# Supplementary material for: Corrupted DNA-binding specificity and ectopic transcription underpin dominant neomorphic mutations in KLF/SP transcription factors
Source: BMC Genomics. 2019 May 24;20:417. doi: 10.1186/s12864-019-5805-z (PMC6534859; doi:10.1186/s12864-019-5805-z)
Supplement: Supplementary file 5 — Table S1. Comparison of KLF1-E339K-ER and KLF1-ERChIP-seq peaks. Annotated list of all consensus peaks from differential binding analysis. Closest TSS to each peak is called as well as closest up- and down-regulated gene from RNA-seq analysis. (XLSX 481 kb) [file 12864_2019_5805_MOESM5_ESM.xlsx]

## Sheet: Merged Peakset
Seqname	Start	End	Conc	Conc_Wildtype	Conc_Mutant	Fold	p-value	FDR	Closest TSS	Closest TSS (bp)	Closest TSS (strand)
chr1	88368696	88369130	7.37	8.31	3.88	4.43	2.15e-55	1.19e-51	1700019O17Rik	-46009	+
chr15	77672442	77672991	7.55	8.42	4.94	3.48	1.32e-49	3.66e-46	Myh9	-171.5	-
chr15	38400116	38400553	7.05	7.97	3.94	4.03	3.01e-47	5.57e-44	Azin1	48686.5	-
chr1	75441261	75442360	7.53	4.43	8.44	-4	1.9e-46	2.63e-43	Asic4	5274.5	+
chr9	65917468	65917833	6.81	7.75	3.2	4.55	1.42e-41	1.58e-38	Snx22	-112.5	-
chr17	34258682	34259895	7.75	5.4	8.61	-3.2	1.79e-41	1.66e-38	Brd2	263.5	-
chr19	10175918	10176587	7.3	3.23	8.26	-5.03	9.67e-41	7.67e-38	Fads2	-259.5	-
chr8	122859917	122860414	7.16	3.86	8.09	-4.22	2.91e-39	2.02e-36	Gse1	152600	+
chr5	142916370	142916908	7.13	7.98	4.85	3.12	1.13e-38	7e-36	Ap5z1	23246	+
chr2	29917218	29917640	7.09	3.43	8.03	-4.6	4.6e-38	2.32e-35	Set	87	+
chr4	56877990	56878488	6.72	7.62	3.77	3.86	4.6e-38	2.32e-35	Ctnnal1	-156	-
chr3	87949897	87950346	6.61	7.55	2.91	4.64	5.63e-38	2.4e-35	Mef2d	-3804.5	+
chr8	123011822	123012464	7.49	5.18	8.34	-3.16	5.57e-38	2.4e-35	Gse1	623	+
chr1	162836164	162836624	6.64	7.54	3.79	3.75	2.34e-37	9.29e-35	Rc3h1	148	+
chr13	59936301	59937160	6.98	3.16	7.93	-4.77	3.52e-37	1.3e-34	Zcchc6	-12222.5	-
chr1	167774916	167775373	7.17	3.08	8.13	-5.05	4.76e-37	1.65e-34	Cd247	-56332.5	+
chr11	98626548	98627497	6.91	3.91	7.82	-3.91	6.7e-37	2.19e-34	Nr1d1	9533.5	-
chr17	34728576	34729784	7.56	5.48	8.38	-2.9	1.79e-36	5.51e-34	Pbx2	236	+
chr9	21722350	21722969	6.59	7.49	3.68	3.8	3.68e-36	1.07e-33	Rab3d	-94.5	-
chr12	17006804	17007348	6.53	7.45	3.31	4.14	4.59e-36	1.27e-33	Pqlc3	-152	-
chr14	79701336	79701722	6.72	7.58	4.27	3.31	7.33e-35	1.94e-32	Rgcc	-87	-
chr11	102080188	102080580	7.04	2.72	8.01	-5.29	1.44e-34	3.63e-32	Hdac5	11102	-
chr2	153353793	153354772	6.87	4.3	7.74	-3.44	2.01e-34	4.86e-32	8430427H17Rik	1424.5	-
chr4	133637685	133638192	6.45	7.38	2.98	4.4	3.72e-34	8.61e-32	Cd52	13049.5	-
chr13	21598064	21598375	6.4	7.33	2.96	4.37	4.83e-34	1.07e-31	Zfp389	173.5	-
chr17	29627233	29627540	6.56	7.43	4.07	3.36	8.93e-34	1.91e-31	Pim1	603.5	+
chr1	39424428	39424769	6.46	7.42	2.38	5.04	1.55e-33	3.07e-31	Rpl31	97.5	+
chr2	152221843	152222553	7.15	4.98	7.98	-3	1.51e-33	3.07e-31	Sox12	1584	-
chr19	44463016	44463441	6.36	7.29	2.93	4.36	7.5e-33	1.44e-30	Scd1	18970.5	-
chr7	6335855	6336158	6.45	7.41	2.22	5.2	2.34e-32	4.34e-30	Zfp28	21.5	+
chr10	128136697	128137173	6.75	3.3	7.68	-4.38	3.98e-32	6.9e-30	Rab5b	-3611	-
chr2	84726505	84727364	6.79	4.34	7.65	-3.31	3.87e-32	6.9e-30	Rtn4rl2	-85.5	-
chr7	52308127	52309041	6.8	3	7.75	-4.75	4.55e-32	7.66e-30	Prr12	-333	-
chr2	172845438	172845749	6.32	7.27	2.52	4.75	4.73e-32	7.72e-30	Rbm38	1809.5	+
chr17	48118497	48119020	6.72	3.77	7.63	-3.86	8.13e-32	1.29e-29	1700122O11Rik	56484.5	-
chr5	115251149	115251455	6.32	7.27	2.45	4.82	1.07e-31	1.65e-29	1500011B03Rik	12683	-
chr8	125760008	125760384	6.32	7.27	2.31	4.96	2.54e-31	3.82e-29	Spata2l	-87	-
chr15	98663180	98663729	6.56	3.16	7.49	-4.33	8.44e-31	1.23e-28	Prkag1	-1515.5	-
chr2	91847115	91847832	6.95	2.23	7.92	-5.69	9.72e-31	1.38e-28	Creb3l1	16853.5	-
chr7	148653559	148653878	6.54	7.37	4.35	3.02	1.03e-30	1.43e-28	Cd151	-457.5	+
chr11	117641944	117642482	6.3	7.25	2.3	4.96	1.28e-30	1.73e-28	Tmc6	-216	-
chr9	110556487	110556884	6.21	7.13	2.99	4.14	4.04e-30	5.34e-28	Nbeal2	-20.5	-
chr1	74438680	74439419	6.54	3.72	7.44	-3.72	4.33e-30	5.59e-28	Ctdsp1	-866.5	+
chr7	106683360	106683773	6.7	7.5	4.75	2.74	7.11e-30	8.97e-28	Arrb1	429.5	+
chrX	7548400	7548835	7.37	5.06	8.22	-3.16	9.85e-30	1.22e-27	Gata1	-3581.5	-
chr6	35202498	35202815	6.2	7.11	2.99	4.12	1.21e-29	1.46e-27	1810058I24Rik	42.5	+
chr14	21299026	21299410	6.17	7.08	3.18	3.9	1.48e-29	1.75e-27	Anxa7	137	-
chr13	37918984	37919632	6.44	3.43	7.34	-3.91	6.05e-29	6.99e-27	Rreb1	-46	+
chr15	81229696	81230312	6.48	3.67	7.38	-3.71	6.51e-29	7.37e-27	St13	120	-
chr2	27595569	27596231	6.48	2.91	7.41	-4.5	7.59e-29	8.43e-27	Rxra	-63179	+
chr7	16632543	16633296	6.94	1.91	7.92	-6.01	7.83e-29	8.53e-27	Zfp541	24371.5	+
chr18	23910866	23911176	6.12	7.03	3.01	4.02	9.12e-29	9.73e-27	Mapre2	-187	+
chr15	75751852	75752166	6.3	7.17	3.74	3.43	9.7e-29	1.02e-26	Pycrl	-19	-
chr15	76498902	76499329	6.62	2.61	7.57	-4.96	1.05e-28	1.08e-26	Foxh1	1187.5	-
chr8	11635651	11636088	6.19	7.12	2.78	4.34	1.28e-28	1.29e-26	Ankrd10	-115.5	-
chr4	16090650	16090974	6.59	3.91	7.47	-3.56	2.7e-28	2.67e-26	Ripk2	-167	-
chr1	169215220	169215533	6.34	7.19	4.06	3.13	3.22e-28	3.13e-26	Uck2	-118.5	-
chr7	51751896	51752466	6.93	7.69	5.23	2.46	3.43e-28	3.28e-26	Fam71e1	-223	+
chr7	4698555	4699065	6.81	2.08	7.78	-5.7	4.06e-28	3.82e-26	Cox6b2	5694	-
chr8	124820306	124820987	7.72	5.91	8.5	-2.59	5.31e-28	4.91e-26	Zfpm1	-14605.5	+
chr15	80429519	80429882	6.1	7	3.11	3.9	6.16e-28	5.52e-26	Grap2	24212.5	+
chr7	107641384	107641975	6.92	7.69	5.15	2.54	6.11e-28	5.52e-26	Ucp2	174.5	+
chr3	51364445	51364847	6.98	1.91	7.96	-6.05	8.61e-28	7.59e-26	Setd7	99	-
chr5	145015352	145015721	6.31	7.15	4.07	3.09	9.12e-28	7.91e-26	Bri3	557.5	+
chr3	89855686	89856002	6.36	3.23	7.27	-4.04	1.39e-27	1.18e-25	Ubap2l	553	-
chr4	118100760	118101075	6.1	7	3.18	3.82	1.46e-27	1.23e-25	Elovl1	-219.5	+
chr5	130417253	130417753	6.05	6.98	2.77	4.21	1.78e-27	1.47e-25	Vkorc1l1	480	+
chr10	79723691	79724345	6.14	7.01	3.58	3.44	1.9e-27	1.55e-25	Gamt	-305	-
chr1	193961024	193961334	6.32	7.16	4.08	3.08	2e-27	1.61e-25	Gm10516	-399	+
chr15	38447966	38448339	6.42	3.16	7.34	-4.19	2.41e-27	1.91e-25	Azin1	868.5	-
chr19	7053602	7054027	6.47	2.5	7.42	-4.93	4.12e-27	3.22e-25	Fkbp2	1115.5	-
chr19	47805205	47805631	6.45	2.61	7.4	-4.79	5.01e-27	3.87e-25	Sfr1	828	+
chr1	181733666	181734213	6.03	6.94	2.95	3.99	5.45e-27	4.09e-25	Ahctf1	206.5	-
chr6	83087150	83087629	7	1.72	7.98	-6.26	5.39e-27	4.09e-25	Rtkn	-311.5	+
chr2	91864377	91864727	6.48	2.5	7.44	-4.94	7.21e-27	5.33e-25	Creb3l1	-225	-
chr6	31170160	31170700	6.54	2.37	7.5	-5.13	8.88e-27	6.48e-25	2210408F21Rik	-79	+
chr1	173259674	173260054	6.39	3.77	7.27	-3.5	1.2e-26	8.66e-25	Dedd	-588	+
chr6	38473889	38474195	6.05	7	2.14	4.86	1.23e-26	8.78e-25	1110001J03Rik	10819	+
chr2	118752034	118752380	6.23	7.07	3.98	3.09	1.34e-26	9.41e-25	Chst14	26	+
chr9	63932377	63932934	7.52	5.88	8.27	-2.39	1.74e-26	1.21e-24	2600006L11Rik	-4087.5	+
chr5	123588184	123589050	8.21	6.36	8.99	-2.63	2.03e-26	1.39e-24	Setd1b	3585	+
chr14	71026771	71027073	6.15	7	3.75	3.25	2.08e-26	1.41e-24	Epb4.9	-50	-
chr17	46994317	46994944	6.29	3	7.21	-4.21	3.08e-26	2.06e-24	Gltscr1l	-26268.5	-
chr14	103498837	103499159	6.15	7	3.83	3.17	3.49e-26	2.3e-24	Fbxl3	-272	-
chr5	123587638	123587960	5.97	6.91	2.45	4.46	3.71e-26	2.42e-24	Setd1b	4403	+
chr17	35035993	35036800	6.65	1.91	7.62	-5.71	4.2e-26	2.68e-24	Ehmt2	-477.5	+
chr9	59503767	59504260	6.35	7.16	4.34	2.82	4.16e-26	2.68e-24	Pkm	161.5	+
chr8	125222921	125223226	6.42	3.77	7.3	-3.53	6.35e-26	4.01e-24	Cbfa2t3	-64.5	-
chr2	119569981	119570305	6.35	7.16	4.33	2.83	6.9e-26	4.3e-24	Itpka	-2070	+
chr3	134970441	134970860	6.3	7.13	4.06	3.07	7.44e-26	4.59e-24	Slc9b2	13.5	+
chr8	122949112	122949469	7.05	1.5	8.03	-6.54	8.8e-26	5.37e-24	Gse1	63475.5	+
chr13	37917235	37918120	6.41	4.16	7.25	-3.09	1.13e-25	6.8e-24	Rreb1	229.5	+
chr12	112997850	112998334	6	6.89	3.3	3.58	1.23e-25	7.35e-24	Klc1	-1032	+
chr15	81344599	81344992	6.2	7.07	3.71	3.35	1.44e-25	8.52e-24	Rbx1	-48049.5	+
chr15	88693892	88694684	6.59	1.91	7.56	-5.65	1.97e-25	1.15e-23	Pim3	-1664	+
chr15	82171396	82171897	6.36	7.16	4.39	2.77	2.19e-25	1.26e-23	Fam109b	-37.5	+
chr11	69579572	69580165	6.24	3.37	7.14	-3.77	2.54e-25	1.42e-23	Zbtb4	-454.5	+
chr15	83393817	83394134	6.23	7.06	4.08	2.98	2.54e-25	1.42e-23	Tspo	27.5	+
chr7	118322926	118323550	6.24	3.5	7.13	-3.63	2.52e-25	1.42e-23	1700012D14Rik	-57049	-
chr12	85931495	85931807	6.01	6.9	3.24	3.66	3.15e-25	1.75e-23	Vsx2	-20849	+
chrX	10294193	10294698	7.07	7.78	5.61	2.17	3.57e-25	1.96e-23	Mid1ip1	45.5	+
chr14	27399299	27399604	5.95	6.84	3.22	3.62	4.69e-25	2.55e-23	Dennd6a	-415.5	+
chr1	182655761	182656177	6.33	3.72	7.21	-3.49	5.35e-25	2.88e-23	Acbd3	205	+
chr3	104843880	104844478	6.46	7.45	1.05	6.39	5.86e-25	3.13e-23	Cttnbp2nl	11692	-
chr1	193960604	193960918	6.37	7.17	4.42	2.75	7.46e-25	3.95e-23	Gm10516	19	+
chr17	57097466	57097886	6.07	7.04	1.53	5.51	7.57e-25	3.96e-23	Mllt1	-22865	-
chr19	23209049	23209785	7.02	5.43	7.76	-2.33	8.82e-25	4.58e-23	Klf9	6299	+
chr16	21310846	21311155	6.32	3.08	7.24	-4.16	1.01e-24	5.18e-23	Gm16863	-14055.5	-
chr11	107310512	107310957	5.87	6.8	2.51	4.29	1.41e-24	7.18e-23	Pitpnc1	21299.5	-
chr3	97461831	97462144	5.88	6.79	2.91	3.88	1.6e-24	8.09e-23	Prkab2	147.5	+
chr7	16986290	16986649	6.48	4.43	7.3	-2.87	2.18e-24	1.09e-22	Zc3h4	75.5	+
chr7	138506394	138506704	5.91	6.81	3.02	3.79	2.55e-24	1.26e-22	2310057M21Rik	-337	-
chr4	16091029	16091360	6.78	4.79	7.59	-2.79	2.97e-24	1.46e-22	A530072M11Rik	62.5	+
chr7	30102046	30102925	6.26	3.91	7.11	-3.2	4.22e-24	2.05e-22	Dpf1	-13461.5	+
chr1	135782386	135782778	6.01	6.98	1.41	5.57	4.52e-24	2.18e-22	Optc	21168	-
chr8	122949656	122949969	6.33	2.37	7.28	-4.91	4.73e-24	2.26e-22	Gse1	62953.5	+
chr9	65756242	65757028	6.14	2.72	7.07	-4.36	5.55e-24	2.63e-22	Trip4	-34	-
chr13	78339677	78340075	6.3	2.37	7.25	-4.88	7.29e-24	3.43e-22	Nr2f1	-1633	-
chr9	108698047	108698399	5.88	6.84	1.96	4.88	8.69e-24	4.05e-22	Ip6k2	102	+
chr10	80598536	80599351	7.22	5.73	7.94	-2.21	9.9e-24	4.58e-22	Zbtb7a	72.5	+
chr10	80267235	80267571	6.12	2.82	7.05	-4.23	1.05e-23	4.78e-22	Amh	590	+
chr9	7763738	7764240	6.5	7.28	4.68	2.6	1.05e-23	4.78e-22	Tmem123	88	+
chr9	106340409	106340948	6.61	7.35	4.99	2.37	1.6e-23	7.21e-22	Acy1	-111.5	-
chr2	131317289	131317590	5.82	6.76	2.14	4.62	1.64e-23	7.34e-22	Smox	158.5	+
chr16	14159415	14159847	5.82	6.72	2.86	3.86	1.71e-23	7.6e-22	Mir484	88	+
chr8	125940511	125940820	6.14	2.91	7.06	-4.15	1.97e-23	8.66e-22	Tubb3	-5201.5	+
chr11	84383064	84383413	6.54	1.72	7.51	-5.79	2.37e-23	1.04e-21	1500016L03Rik	-44076.5	+
chr18	36009104	36009633	6.25	3.86	7.11	-3.24	2.63e-23	1.14e-21	Cxxc5	-19896.5	+
chr11	107408866	107409210	6.28	2.08	7.24	-5.16	3.73e-23	1.6e-21	Helz	236	+
chr5	122713872	122714392	7.24	5.42	8.02	-2.6	4.32e-23	1.85e-21	Tctn1	337	-
chr1	182780793	182781355	7.19	7.93	5.59	2.34	4.94e-23	2.08e-21	Sde2	208	+
chr2	130523138	130523622	5.91	6.81	2.99	3.83	4.94e-23	2.08e-21	Slc4a11	-125	-
chr16	20535410	20536005	6.13	6.94	4.08	2.86	7.29e-23	3.04e-21	Ap2m1	-130.5	+
chr11	83262071	83262428	6.13	2.37	7.07	-4.7	1.25e-22	5.18e-21	1700020L24Rik	-11053.5	+
chr3	95697738	95698327	6.1	2.37	7.04	-4.67	1.3e-22	5.35e-21	Aph1a	-188.5	+
chr1	193007131	193007655	5.83	6.7	3.25	3.45	1.78e-22	7.28e-21	Atf3	-181	-
chr2	167979915	167980289	6.25	2.08	7.21	-5.13	1.84e-22	7.47e-21	E130018N17Rik	-89	-
chr1	182707925	182708618	5.76	6.68	2.62	4.06	2.04e-22	8.19e-21	H3f3a	35462.5	-
chr11	102172453	102172981	6.01	3.08	6.92	-3.84	2.12e-22	8.48e-21	Ubtf	5884	-
chr19	17431027	17431353	5.79	6.74	1.9	4.84	2.17e-22	8.59e-21	Gcnt1	-33	-
chr15	79349806	79350136	5.91	6.87	1.51	5.36	2.35e-22	9e-21	Kdelr3	-3133	+
chr16	20716660	20717000	6.05	3.43	6.93	-3.5	2.32e-22	9e-21	Clcn2	-121	-
chr4	131912224	131912526	5.86	6.82	1.41	5.42	2.34e-22	9e-21	Snhg3	-2774	-
chr8	96696313	96696770	6.31	7.08	4.57	2.5	2.35e-22	9e-21	Mt2	-23.5	+
chr9	59387136	59387494	5.8	6.76	1.85	4.9	2.3e-22	9e-21	Hexa	159	+
chr15	75922052	75922356	5.73	6.66	2.39	4.27	2.59e-22	9.86e-21	Nrbp2	-1761	-
chr6	29162297	29162598	5.88	6.74	3.51	3.23	2.85e-22	1.08e-20	Impdh1	-176.5	-
chr13	112515502	112516167	6.98	7.68	5.57	2.11	2.99e-22	1.12e-20	Mier3	-39448.5	+
chrX	7541232	7541543	6.05	3.43	6.93	-3.5	3.83e-22	1.43e-20	Gata1	3648.5	-
chr8	108467061	108467537	6.54	1.5	7.52	-6.02	4.07e-22	1.51e-20	Lcat	3	-
chr5	122162325	122163065	6	3.16	6.89	-3.73	4.61e-22	1.7e-20	Atxn2	-1077	+
chr7	29679662	29680281	6.27	1.91	7.23	-5.32	4.7e-22	1.71e-20	Capn12	-13296.5	+
chr9	21940014	21940412	5.79	6.74	1.66	5.09	4.7e-22	1.71e-20	Acp5	-23	-
chr12	113032227	113032805	5.96	6.93	1.37	5.57	5.27e-22	1.9e-20	Xrcc3	19536	-
chr10	80889017	80890307	6.84	5.3	7.56	-2.26	7.02e-22	2.5e-20	Nfic	256	-
chr5	140212260	140212680	5.86	6.83	1.39	5.44	7e-22	2.5e-20	Micall2	-183	-
chr8	122868010	122868319	6.06	2.61	6.99	-4.38	7.42e-22	2.62e-20	Gse1	144602	+
chr8	87501077	87501414	6.05	2.61	6.98	-4.37	8.16e-22	2.87e-20	Junb	1401.5	-
chr7	140315599	140316038	6.41	4.46	7.21	-2.74	8.72e-22	3.04e-20	Ctbp2	-652.5	-
chr7	36118760	36119250	5.79	6.75	1.74	5.01	8.82e-22	3.06e-20	Rhpn2	251	+
chr2	119126336	119126823	6.05	3.61	6.91	-3.3	1.08e-21	3.74e-20	Vps18	-12101.5	+
chr11	31771271	31771583	6.04	2.37	6.98	-4.61	1.25e-21	4.3e-20	Cpeb4	784	+
chr4	133369570	133370412	6.25	1.72	7.22	-5.51	1.59e-21	5.42e-20	Arid1a	-60465	-
chr9	108685824	108686364	5.68	6.6	2.3	4.3	1.66e-21	5.6e-20	Ip6k2	12231	+
chr11	117699905	117700215	5.68	6.6	2.31	4.29	1.96e-21	6.61e-20	Birc5	10491	+
chr17	88463698	88464177	6.65	1.23	7.64	-6.4	2.17e-21	7.24e-20	Fbxo11	687.5	-
chr5	130620785	130621335	5.69	6.6	2.53	4.08	2.42e-21	8.04e-20	Kctd7	-302	+
chr4	134486584	134486899	5.72	6.67	1.76	4.91	2.46e-21	8.13e-20	Syf2	153.5	+
chr3	94453289	94453600	6.15	2.08	7.11	-5.03	2.86e-21	9.4e-20	Tuft1	9283.5	-
chr3	89000504	89000809	5.81	6.77	1.62	5.15	2.97e-21	9.7e-20	Gba	6193.5	+
chr7	133405250	133405892	6.16	4.04	6.99	-2.95	3.41e-21	1.11e-19	Sbk1	10562	+
chr17	30065719	30066027	6.21	6.98	4.46	2.52	3.48e-21	1.12e-19	Mdga1	-41046	-
chr4	43052768	43053375	6.83	5.21	7.58	-2.36	3.83e-21	1.23e-19	Fam214b	101.5	-
chr7	34981045	34981374	5.8	6.65	3.41	3.24	3.92e-21	1.25e-19	Pdcd2l	456.5	-
chr5	150040511	150041050	5.65	6.59	2.14	4.45	4.01e-21	1.26e-19	Alox5ap	35853.5	+
chr9	65062574	65063160	6.1	6.89	4.21	2.68	4e-21	1.26e-19	Parp16	-370	+
chr11	69222839	69223223	6	2.23	6.95	-4.72	4.27e-21	1.34e-19	Kdm6b	4146	-
chr8	122945641	122946047	5.95	2.5	6.88	-4.39	4.31e-21	1.34e-19	Gse1	66922	+
chr3	83939271	83939687	7.76	6.17	8.5	-2.33	4.51e-21	1.4e-19	Mnd1	20229	-
chr15	78758529	78759046	6.01	3.55	6.87	-3.32	4.76e-21	1.45e-19	Lgals1	-1632.5	+
chr17	56071400	56071813	6.18	7.17	0.66	6.51	4.71e-21	1.45e-19	Zfp119b	13075.5	-
chr19	38129158	38129598	5.99	6.97	0.88	6.08	4.75e-21	1.45e-19	Cep55	137	+
chr9	107271899	107272448	6.93	5.39	7.65	-2.27	5.45e-21	1.65e-19	6430571L13Rik	-29202.5	+
chr3	89198501	89199003	6.98	5.43	7.71	-2.28	6.96e-21	2.1e-19	Gm15417	-540	+
chr5	145528740	145529176	5.68	6.59	2.69	3.9	7.02e-21	2.11e-19	Trrap	703	+
chr10	79938228	79938621	6.85	5.3	7.57	-2.27	7.79e-21	2.32e-19	Onecut3	19226.5	+
chr4	139408055	139408502	5.98	3.23	6.87	-3.63	8.11e-21	2.41e-19	Pax7	-19395.5	-
chr2	30107159	30107592	5.65	6.59	2.08	4.51	8.82e-21	2.6e-19	Lrrc8a	-14086.5	+
chr7	51697064	51697419	6.73	5.12	7.47	-2.35	1.05e-20	3.09e-19	Lrrc4b	615.5	+
chr2	118726485	118727202	6.08	3.91	6.91	-3	1.07e-20	3.12e-19	Bahd1	507.5	+
chr4	134537754	134538462	6.27	7.02	4.62	2.4	1.39e-20	4.03e-19	Syf2	-51213	+
chr3	88296285	88296596	5.65	6.6	1.76	4.85	1.42e-20	4.11e-19	Lmna	780.5	-
chr12	88159044	88159531	6.29	1.5	7.27	-5.77	1.74e-20	5.01e-19	Irf2bpl	66476.5	-
chr1	75233036	75233401	6.38	4.61	7.15	-2.54	2.03e-20	5.82e-19	Dnajb2	58.5	+
chr7	26474064	26474638	6.47	7.19	4.96	2.23	2.11e-20	6e-19	Tgfb1	-2330	+
chr19	3589668	3589980	5.99	2.37	6.93	-4.56	2.56e-20	7.25e-19	Ppp6r3	-14075	-
chr1	95556776	95557081	5.97	2.08	6.92	-4.84	2.8e-20	7.89e-19	Stk25	-24624.5	-
chr5	141120732	141121038	6.3	1.5	7.27	-5.78	3.24e-20	9.08e-19	Ttyh3	4100	-
chr14	51489816	51490439	5.65	6.57	2.54	4.03	3.34e-20	9.31e-19	Tep1	101.5	-
chr6	72307718	72308035	5.92	3	6.82	-3.82	3.85e-20	1.07e-18	Tmem150a	-2399.5	+
chr1	75445561	75446196	6.73	0.91	7.72	-6.81	4.72e-20	1.3e-18	Asic4	1206.5	+
chr5	124657486	124657809	5.58	6.51	2.22	4.29	4.74e-20	1.3e-18	Pitpnm2	8779.5	-
chr15	81416372	81417145	6.15	4.16	6.96	-2.8	4.78e-20	1.31e-18	Ep300	-114.5	+
chr1	135695618	135696271	5.94	2.08	6.89	-4.81	4.97e-20	1.35e-18	Atp2b4	-45620.5	-
chr5	23889125	23889475	5.59	6.53	1.96	4.58	5.13e-20	1.39e-18	Atg9b	8661	-
chr16	91556266	91556574	5.58	6.5	2.23	4.27	5.67e-20	1.53e-18	Ifngr2	-9081	+
chr10	80476995	80477708	6.07	1.72	7.03	-5.31	5.85e-20	1.57e-18	Gng7	318.5	-
chr9	21043657	21043959	5.62	6.51	2.85	3.66	6.39e-20	1.71e-18	Keap1	-32	-
chr1	137147199	137147647	5.73	6.58	3.38	3.21	6.61e-20	1.75e-18	Elf3	7626	-
chr16	93711693	93712123	5.57	6.5	2.14	4.36	6.61e-20	1.75e-18	Dopey2	244	+
chr11	69231956	69232605	5.91	3.43	6.78	-3.34	6.73e-20	1.77e-18	Kdm6b	-5103.5	-
chr17	48061903	48062283	5.93	3.55	6.79	-3.23	8.85e-20	2.32e-18	Foxp4	-512	-
chr15	78091083	78091577	6.53	4.98	7.27	-2.29	8.94e-20	2.33e-18	Ncf4	-16089	+
chr13	73673967	73674339	5.98	6.78	4.04	2.74	9.05e-20	2.35e-18	Slc6a3	42	+
chr11	102089248	102089844	5.84	2.37	6.77	-4.4	9.23e-20	2.38e-18	Hdac5	1940	-
chr19	46574439	46575075	5.95	3.67	6.79	-3.13	9.79e-20	2.52e-18	Trim8	1381	+
chr11	98254603	98254919	5.84	3.08	6.73	-3.65	9.91e-20	2.53e-18	Pnmt	-6815	+
chr17	29234147	29234537	5.95	1.91	6.91	-5	1.02e-19	2.6e-18	Cdkn1a	-3625	+
chr15	98432921	98433231	6.06	1.72	7.02	-5.31	1.07e-19	2.71e-18	Adcy6	4988	-
chr14	56129204	56129547	5.91	2.08	6.86	-4.78	1.08e-19	2.72e-18	Cpne6	-90.5	+
chr12	77297002	77297344	5.71	6.68	1.37	5.31	1.09e-19	2.74e-18	Esr2	-18927	-
chr11	116477585	116477895	6.02	3.77	6.86	-3.09	1.2e-19	2.99e-18	Rhbdf2	7826	-
chr11	53670870	53671179	5.71	6.67	1.49	5.18	1.34e-19	3.32e-18	Gm12216	1733.5	-
chrX	45694200	45694725	5.8	2.61	6.72	-4.11	1.5e-19	3.71e-18	Bcorl1	72.5	+
chr13	55291647	55292026	5.82	2.72	6.73	-4.01	1.59e-19	3.91e-18	Nsd1	19306.5	+
chr10	80395154	80395762	5.86	2.23	6.8	-4.57	1.61e-19	3.95e-18	Gadd45b	-2622	+
chr13	43655583	43655898	5.7	6.55	3.34	3.22	1.66e-19	4.07e-18	Ccdc90a	-180.5	-
chr14	32835665	32836135	6.65	0.91	7.64	-6.73	2.13e-19	5.19e-18	Galnt15	6389	+
chr7	91754199	91755171	7.38	8.02	6.23	1.79	2.33e-19	5.64e-18	Fah	-233	-
chr1	169314276	169314583	5.58	6.54	1.53	5.01	2.39e-19	5.77e-18	Mgst3	9498.5	-
chr7	20162913	20163221	5.8	2.82	6.7	-3.89	2.52e-19	6.07e-18	Zfp296	-431	+
chr18	39650359	39651171	5.8	2.37	6.73	-4.36	2.6e-19	6.22e-18	Nr3c1	-3866	-
chr3	94818475	94818784	5.8	2.37	6.73	-4.36	3.21e-19	7.66e-18	Zfp687	530.5	-
chr1	34757060	34757368	5.53	6.45	2.3	4.15	3.38e-19	8.02e-18	AA619741	-64159	-
chr1	93998959	93999309	6.3	1.23	7.28	-6.04	3.69e-19	8.72e-18	Hdac4	45836	-
chr1	137732713	137733110	5.79	2.37	6.72	-4.35	3.71e-19	8.74e-18	Tnnt2	-0.5	+
chr6	71493739	71494055	5.75	6.72	1.05	5.67	3.94e-19	9.23e-18	Chmp3	-49	+
chr7	134856069	134856535	5.86	2.08	6.81	-4.73	4.16e-19	9.7e-18	Ctf1	-52	+
chr19	7341244	7342673	7.77	6.53	8.42	-1.89	4.32e-19	1e-17	Rcor2	2295.5	+
chr4	134354686	134355072	6.02	4	6.83	-2.83	4.45e-19	1.03e-17	Ldlrap1	-30960	-
chr11	102859806	102860148	5.8	2.37	6.73	-4.36	4.65e-19	1.07e-17	Dcakd	18484	-
chr16	93599737	93600039	5.52	6.45	2.22	4.23	4.73e-19	1.09e-17	Setd4	4172	-
chr1	193341887	193342302	5.54	6.46	2.43	4.03	4.9e-19	1.12e-17	Dtl	57318.5	-
chr11	98656178	98656820	6.99	5.64	7.68	-2.04	5.32e-19	1.21e-17	Msl1	584	+
chr11	100980919	100981224	5.86	2.23	6.8	-4.56	6.09e-19	1.38e-17	Fam134c	66.5	-
chr15	81415359	81415682	5.91	3.55	6.76	-3.2	7.85e-19	1.77e-17	Ep300	1123.5	+
chr1	172105151	172105459	5.54	6.43	2.69	3.74	7.9e-19	1.78e-17	Uap1	-228	-
chr17	34742695	34743324	5.93	1.72	6.89	-5.18	8.36e-19	1.87e-17	Agpat1	-203.5	+
chr15	102829729	102830042	6.27	4.53	7.03	-2.51	8.66e-19	1.93e-17	Hoxc8	-8915.5	+
chr1	88340004	88340317	5.72	6.69	0.88	5.81	8.73e-19	1.94e-17	1700019O17Rik	-17256.5	+
chr14	20851971	20852486	6.09	1.5	7.06	-5.57	9.54e-19	2.11e-17	Saysd1	50165.5	-
chr8	87231527	87231956	5.93	6.72	3.99	2.73	1.04e-18	2.3e-17	Lyl1	-6385.5	+
chr17	24782296	24782706	6.22	1.23	7.19	-5.96	1.05e-18	2.31e-17	Slc9a3r2	-599	-
chr4	118102110	118102422	5.7	6.68	0.88	5.79	1.08e-18	2.36e-17	Elovl1	40	+
chr19	8738567	8739221	5.8	2.08	6.74	-4.66	1.16e-18	2.53e-17	Chrm1	-399	+
chr12	77810421	77811286	5.98	3.95	6.79	-2.83	1.24e-18	2.68e-17	Sptb	680.5	-
chr2	155430652	155430957	5.93	6.71	4.09	2.62	1.26e-18	2.73e-17	Myh7b	6143.5	+
chr13	37977959	37978263	5.89	1.91	6.84	-4.93	1.27e-18	2.74e-17	Rreb1	2192	+
chr15	81296403	81296845	6.8	7.45	5.57	1.88	1.31e-18	2.81e-17	Rbx1	122	+
chr1	187339396	187339867	6.39	7.09	4.96	2.13	1.4e-18	3e-17	5033404E19Rik	-18446.5	+
chr7	59261320	59261959	5.49	6.41	2.31	4.1	2.03e-18	4.32e-17	Svip	-251.5	-
chr6	125102512	125103086	5.93	3.61	6.78	-3.17	2.12e-18	4.5e-17	Iffo1	-7530	+
chr11	23795149	23795467	5.48	6.41	2.14	4.27	2.23e-18	4.7e-17	Papolg	-38	-
chr1	74343683	74344215	5.75	3.16	6.63	-3.47	2.35e-18	4.95e-17	Tmbim1	6961	-
chr13	49120877	49121203	5.6	6.46	3.18	3.28	2.42e-18	5.07e-17	Fam120aos	-57559	+
chr8	125097455	125097764	5.57	6.45	2.92	3.53	2.44e-18	5.09e-17	Aprt	3197.5	-
chr17	47621174	47621599	6.06	4.2	6.85	-2.66	2.7e-18	5.59e-17	Taf8	17849.5	-
chr8	87502543	87502853	5.72	2.72	6.62	-3.91	2.69e-18	5.59e-17	Junb	-51	-
chr3	88357701	88358150	5.71	2.82	6.61	-3.8	2.8e-18	5.78e-17	Ubqln4	-287.5	+
chr5	124134385	124134838	5.82	1.91	6.77	-4.86	2.86e-18	5.88e-17	Clip1	-311.5	-
chr12	81818196	81819023	6.12	1.23	7.1	-5.87	2.96e-18	6.06e-17	Plekhd1	-25021.5	+
chr11	79806542	79806876	5.8	2.61	6.72	-4.11	3e-18	6.12e-17	Suz12	-101	+
chr6	83406686	83407092	5.9	3.77	6.73	-2.96	3.26e-18	6.63e-17	B230319C09Rik	-15140	+
chr11	102226201	102226705	5.81	3.3	6.68	-3.38	3.47e-18	7.03e-17	Slc4a1	142	-
chr1	182833076	182833498	6.28	6.99	4.81	2.18	3.62e-18	7.31e-17	Pycr2	1118	+
chr17	34066727	34067439	6.35	4.82	7.08	-2.26	3.69e-18	7.42e-17	Rgl2	-244	+
chr17	46169221	46169557	5.93	6.7	4.15	2.54	3.75e-18	7.52e-17	Vegfa	-63	-
chr8	124845532	124845845	5.74	3	6.63	-3.63	3.78e-18	7.54e-17	Trhr2	38957.5	-
chr18	35712888	35713196	5.47	6.42	1.76	4.66	4.19e-18	8.34e-17	Snhg4	22	+
chr1	75460210	75460852	5.74	2.23	6.67	-4.44	4.22e-18	8.37e-17	Asic4	-13446	+
chr19	53260002	53260341	5.48	6.39	2.51	3.88	4.34e-18	8.56e-17	Add3	-41684.5	+
chr15	98958313	98958623	5.81	2.23	6.75	-4.52	4.35e-18	8.57e-17	Spats2	-1192	+
chr10	127962707	127963136	5.72	2.37	6.64	-4.27	4.47e-18	8.77e-17	Esyt1	-6.5	-
chr15	8370936	8371241	5.76	6.74	0.66	6.08	5.21e-18	1.02e-16	Nipbl	23374.5	-
chr4	134480329	134480640	6.14	4.27	6.93	-2.66	6.13e-18	1.19e-16	D4Wsu53e	-944.5	+
chr17	21839597	21839995	5.95	3.91	6.76	-2.85	6.34e-18	1.23e-16	Zfp760	4912	+
chr18	36229216	36229598	5.96	1.5	6.93	-5.43	6.32e-18	1.23e-16	4930471G03Rik	36450	+
chr2	29820649	29820974	5.72	6.53	3.67	2.87	6.39e-18	1.23e-16	Sptan1	268.5	+
chr11	101120593	101120907	6.14	4.23	6.94	-2.7	6.45e-18	1.24e-16	Wnk4	1131	+
chr11	87882341	87882652	5.76	3	6.65	-3.66	6.88e-18	1.32e-16	Vezf1	-715.5	+
chr8	87185422	87185732	5.51	6.41	2.59	3.82	6.95e-18	1.33e-16	Ier2	1174	-
chr8	124867690	124868004	5.87	3.72	6.69	-2.98	7.46e-18	1.42e-16	Trhr2	16799	-
chr17	26852996	26853486	6	4	6.81	-2.81	7.88e-18	1.49e-16	Crebrf	-646	+
chr3	88244830	88245133	5.6	6.57	1.05	5.51	7.88e-18	1.49e-16	Sema4a	14701.5	-
chr13	47138402	47138920	5.65	6.48	3.43	3.05	7.99e-18	1.5e-16	Tpmt	-75	-
chr4	148076043	148076351	5.94	1.5	6.91	-5.41	8.02e-18	1.5e-16	Gm572	-58771	+
chr5	136438455	136438804	5.46	6.37	2.45	3.92	7.95e-18	1.5e-16	Srcrb4d	11716.5	-
chr8	73340439	73340885	5.56	6.42	3.09	3.32	8.26e-18	1.54e-16	Il12rb1	-8314	+
chr13	78302333	78302638	6.03	6.79	4.33	2.47	9.26e-18	1.72e-16	A830082K12Rik	34792.5	+
chr2	71299443	71299955	5.68	2.23	6.61	-4.38	1.05e-17	1.94e-16	Metap1d	-8304	+
chr9	20619400	20619708	5.55	6.41	3.09	3.32	1.05e-17	1.94e-16	Col5a3	-76	-
chr3	103188891	103189242	5.89	1.5	6.85	-5.36	1.12e-17	2.06e-16	Trim33	-105850	+
chr6	49165246	49165832	5.69	2.08	6.63	-4.55	1.17e-17	2.14e-16	Igf2bp3	-586	-
chr8	124830583	124830897	5.81	2.91	6.71	-3.8	1.26e-17	2.3e-16	Zfpm1	-24699	+
chr17	34797205	34797596	6.07	1.23	7.04	-5.81	1.27e-17	2.31e-16	Tnxb	10079.5	+
chr10	128242484	128243069	5.7	2.82	6.6	-3.78	1.31e-17	2.38e-16	Dnajc14	-44.5	+
chr1	137753610	137754089	6.01	6.76	4.37	2.39	1.35e-17	2.45e-16	Tnnt2	-16411.5	+
chr1	182219212	182219644	5.69	2.91	6.58	-3.67	1.43e-17	2.59e-16	Psen2	-32997	-
chr10	43198275	43198757	6.03	1.23	7	-5.77	1.47e-17	2.65e-16	Bend3	430	+
chr11	84515252	84515764	5.68	2.08	6.62	-4.54	1.7e-17	3.04e-16	1700109G15Rik	18426	-
chr6	72339684	72340043	6.69	5.23	7.4	-2.17	1.81e-17	3.23e-16	Vamp8	797.5	-
chr3	51220597	51221156	5.8	3.61	6.63	-3.02	2.06e-17	3.67e-16	Naa15	-938.5	+
chr11	20796427	20796731	5.76	3.43	6.61	-3.18	2.31e-17	4.09e-16	Lgalsl	-65468	-
chr6	30257737	30258042	5.74	3.37	6.59	-3.22	2.4e-17	4.24e-16	Ube2h	-3350.5	-
chr15	81977473	81977913	5.66	6.48	3.53	2.95	2.53e-17	4.46e-16	Srebf2	6	+
chr13	73409842	73410153	5.76	1.72	6.72	-5	2.74e-17	4.81e-16	Irx4	-12052.5	+
chr7	87948135	87948465	5.55	6.52	0.88	5.63	3.03e-17	5.31e-16	Iqgap1	-83	-
chr8	97504973	97505295	5.99	1.23	6.97	-5.73	3.31e-17	5.77e-16	Gpr56	3165	+
chr8	124833117	124833590	6.65	5.29	7.33	-2.05	3.37e-17	5.87e-16	Zfpm1	-27312.5	+
chr9	106322956	106323269	5.63	2.23	6.56	-4.33	3.68e-17	6.39e-16	Rpl29	8757.5	+
chr13	64254694	64255176	7.04	7.67	5.89	1.78	3.96e-17	6.85e-16	Zfp367	-428	-
chr11	98601842	98602158	5.87	3.67	6.7	-3.04	4.15e-17	7.16e-16	Thra	1187	+
chr18	70727628	70727942	5.4	6.33	2.05	4.27	4.29e-17	7.37e-16	Mbd2	161	+
chr7	134168600	134168917	5.97	4	6.77	-2.77	4.33e-17	7.42e-16	Maz	1234.5	-
chr2	165793414	165793746	5.82	1.5	6.79	-5.29	4.41e-17	7.54e-16	Ncoa3	24557	+
chr4	128910055	128910364	5.64	2.82	6.54	-3.72	4.52e-17	7.7e-16	C77080	15477.5	-
chr1	173152049	173152360	5.65	2.82	6.54	-3.73	4.64e-17	7.88e-16	Tomm40l	440.5	-
chr11	98612678	98613131	7.56	6.33	8.21	-1.88	4.81e-17	8.14e-16	Thra	-9717.5	+
chr12	112229521	112229836	5.43	6.38	1.51	4.87	5.06e-17	8.54e-16	6030440G07Rik	2929.5	+
chr13	83870812	83871130	5.71	1.72	6.67	-4.95	5.14e-17	8.65e-16	C130071C03Rik	-3260	+
chr14	69939797	69940386	6.55	7.2	5.32	1.89	5.44e-17	9.09e-16	Gm16677	15102.5	-
chr17	80461384	80461762	6.04	4	6.85	-2.85	5.45e-17	9.09e-16	Hnrpll	101	-
chr6	83392711	83393021	5.99	4.2	6.76	-2.57	5.45e-17	9.09e-16	B230319C09Rik	-1117	+
chr11	78269084	78269400	5.69	3.16	6.56	-3.4	6.4e-17	1.06e-15	Slc46a1	9961	+
chr11	98634975	98635425	5.68	6.48	3.69	2.79	6.41e-17	1.06e-15	Nr1d1	1356	-
chr17	84547105	84547414	5.81	1.5	6.77	-5.28	6.62e-17	1.09e-15	Zfp36l2	40027.5	-
chr6	88702557	88703098	5.64	2.08	6.58	-4.5	6.63e-17	1.09e-15	Mgll	-28129.5	+
chr2	75542458	75543152	6.55	5.1	7.26	-2.16	7.16e-17	1.18e-15	Nfe2l2	-107	-
chr3	104442141	104442692	5.74	3.5	6.58	-3.09	7.67e-17	1.26e-15	Slc16a1	174.5	+
chr9	108490014	108490456	5.88	3.86	6.69	-2.83	7.97e-17	1.3e-15	Wdr6	-9234	-
chr1	163181206	163181541	5.38	6.32	1.85	4.47	8.1e-17	1.32e-15	Prdx6	-76.5	-
chr13	91600244	91601031	5.66	1.91	6.61	-4.7	8.47e-17	1.37e-15	Ssbp2	64.5	+
chr3	88335175	88335537	5.69	2.5	6.61	-4.11	8.41e-17	1.37e-15	Mex3a	961	+
chr11	53335228	53335589	5.41	6.34	1.84	4.51	9.33e-17	1.51e-15	Sept8	-2170.5	+
chr19	44358487	44359084	6.74	5.48	7.4	-1.92	9.89e-17	1.59e-15	Scd2	9380.5	+
chr8	74764085	74764410	5.38	6.31	1.85	4.46	1.06e-16	1.7e-15	Ap1m1	-216.5	+
chr9	57492537	57493016	5.59	2.08	6.53	-4.45	1.45e-16	2.32e-15	Csk	210.5	-
chr3	95489280	95489716	5.77	1.5	6.74	-5.24	1.67e-16	2.66e-15	Adamtsl4	2283	-
chr7	26034650	26034965	5.56	2.5	6.47	-3.98	1.71e-16	2.72e-15	Erf	969.5	-
chr1	75132983	75133397	6.12	0.91	7.1	-6.19	1.75e-16	2.77e-15	Slc23a3	-2726	-
chr15	81860851	81861161	5.58	2.08	6.52	-4.44	1.93e-16	3.05e-15	Xrcc6	-14207	+
chr17	72093329	72093638	5.62	3	6.5	-3.51	2.09e-16	3.3e-15	BC027072	8741.5	-
chr4	141349160	141349644	5.75	6.53	3.92	2.61	2.11e-16	3.32e-15	Casp9	125	+
chr11	117268737	117269040	5.58	2.08	6.51	-4.43	2.15e-16	3.38e-15	Sept9	-75261.5	+
chr14	31701526	31701920	5.65	2.08	6.58	-4.5	2.22e-16	3.45e-15	Itih4	-2045	+
chr5	125870339	125870647	5.63	1.91	6.57	-4.66	2.21e-16	3.45e-15	Ubc	-106	-
chr11	94871091	94871639	5.56	2.72	6.46	-3.74	2.31e-16	3.59e-15	Samd14	-172	+
chr17	34161938	34162723	6.07	0.91	7.05	-6.14	2.35e-16	3.64e-15	Mir219-1	-293.5	-
chr8	11558212	11558549	5.4	6.35	1.37	4.99	2.43e-16	3.76e-15	Ing1	-2314.5	+
chr11	88579613	88580247	5.63	3.16	6.49	-3.33	2.55e-16	3.92e-15	C030037D09Rik	27	+
chr19	6448309	6448637	5.56	2.23	6.49	-4.26	2.63e-16	4.05e-15	Nrxn2	-29735	+
chr10	126720755	126721322	5.63	2.08	6.56	-4.48	2.96e-16	4.53e-15	Mbd6	4788.5	-
chr3	88313803	88314289	6.36	4.98	7.06	-2.08	2.98e-16	4.55e-15	Lmna	-6792	-
chr6	135161185	135161544	5.88	1.23	6.85	-5.61	2.98e-16	4.55e-15	8430419L09Rik	-13359.5	+
chr1	13362739	13363251	5.83	1.23	6.79	-5.56	3.11e-16	4.73e-15	Ncoa2	1169	-
chr15	27406453	27406789	5.82	6.58	4.12	2.46	3.12e-16	4.73e-15	Ank	-10189	+
chr5	33360917	33361426	6.57	7.21	5.39	1.82	3.14e-16	4.74e-15	Ywhah	293.5	+
chr10	80601059	80601363	6.06	0.91	7.04	-6.13	3.29e-16	4.97e-15	Zbtb7a	-2195	+
chr11	4117899	4118337	5.36	6.29	1.77	4.52	3.33e-16	5.01e-15	Gatsl3	136	+
chr6	146563107	146563420	5.34	6.27	1.96	4.31	3.42e-16	5.14e-15	Tm7sf3	19850.5	-
chr19	44341362	44341951	7.8	8.37	6.84	1.52	3.52e-16	5.27e-15	Scd2	26509.5	+
chr3	95695904	95696431	5.56	2.82	6.44	-3.63	3.78e-16	5.64e-15	BC028528	-314.5	-
chr3	89200038	89200520	5.81	1.23	6.78	-5.54	4.04e-16	6.02e-15	Gm15417	-2067	+
chr3	85529053	85529363	5.79	6.56	4.01	2.55	4.82e-16	7.15e-15	Fam160a1	20923	-
chr12	40764674	40764977	5.34	6.26	2.05	4.21	4.9e-16	7.25e-15	Arl4a	-251.5	-
chr6	90660107	90660467	5.82	1.23	6.79	-5.55	5.01e-16	7.4e-15	Iqsec1	6236	-
chr11	97560018	97560595	5.91	4.08	6.69	-2.61	5.1e-16	7.49e-15	Pcgf2	391.5	-
chr5	85411949	85412257	5.67	6.65	0.39	6.27	5.09e-16	7.49e-15	Epha5	-565696	-
chr4	128814705	128815023	5.53	2.61	6.43	-3.82	5.13e-16	7.52e-15	Fndc5	-560	+
chr1	74443137	74443447	6.44	0.5	7.43	-6.94	5.19e-16	7.58e-15	Mir26b	-2408	+
chr1	160149000	160149310	5.71	1.5	6.67	-5.17	5.56e-16	8.11e-15	Fam5b	137236	-
chr9	57471380	57471695	5.66	6.65	0.39	6.26	5.6e-16	8.14e-15	Lman1l	-2956.5	-
chr18	70710466	70710933	5.66	1.5	6.62	-5.13	5.81e-16	8.41e-15	Mbd2	17246.5	+
chr7	29381688	29382071	5.49	6.34	3.11	3.24	5.84e-16	8.44e-15	Pak4	1323.5	-
chr9	113920352	113920662	5.36	6.29	1.99	4.3	6e-16	8.65e-15	Fbxl2	15362	-
chr4	108132336	108132643	6.02	0.91	7	-6.09	6.07e-16	8.7e-15	Zcchc11	-458.5	+
chr4	132563994	132564312	5.67	1.5	6.63	-5.14	6.05e-16	8.7e-15	Ahdc1	3268	+
chr6	49163442	49163763	5.55	2.5	6.46	-3.96	6.24e-16	8.93e-15	Igf2bp3	1350.5	-
chr2	28555057	28555359	5.36	6.26	2.51	3.75	6.35e-16	9.06e-15	1700026L06Rik	-37	-
chr8	122892469	122893165	6.96	7.56	5.9	1.65	6.42e-16	9.14e-15	Gse1	119949	+
chr11	96690699	96691020	5.49	6.34	3.21	3.12	6.92e-16	9.82e-15	Nfe2l1	-43.5	-
chr2	91790137	91790457	6.18	4.67	6.9	-2.24	6.95e-16	9.84e-15	Dgkz	208	-
chr5	138186976	138187479	5.98	4.3	6.74	-2.44	7.47e-16	1.05e-14	Tsc22d4	-30.5	+
chr17	47026598	47026905	5.79	1.23	6.75	-5.52	7.77e-16	1.09e-14	Tbcc	818.5	+
chr19	5704230	5704549	5.54	6.37	3.4	2.97	8.04e-16	1.13e-14	Kcnk7	86.5	+
chr8	73117836	73118219	6.16	4.61	6.88	-2.27	8.46e-16	1.19e-14	Isyna1	352.5	+
chr15	98460843	98461363	5.96	0.91	6.94	-6.03	9.26e-16	1.3e-14	Cacnb3	1548	+
chr4	108874778	108875082	5.47	6.44	0.66	5.79	9.86e-16	1.38e-14	Osbpl9	-53	-
chr11	69229303	69229897	5.75	1.23	6.72	-5.49	1.01e-15	1.39e-14	Kdm6b	-2423	-
chr15	76497761	76498254	6.45	5.12	7.13	-2.01	1e-15	1.39e-14	Foxh1	2295.5	-
chr7	51614511	51614987	6.4	0.5	7.39	-6.89	9.99e-16	1.39e-14	1700008O03Rik	15651	-
chr2	168032536	168032921	6.46	0.5	7.44	-6.95	1.02e-15	1.41e-14	Adnp	-166.5	-
chr5	123591595	123592326	6.36	0.5	7.34	-6.85	1.06e-15	1.46e-14	Setd1b	241.5	+
chr15	76020250	76020583	5.47	6.31	3.18	3.13	1.19e-15	1.63e-14	Plec	5723.5	-
chr11	117643235	117643725	5.73	6.5	3.96	2.53	1.25e-15	1.71e-14	Tmc8	131	+
chr1	169279961	169280412	6.44	7.09	5.24	1.84	1.26e-15	1.72e-14	Aldh9a1	-64.5	+
chr9	122279427	122279734	5.47	6.43	1.18	5.25	1.26e-15	1.72e-14	Abhd5	-18846.5	+
chr4	34677371	34677685	5.33	6.24	2.31	3.93	1.31e-15	1.78e-14	1700003M02Rik	-73	-
chr8	73206082	73206524	5.56	6.37	3.54	2.83	1.33e-15	1.81e-14	Lsm4	-9173	+
chr4	59209687	59210241	5.51	2.5	6.42	-3.92	1.36e-15	1.84e-14	Ugcg	-7542	+
chr8	112363718	112364029	5.61	1.5	6.56	-5.07	1.48e-15	2e-14	Snord71	-661.5	+
chr7	29678806	29679303	5.6	1.5	6.56	-5.06	1.59e-15	2.14e-14	Capn12	-12379.5	+
chr2	32462620	32463031	7.26	-0.09	8.26	-8.35	1.63e-15	2.2e-14	St6galnac6	-344.5	+
chr11	121065359	121065882	5.32	6.27	1.55	4.72	1.73e-15	2.31e-14	Hexdc	126.5	+
chr7	88517266	88517574	5.54	2.82	6.43	-3.61	1.78e-15	2.38e-14	Rps17	-27300	-
chr4	117555285	117555808	6.82	5.6	7.47	-1.87	2.11e-15	2.81e-14	B4galt2	534.5	-
chr4	155559726	155560113	6.33	0.5	7.32	-6.83	2.14e-15	2.85e-14	Agrn	11677.5	-
chr5	150057719	150058028	5.91	4.2	6.67	-2.48	2.19e-15	2.91e-14	Alox5ap	18760.5	+
chr6	124789992	124790415	5.9	0.91	6.87	-5.96	2.37e-15	3.14e-14	Gnb3	89.5	-
chr7	149565862	149566273	6.11	6.79	4.75	2.04	2.41e-15	3.18e-14	Ctsd	7707.5	-
chr8	124385971	124386289	5.3	6.24	1.62	4.62	2.51e-15	3.3e-14	Klhdc4	-32661	-
chr11	94072131	94072859	5.5	2.72	6.39	-3.67	2.56e-15	3.37e-14	Tob1	273	+
chr19	46222676	46223144	5.55	3.16	6.41	-3.25	2.58e-15	3.38e-14	Pitx3	-95	-
chr7	74517047	74517354	5.49	1.91	6.43	-4.52	2.7e-15	3.53e-14	Mef2a	543.5	-
chr2	118571153	118571469	5.47	2.23	6.39	-4.16	2.94e-15	3.84e-14	5430417L22Rik	187	+
chr8	97423046	97423400	6.21	4.77	6.92	-2.15	3.16e-15	4.12e-14	Ccdc102a	18775	-
chr11	75469341	75469751	5.51	2.91	6.38	-3.47	3.29e-15	4.25e-14	Myo1c	-29	+
chr13	63664379	63664687	5.59	3.16	6.45	-3.29	3.29e-15	4.25e-14	Ptch1	2295	-
chr8	24164496	24164820	5.62	6.41	3.75	2.66	3.27e-15	4.25e-14	Ank1	4089	+
chr11	69808975	69809481	5.46	2.37	6.37	-4	3.61e-15	4.67e-14	Phf23	45	+
chr11	3192057	3192406	5.87	0.91	6.85	-5.94	3.69e-15	4.75e-14	Patz1	-1771.5	+
chr12	88213063	88213473	5.3	6.2	2.38	3.83	3.8e-15	4.88e-14	Irf2bpl	12496	-
chr12	112276644	112276968	5.86	0.91	6.84	-5.93	4.05e-15	5.19e-14	Rcor1	1203	+
chr7	87947526	87947860	5.27	6.22	1.39	4.84	4.27e-15	5.47e-14	Iqgap1	524	-
chr9	96540185	96540490	5.4	6.37	0.66	5.71	4.38e-15	5.58e-14	Rasa2	-8415.5	-
chr17	27070081	27070390	5.75	3.86	6.54	-2.67	4.52e-15	5.76e-14	Phf1	-163.5	+
chr8	109818029	109818518	5.65	1.23	6.61	-5.38	4.54e-15	5.76e-14	Nfat5	-903.5	+
chr15	102077416	102078276	6.61	5.45	7.24	-1.79	4.68e-15	5.93e-14	Rarg	-1063	-
chr12	25336546	25336865	5.32	6.21	2.52	3.7	4.8e-15	6.06e-14	Klf11	-469.5	+
chr1	121400800	121401637	6.47	5.23	7.12	-1.89	4.9e-15	6.18e-14	Ralb	140.5	-
chr8	131209105	131209654	5.76	6.52	4.08	2.44	5.28e-15	6.65e-14	Itgb1	174.5	+
chr13	35848871	35849185	5.51	1.72	6.46	-4.74	5.37e-15	6.75e-14	Cdyl	-15757	+
chr3	85691207	85691735	5.44	6.28	3.22	3.06	5.51e-15	6.91e-14	Glt28d2	-31	-
chr11	117269582	117269902	5.55	3.23	6.4	-3.17	5.56e-15	6.95e-14	Sept9	-76115	+
chr12	106258108	106258416	5.38	6.35	0.66	5.7	5.97e-15	7.45e-14	Syne3	-10243	-
chr4	149329043	149329501	5.34	6.21	2.75	3.46	6.99e-15	8.7e-14	Spsb1	-157	-
chr17	26079694	26080010	5.82	6.55	4.28	2.28	7.24e-15	8.99e-14	Pigq	-945	-
chr2	121119933	121120241	5.26	6.2	1.39	4.82	7.4e-15	9.17e-14	Map1a	1103	+
chr15	36212987	36213303	5.3	6.2	2.39	3.82	7.48e-15	9.25e-14	Rnf19a	-243	-
chr6	72908025	72908442	5.44	6.28	3.25	3.02	7.91e-15	9.75e-14	Tmsb10	-7.5	-
chr10	18166188	18166499	5.51	3	6.38	-3.38	8.28e-15	1.01e-13	Nhsl1	23443.5	+
chr15	101097072	101097403	5.46	2.23	6.38	-4.15	8.18e-15	1.01e-13	Nr4a1	39.5	+
chr8	126383346	126383652	5.33	6.21	2.68	3.53	8.21e-15	1.01e-13	Ccsap	610	-
chr7	19855324	19855846	5.47	1.72	6.41	-4.7	8.78e-15	1.07e-13	Vasp	1618	-
chr14	57194273	57194589	5.49	6.3	3.44	2.86	9.09e-15	1.11e-13	Parp4	25	+
chr7	26064906	26065395	5.89	4.27	6.64	-2.37	9.12e-15	1.11e-13	Cic	2047.5	+
chr5	137967672	137968180	5.46	1.72	6.41	-4.69	9.42e-15	1.14e-13	Gnb2	6531	-
chr10	79794871	79795181	5.53	3.16	6.39	-3.23	9.47e-15	1.15e-13	Reep6	-2136	+
chr13	91062277	91062608	5.25	6.17	2.13	4.04	9.47e-15	1.15e-13	Rps23	284.5	+
chr5	134789940	134790657	6.13	0.5	7.12	-6.62	9.51e-15	1.15e-13	Gtf2i	317.5	-
chr1	154750245	154750577	5.66	3.67	6.47	-2.81	1.09e-14	1.31e-13	Smg7	-635	-
chr11	23136063	23136381	5.28	6.18	2.37	3.81	1.1e-14	1.32e-13	Xpo1	19819	+
chr3	104565144	104565706	6.5	7.49	-0.38	7.87	1.13e-14	1.35e-13	Fam19a3	15040	-
chr9	57486420	57487200	6.05	4.58	6.76	-2.18	1.13e-14	1.35e-13	Csk	6177	-
chr1	37928894	37929200	5.47	6.29	3.37	2.91	1.15e-14	1.38e-13	Lipt1	4	+
chr12	70465110	70465416	5.4	6.25	3.1	3.15	1.17e-14	1.39e-13	Nemf	-7100	-
chr9	106337061	106337372	5.41	2.23	6.33	-4.1	1.27e-14	1.51e-13	Acy1	3350.5	-
chr11	69831734	69832491	5.75	0.91	6.72	-5.81	1.39e-14	1.65e-13	Dlg4	-5.5	+
chr11	96768206	96768809	6.11	0.5	7.09	-6.6	1.44e-14	1.71e-13	Cdk5rap3	9287.5	-
chr17	45738947	45739267	5.26	6.17	2.22	3.95	1.45e-14	1.71e-13	Gm7325	-56	-
chr16	49855940	49856450	6.89	-0.09	7.88	-7.97	1.57e-14	1.85e-13	Cd47	-428	+
chr1	173217712	173218092	5.57	1.23	6.54	-5.31	1.61e-14	1.9e-13	Usp21	190	-
chr5	125657989	125658669	5.56	1.23	6.53	-5.3	1.62e-14	1.9e-13	Ncor2	1255	-
chr5	34916150	34916467	5.53	6.36	3.39	2.97	1.76e-14	2.06e-13	Add1	54.5	+
chr5	147606589	147606893	5.34	6.21	2.71	3.51	1.8e-14	2.1e-13	Usp12	-209	-
chr2	92263933	92264499	6.87	-0.09	7.87	-7.96	1.83e-14	2.14e-13	Cry2	10010	-
chr4	154862392	154862761	5.27	6.22	1.21	5.02	1.86e-14	2.16e-13	Gnb1	2893.5	+
chr8	122986100	122986411	5.41	2.37	6.32	-3.95	1.97e-14	2.29e-13	Gse1	26510.5	+
chr11	102090369	102090696	5.54	1.23	6.51	-5.28	2.27e-14	2.63e-13	Hdac5	953.5	-
chr3	88336286	88336836	6.08	0.5	7.06	-6.57	2.31e-14	2.67e-13	Mex3a	-244	+
chr4	132894870	132895580	5.43	2.72	6.32	-3.6	2.69e-14	3.1e-13	Wdtc1	5	-
chr4	139408988	139409360	5.4	2.08	6.32	-4.24	2.76e-14	3.18e-13	Pax7	-20291	-
chr1	52901587	52901907	5.2	6.15	1.39	4.76	2.96e-14	3.4e-13	Hibch	143	+
chr15	72891443	72891826	5.49	3.16	6.34	-3.18	2.98e-14	3.42e-13	Trappc9	-0.5	-
chr13	68720608	68721016	5.71	0.91	6.68	-5.77	3.36e-14	3.84e-13	Mtrr	186	-
chr15	99602739	99603270	6.51	7.12	5.42	1.7	3.53e-14	4.04e-13	Cers5	-58.5	-
chr4	140616590	140616993	5.65	6.64	0.05	6.58	3.65e-14	4.16e-13	Crocc	-331.5	-
chr2	28453647	28453973	5.81	4.16	6.56	-2.41	3.78e-14	4.31e-13	Gtf3c5	-15011	-
chr10	80664718	80665165	5.67	0.91	6.64	-5.73	3.81e-14	4.32e-13	Nmrk2	-159.5	-
chr7	106135431	106135736	5.2	6.14	1.62	4.52	3.84e-14	4.35e-13	Wnt11	-148228	+
chr8	107788470	107788778	5.23	6.19	1.08	5.11	4.1e-14	4.64e-13	Fbxl8	-76	+
chr1	182864224	182864545	5.2	6.12	2.05	4.07	4.23e-14	4.76e-13	Lefty1	785.5	+
chr11	98786647	98787205	5.39	2.08	6.31	-4.23	4.22e-14	4.76e-13	Rara	12084	+
chr2	33709120	33709427	5.93	4.37	6.66	-2.29	4.54e-14	5.11e-13	Mvb12b	34192.5	-
chr18	24688488	24689032	5.36	6.21	3.01	3.2	4.67e-14	5.23e-13	Rprd1a	-55	-
chr1	95721589	95721906	5.35	6.2	3	3.2	4.82e-14	5.38e-13	D2hgdh	69.5	+
chr4	11827139	11827442	5.28	6.25	0.66	5.59	4.81e-14	5.38e-13	Pdp1	65569.5	-
chr11	102091406	102092004	5.8	4.16	6.55	-2.39	4.9e-14	5.47e-13	Hdac5	-219	-
chr1	135959160	135959468	5.98	0.5	6.96	-6.47	5.29e-14	5.88e-13	Btg2	16418	-
chr19	46113992	46114342	6.5	7.12	5.39	1.73	5.32e-14	5.91e-13	Ldb1	-56	-
chr2	167758027	167758513	5.64	0.91	6.61	-5.7	5.77e-14	6.39e-13	Ptpn1	-443	+
chr4	117504589	117505054	5.27	6.24	0.66	5.58	5.79e-14	6.4e-13	Slc6a9	3041.5	+
chr8	122999379	122999813	5.49	6.29	3.52	2.78	5.92e-14	6.53e-13	Gse1	13170	+
chr1	134980751	134981185	5.51	6.32	3.52	2.8	5.97e-14	6.57e-13	Pik3c2b	-38379	+
chr4	117507437	117507969	6.6	5.51	7.22	-1.71	5.97e-14	6.57e-13	Slc6a9	160	+
chr5	34811107	34811512	5.39	2.61	6.28	-3.67	6.15e-14	6.74e-13	Tnip2	45318.5	-
chr11	49063866	49064474	5.71	6.44	4.14	2.31	6.49e-14	7.1e-13	Mgat1	-116	+
chr1	183142061	183142624	5.47	3.08	6.33	-3.25	6.56e-14	7.17e-13	Wdr26	-233.5	-
chr11	3189394	3189976	5.37	2.23	6.29	-4.05	6.58e-14	7.17e-13	Patz1	-551	+
chr13	37913341	37913647	5.52	1.23	6.48	-5.25	6.62e-14	7.21e-13	Rreb1	4413	+
chr13	68744568	68745001	6.71	-0.09	7.7	-7.79	7e-14	7.61e-13	1700001L19Rik	-8468.5	+
chr7	4465064	4465369	5.39	1.72	6.33	-4.61	7.26e-14	7.87e-13	Tnnt1	2360.5	-
chr2	38813344	38813654	6	4.55	6.71	-2.16	7.38e-14	7.99e-13	Olfml2a	-25999	+
chr8	3493032	3493635	5.93	0.5	6.91	-6.42	7.51e-14	8.11e-13	Zfp358	-195.5	+
chr11	120534530	120534834	5.63	6.39	3.98	2.41	7.92e-14	8.54e-13	Aspscr1	-395	+
chr13	63667412	63667940	5.92	0.5	6.9	-6.41	8.25e-14	8.87e-13	Ptch1	-848	-
chr5	139672920	139673221	5.17	6.1	1.74	4.36	8.26e-14	8.87e-13	Sun1	3520.5	+
chr5	140208461	140208837	5.25	6.13	2.58	3.55	8.46e-14	9.07e-13	Micall2	3638	-
chr7	17507397	17507861	5.47	1.23	6.43	-5.2	8.65e-14	9.25e-13	Calm3	1752	-
chrX	148637385	148637694	5.64	0.91	6.62	-5.71	8.69e-14	9.27e-13	Iqsec2	-23987.5	+
chr17	25715875	25716250	5.19	6.1	2.14	3.96	8.71e-14	9.28e-13	Lmf1	56.5	+
chr18	34936984	34937424	5.91	0.5	6.9	-6.4	8.83e-14	9.39e-13	Kdm3b	-542	+
chr11	20012824	20013285	5.18	6.1	1.97	4.13	9.03e-14	9.59e-13	Actr2	-100.5	-
chr2	29745682	29746551	5.6	0.91	6.57	-5.66	9.05e-14	9.59e-13	Odf2	-533.5	+
chr13	98548678	98548987	5.86	4.3	6.59	-2.29	9.08e-14	9.6e-13	Gm5086	-218878	+
chr19	4191792	4192093	5.19	6.1	2.14	3.96	9.3e-14	9.82e-13	Ppp1ca	231.5	+
chr8	124374995	124375305	5.61	0.91	6.58	-5.67	9.32e-14	9.82e-13	Klhdc4	-21681	-
chr14	22577873	22578429	5.71	3.95	6.48	-2.52	9.96e-14	1.04e-12	Samd8	-8398	+
chr14	56159737	56160137	5.46	1.23	6.42	-5.19	9.93e-14	1.04e-12	Pck2	-834	+
chr7	133625889	133626334	6.22	7.21	-0.38	7.59	9.89e-14	1.04e-12	Tufm	4757.5	+
chr11	68781065	68781382	5.42	6.23	3.37	2.86	1e-13	1.05e-12	Slc25a35	409.5	+
chr8	114293212	114293521	5.15	6.1	1.39	4.71	1.01e-13	1.06e-12	Bcar1	-25617.5	-
chr2	119303941	119304250	5.51	6.29	3.69	2.6	1.13e-13	1.18e-12	Ino80	-730.5	-
chr18	32702160	32702465	5.27	6.14	2.75	3.39	1.16e-13	1.2e-12	Gypc	17375.5	-
chr4	83084979	83085292	5.19	6.14	1.21	4.93	1.15e-13	1.2e-12	Snapc3	-21487.5	+
chr5	31224028	31224443	5.34	2.23	6.26	-4.03	1.2e-13	1.25e-12	Khk	32.5	+
chr7	87336172	87336748	6.85	7.42	5.89	1.53	1.21e-13	1.25e-12	Sema4b	-4733	+
chr8	47084975	47085483	5.75	4.08	6.5	-2.42	1.34e-13	1.38e-12	Ankrd37	-25	-
chr13	17786693	17787137	5.54	6.52	0.34	6.17	1.38e-13	1.42e-12	5033411D12Rik	-316	-
chr3	88425511	88425827	6.62	-0.09	7.62	-7.71	1.39e-13	1.43e-12	Arhgef2	-353	+
chr7	25940530	25941215	5.17	6.13	1.05	5.08	1.4e-13	1.44e-12	D930028M14Rik	-784.5	+
chr14	35124450	35124799	5.2	6.14	1.67	4.47	1.44e-13	1.48e-12	Glud1	-711.5	+
chr15	100430400	100430807	6.6	-0.09	7.59	-7.68	1.46e-13	1.49e-12	Pou6f1	-13807.5	-
chr5	123585532	123585855	6.05	6.71	4.79	1.92	1.47e-13	1.5e-12	Rhof	-3055.5	-
chr11	98604119	98604435	6.61	-0.09	7.61	-7.7	1.51e-13	1.53e-12	Thra	-1090	+
chr4	109700233	109700538	5.32	6.29	0.39	5.91	1.51e-13	1.54e-12	Dmrta2	-49755.5	+
chr5	123225755	123226179	5.89	0.5	6.87	-6.38	1.56e-13	1.58e-12	Camkk2	3452	-
chr7	26029346	26029800	5.36	1.72	6.3	-4.59	1.66e-13	1.68e-12	Erf	6204	-
chr5	66115850	66116164	5.33	1.91	6.26	-4.35	1.68e-13	1.7e-12	Pds5a	-26912	-
chr10	18144090	18144408	5.14	6.06	1.96	4.1	1.74e-13	1.75e-12	Nhsl1	-16768	+
chr6	30253678	30254106	6.56	-0.09	7.55	-7.64	1.89e-13	1.91e-12	Ube2h	647	-
chr15	12048258	12048760	5.55	0.91	6.52	-5.61	1.94e-13	1.95e-12	Zfr	-903	+
chr17	47066238	47066556	5.13	6.07	1.62	4.45	1.94e-13	1.95e-12	Prph2	-18963	+
chr2	172172809	172173121	5.37	2.08	6.3	-4.22	1.94e-13	1.95e-12	Fam210b	-1888	+
chr4	128916443	128916816	5.18	6.08	2.23	3.85	2.05e-13	2.05e-12	C77080	9057.5	-
chr4	118723514	118723878	5.38	2.72	6.26	-3.54	2.14e-13	2.14e-12	Slc2a1	57654	+
chr6	49164723	49165053	5.57	0.91	6.54	-5.63	2.16e-13	2.15e-12	Igf2bp3	65	-
chr1	88208859	88209285	5.13	6.08	1.23	4.85	2.19e-13	2.18e-12	B3gnt7	-9276	+
chr1	170237960	170238273	5.35	2.5	6.24	-3.75	2.26e-13	2.23e-12	Pbx1	124272	-
chr11	93747402	93747859	6.53	-0.09	7.52	-7.61	2.25e-13	2.23e-12	Mbtd1	-97.5	+
chr19	37312549	37312968	6.61	5.43	7.24	-1.81	2.25e-13	2.23e-12	4931408D14Rik	25826.5	-
chr1	134287722	134288129	5.86	4.23	6.6	-2.37	2.33e-13	2.3e-12	Tmcc2	-67.5	-
chr11	96685563	96685885	5.69	6.42	4.16	2.26	2.41e-13	2.38e-12	Nfe2l1	-283	-
chr8	87228970	87229287	5.56	3.55	6.37	-2.82	2.43e-13	2.39e-12	Lyl1	-3772.5	+
chr7	17643438	17643950	5.58	3.67	6.38	-2.71	2.49e-13	2.44e-12	Hif3a	-1666	-
chr1	93263437	93263768	5.16	6.07	2.05	4.02	2.55e-13	2.5e-12	Fam132b	-595.5	+
chr10	126415761	126416093	5.32	2.23	6.23	-4	2.6e-13	2.54e-12	Ctdsp2	-154	+
chr6	125115461	125115805	5.69	3.72	6.5	-2.78	2.59e-13	2.54e-12	Gapdh	-32	-
chr12	86815314	86815658	5.34	2.08	6.26	-4.18	2.79e-13	2.72e-12	Fos	-635	+
chr6	66999325	66999660	5.4	2.91	6.27	-3.36	2.79e-13	2.72e-12	Gadd45a	-12091.5	-
chr17	27107894	27108865	6.49	-0.09	7.48	-7.57	2.85e-13	2.77e-12	Zbtb9	1744.5	+
chr17	74927043	74927488	5.12	6.05	1.62	4.43	2.91e-13	2.82e-12	Birc6	369.5	+
chr10	126416860	126417372	6.48	-0.09	7.47	-7.56	3.09e-13	3e-12	Ctdsp2	-1343	+
chr7	52208058	52208378	5.28	6.14	2.81	3.32	3.28e-13	3.17e-12	Tsks	-9608	+
chr10	84361353	84361673	5.51	0.91	6.48	-5.57	3.31e-13	3.2e-12	Ric8b	18845	+
chr1	162960587	162960922	5.13	6.08	1.25	4.83	3.41e-13	3.29e-12	Zbtb37	3635.5	-
chr4	13678592	13678919	5.36	2.61	6.25	-3.64	3.44e-13	3.31e-12	Runx1t1	-311.5	+
chr5	120586296	120586678	5.57	3.61	6.37	-2.76	3.47e-13	3.33e-12	Gm10390	2785	-
chr13	54890262	54890870	5.16	6.08	2.03	4.05	3.5e-13	3.36e-12	Tspan17	200	+
chr5	138188010	138188386	6.46	-0.09	7.45	-7.54	3.55e-13	3.39e-12	Tsc22d4	-1001	+
chr11	77577522	77577917	5.81	0.5	6.79	-6.3	3.57e-13	3.41e-12	Myo18a	13047.5	+
chr6	88066820	88067440	5.4	1.23	6.36	-5.12	3.7e-13	3.53e-12	Rpn1	-32663	+
chr3	97432574	97432887	5.13	6.09	0.88	5.21	3.99e-13	3.8e-12	Fmo5	-3.5	+
chr5	139828393	139828833	5.51	6.29	3.68	2.61	4.48e-13	4.26e-12	Cyp2w1	-42	+
chr15	78722643	78723171	5.34	1.91	6.27	-4.36	4.55e-13	4.32e-12	Sh3bp1	7309	+
chr11	68905040	68905584	5.5	0.91	6.47	-5.56	4.72e-13	4.47e-12	Vamp2	-3282	+
chr7	53125296	53125647	6.44	-0.09	7.43	-7.52	4.84e-13	4.58e-12	Kdelr1	2738.5	+
chr4	116985030	116985612	5.93	4.46	6.65	-2.18	4.89e-13	4.62e-12	Tmem53	-60727	+
chr16	22075892	22076221	5.33	1.5	6.28	-4.79	5.29e-13	4.98e-12	Senp2	-66499.5	+
chr4	133617888	133618329	6.01	6.67	4.78	1.89	5.49e-13	5.16e-12	Aim1l	6258.5	+
chr2	121268221	121268540	5.16	6.08	1.99	4.09	5.66e-13	5.32e-12	Ell3	-43.5	-
chr4	119949728	119950054	5.48	0.91	6.45	-5.54	5.7e-13	5.34e-12	Foxo6	9975	-
chr11	95866310	95866658	5.31	2.5	6.2	-3.71	5.92e-13	5.54e-12	Igf2bp1	774	-
chr2	84583884	84584197	5.29	1.72	6.23	-4.51	6.05e-13	5.65e-12	Mir130a	-2705.5	-
chr1	132196610	132197035	5.34	2.5	6.24	-3.74	6.24e-13	5.83e-12	Daf2	122754	-
chr5	123593148	123593766	5.29	1.72	6.23	-4.51	6.43e-13	5.98e-12	Setd1b	-1255	+
chr6	91113537	91113905	6.32	5.08	6.98	-1.9	6.86e-13	6.38e-12	Hdac11	-6912	+
chr10	126603191	126603600	6.38	-0.09	7.38	-7.47	6.93e-13	6.43e-12	B4galnt1	-508.5	+
chr7	26471674	26472318	6.6	5.54	7.2	-1.66	7.09e-13	6.56e-12	Tgfb1	25	+
chr8	107993323	107993655	5.27	6.12	2.95	3.17	7.08e-13	6.56e-12	Tppp3	1833	-
chr1	132359176	132359568	5.53	6.29	3.82	2.47	7.15e-13	6.61e-12	Cd55	-55	-
chr10	126721774	126722252	6.36	-0.09	7.35	-7.44	7.34e-13	6.77e-12	Mbd6	3814	-
chr15	76778415	76778908	5.13	6.1	0.66	5.44	7.68e-13	7.07e-12	1110038F14Rik	312.5	+
chr8	125091602	125091937	5.33	2.72	6.2	-3.49	7.7e-13	7.08e-12	Cdt1	145.5	+
chr13	21560293	21560603	5.09	6.01	1.94	4.07	8.08e-13	7.41e-12	Nkapl	-78	-
chr10	79612869	79613797	6.37	-0.09	7.36	-7.45	8.14e-13	7.46e-12	Midn	-2298	+
chr14	41780331	41780700	5.07	6.03	1.05	4.98	8.23e-13	7.53e-12	Tspan14	-419.5	-
chr2	120918967	120919440	5.27	1.91	6.2	-4.29	8.31e-13	7.59e-12	Tgm5	-7708.5	-
chr11	58976689	58977013	5.09	6	2.05	3.94	8.33e-13	7.6e-12	Iba57	396	-
chr10	77888170	77888550	5.23	6.09	2.8	3.29	8.43e-13	7.66e-12	Cstb	55	+
chr19	47062906	47063263	6.06	4.74	6.74	-1.99	8.41e-13	7.66e-12	Nt5c2	-19027.5	-
chr8	110027417	110027725	5.3	1.72	6.24	-4.52	8.49e-13	7.7e-12	Mir140	47573	+
chr3	89603416	89603904	5.3	1.72	6.24	-4.52	8.6e-13	7.79e-12	Ube2q1	-26129	+
chr11	69228806	69229128	5.28	1.91	6.21	-4.3	8.86e-13	8.01e-12	Kdm6b	-1790	-
chr7	127038673	127039411	5.34	1.23	6.3	-5.07	8.92e-13	8.05e-12	Dcun1d3	-70	-
chr13	37945883	37946211	5.31	1.5	6.25	-4.76	9.18e-13	8.27e-12	Rreb1	-26785	+
chr5	145015807	145016112	5.94	6.93	-0.38	7.31	9.23e-13	8.31e-12	Bri3	134.5	+
chr10	126629840	126630241	6.33	-0.09	7.32	-7.41	1.05e-12	9.46e-12	F420014N23Rik	2264.5	+
chr17	32394921	32395225	5.45	0.91	6.42	-5.51	1.11e-12	9.93e-12	Brd4	25995	-
chr17	24781234	24781734	6.3	-0.09	7.3	-7.39	1.11e-12	9.95e-12	Slc9a3r2	418	-
chr2	78556324	78556646	5.27	6.11	3	3.11	1.17e-12	1.04e-11	Ube2e3	152719	+
chr5	138054795	138055114	5.34	2.82	6.21	-3.39	1.2e-12	1.07e-11	Pcolce	-2322.5	-
chr1	136320556	136320864	5.13	6.02	2.37	3.65	1.22e-12	1.09e-11	Adipor1	-8666	+
chr11	87881715	87882296	5.26	2.23	6.17	-3.94	1.22e-12	1.09e-11	Vezf1	-224.5	+
chr16	20673947	20674411	5.26	1.72	6.2	-4.48	1.24e-12	1.1e-11	Eif4g1	-1357	+
chr5	23827841	23828316	6.3	-0.09	7.29	-7.38	1.25e-12	1.11e-11	Kcnh2	29343.5	-
chr1	74443738	74444510	7.19	7.72	6.35	1.37	1.3e-12	1.15e-11	Mir26b	-3240	+
chr9	62192109	62192833	6.38	6.98	5.34	1.64	1.3e-12	1.15e-11	Anp32a	-3321	+
chr2	118728353	118728703	5.96	4.64	6.64	-2	1.39e-12	1.22e-11	Bahd1	-1177	+
chr2	130185392	130185866	5.31	2.61	6.2	-3.59	1.4e-12	1.23e-11	Cpxm1	37736	-
chr5	120610900	120611215	5.42	0.91	6.39	-5.47	1.44e-12	1.27e-11	Gm10390	-21785.5	-
chr12	106198609	106198940	5.25	2.08	6.17	-4.09	1.54e-12	1.35e-11	Syne3	38112.5	-
chr6	112852761	112853249	5.24	1.91	6.17	-4.26	1.54e-12	1.35e-11	Srgap3	44255	-
chr11	116154212	116154670	5.3	2.72	6.18	-3.46	1.58e-12	1.38e-11	Galr2	-12188	+
chr13	114606230	114606536	5.02	5.94	1.76	4.19	1.62e-12	1.42e-11	Arl15	-21667	+
chr2	103733891	103734307	5.44	0.91	6.41	-5.5	1.68e-12	1.47e-11	Lmo2	64053	+
chr15	82054681	82055118	5.3	6.13	3.18	2.95	1.7e-12	1.48e-11	Tnfrsf13c	-133.5	-
chr4	135519442	135519765	4.99	5.92	1.64	4.28	1.8e-12	1.57e-11	Gale	1476.5	+
chr2	25221075	25221408	5.73	6.43	4.32	2.11	1.89e-12	1.64e-11	Uap1l1	-95.5	-
chr8	72345879	72346593	5.62	0.5	6.59	-6.1	1.88e-12	1.64e-11	Lpar2	228	+
chr15	76217502	76218045	6.25	-0.09	7.24	-7.33	1.99e-12	1.72e-11	Mroh1	2687.5	+
chr19	46647307	46647704	5.39	3	6.24	-3.24	2.01e-12	1.74e-11	Arl3	69.5	-
chr15	76030168	76030482	5.27	2.23	6.18	-3.94	2.03e-12	1.75e-11	Plec	-60	-
chr3	30994432	30994843	6.22	-0.09	7.21	-7.3	2.11e-12	1.82e-11	Skil	-657.5	+
chr12	88177639	88177977	5	5.92	1.74	4.18	2.22e-12	1.91e-11	Irf2bpl	47956	-
chr15	101108973	101109476	5.61	0.5	6.59	-6.09	2.24e-12	1.93e-11	9430023L20Rik	5507.5	+
chr13	55430891	55431701	5.53	6.29	3.88	2.41	2.28e-12	1.96e-11	Mxd3	-205	-
chr7	26601473	26602044	5.34	6.22	2.61	3.61	2.33e-12	2e-11	Cyp2s1	-209.5	-
chr7	4731399	4731884	5.26	1.5	6.21	-4.71	2.38e-12	2.03e-11	Il11	-1898.5	-
chr6	73218576	73218883	4.99	5.94	1.08	4.86	2.47e-12	2.11e-11	Suclg1	-20230.5	+
chr1	63159709	63160566	6.28	5.16	6.9	-1.74	2.54e-12	2.16e-11	Ino80d	703.5	-
chr4	109112411	109112966	5.01	5.93	1.66	4.28	2.66e-12	2.26e-11	Ttc39a	-24436.5	+
chr11	75007148	75007566	5.25	2.37	6.15	-3.78	2.68e-12	2.28e-11	Rtn4rl1	138	+
chr2	120816996	120817589	5	5.95	0.88	5.07	2.75e-12	2.33e-11	Tmem62	-14494.5	+
chr14	32927088	32927612	6.17	-0.09	7.17	-7.25	2.77e-12	2.35e-11	Msmb	27859	+
chr11	117775757	117776068	5.15	6.12	0.39	5.73	2.78e-12	2.36e-11	Tha1	-41072.5	-
chr15	73007432	73007813	4.98	5.9	1.76	4.14	2.9e-12	2.45e-11	Eif2c2	7754.5	-
chr7	26034137	26034519	5.33	3	6.18	-3.18	2.96e-12	2.49e-11	Erf	1449	-
chr14	20796039	20796574	5.04	6.01	0.66	5.35	2.98e-12	2.51e-11	Gng2	164.5	-
chr16	4642068	4642648	6.18	-0.09	7.17	-7.26	2.99e-12	2.51e-11	Vasn	-2413	+
chr1	137730367	137730690	4.99	5.93	1.25	4.68	3.04e-12	2.55e-11	Tnnt2	2382.5	+
chr3	87942270	87942868	5.37	0.91	6.33	-5.42	3.04e-12	2.55e-11	Mef2d	3748	+
chr9	62189649	62190025	5.22	1.72	6.15	-4.44	3.1e-12	2.59e-11	Anp32a	-687	+
chr19	4558566	4558889	5.9	4.53	6.6	-2.07	3.2e-12	2.67e-11	Pcx	35591.5	+
chr9	95451295	95451598	5.24	2.23	6.15	-3.91	3.22e-12	2.69e-11	Paqr9	8789.5	+
chr1	173408199	173408506	5.03	5.97	1.41	4.56	3.3e-12	2.75e-11	Alyref2	25256.5	+
chr6	90554500	90555045	5.12	6.01	2.43	3.58	3.44e-12	2.87e-11	Slc41a3	101.5	+
chr15	76292595	76293022	5.36	0.91	6.32	-5.41	3.47e-12	2.89e-11	Scx	-4940.5	+
chr2	174158835	174159261	5.02	5.93	1.94	3.99	3.48e-12	2.89e-11	Gnas	-3458	+
chr10	126572308	126572901	5.28	1.23	6.23	-5	3.52e-12	2.91e-11	Os9	-14388.5	-
chr15	89306478	89306895	6.15	6.77	5.05	1.73	3.63e-12	3e-11	Arsa	1168.5	-
chr15	12047250	12047645	5.55	0.5	6.53	-6.03	3.77e-12	3.11e-11	Zfr	158.5	+
chr10	62607503	62607810	4.96	5.88	1.76	4.12	3.79e-12	3.12e-11	Atoh7	-44752.5	+
chr19	23832384	23832943	4.96	5.88	1.76	4.12	3.79e-12	3.12e-11	Apba1	702.5	+
chr5	115900799	115901164	5.25	1.5	6.2	-4.7	3.94e-12	3.24e-11	Pla2g1b	15293.5	+
chr10	80928035	80928348	4.97	5.91	1.25	4.66	4.11e-12	3.37e-11	Celf5	17262.5	-
chr3	96400351	96400877	6.14	-0.09	7.13	-7.22	4.11e-12	3.37e-11	Ankrd34a	-55	+
chr11	98698661	98699039	6.14	-0.09	7.13	-7.22	4.21e-12	3.45e-11	Rapgefl1	-751	+
chr10	19898682	19898987	4.95	5.88	1.53	4.35	4.23e-12	3.46e-11	4930405J17Rik	22825.5	-
chr7	26472361	26472687	6.45	5.37	7.06	-1.69	4.34e-12	3.55e-11	Tgfb1	-503	+
chr7	117205380	117205735	6.14	4.95	6.78	-1.82	4.39e-12	3.58e-11	Zfp143	-341.5	+
chr11	94195722	94196090	6.39	5.32	7	-1.68	4.46e-12	3.63e-11	Ankrd40	-6591	+
chr1	75215104	75215491	6.12	-0.09	7.11	-7.2	4.48e-12	3.64e-11	Tuba4a	530.5	-
chr10	118306351	118306732	5.77	4.27	6.49	-2.22	4.55e-12	3.69e-11	Dyrk2	-582.5	-
chr4	141430835	141431323	5.26	1.23	6.21	-4.98	4.62e-12	3.74e-11	Efhd2	-244	-
chr5	124432868	124433186	6.12	-0.09	7.11	-7.2	4.69e-12	3.8e-11	Hip1r	-9390	+
chr1	169280557	169280874	5.22	1.5	6.16	-4.66	4.8e-12	3.88e-11	Aldh9a1	-593.5	+
chrX	71526864	71527341	5.4	6.19	3.52	2.67	4.89e-12	3.94e-11	Dnase1l1	-27.5	-
chr15	78858189	78858632	6.1	-0.09	7.09	-7.18	5.13e-12	4.13e-11	H1f0	231.5	+
chr7	19856611	19857231	5.96	4.64	6.64	-2.01	5.16e-12	4.15e-11	Vasp	282	-
chr14	62300950	62301697	6.04	4.82	6.69	-1.87	5.26e-12	4.22e-11	Dleu2	-113.5	-
chr4	115894041	115894346	5.25	1.23	6.2	-4.97	5.31e-12	4.26e-11	Pik3r3	325.5	+
chr17	47658462	47659239	5.33	0.91	6.29	-5.38	5.42e-12	4.34e-11	Ccnd3	-16850.5	+
chr14	65977581	65978154	6.08	-0.09	7.07	-7.16	5.45e-12	4.36e-11	Zfp395	-354.5	+
chr10	41195948	41196252	5.15	6.01	2.69	3.32	5.49e-12	4.38e-11	Mical1	20	+
chr6	87740780	87741084	4.92	5.86	1.05	4.81	5.6e-12	4.47e-11	Gp9	-12802	+
chr5	31350296	31351074	4.89	5.82	1.51	4.31	5.63e-12	4.49e-11	Slc5a6	-233	-
chr17	26338326	26338710	6.55	5.55	7.13	-1.58	5.73e-12	4.55e-11	Arhgdig	-223	-
chr4	83131629	83131955	5.7	4.12	6.43	-2.31	6.09e-12	4.84e-11	Psip1	502	-
chr8	114097317	114097631	5.42	6.2	3.58	2.62	6.15e-12	4.88e-11	Znrf1	-35231	+
chr11	120166222	120166542	5.44	3.43	6.25	-2.81	6.23e-12	4.93e-11	Actg1	43416	-
chr11	84632108	84632420	4.97	5.93	0.66	5.28	6.65e-12	5.26e-11	Mrm1	753	-
chr7	26473128	26473441	5.33	0.91	6.29	-5.38	6.72e-12	5.3e-11	Tgfb1	-1263.5	+
chr19	4503833	4504136	5.23	2.5	6.12	-3.62	6.77e-12	5.34e-11	2010003K11Rik	-5401.5	-
chr10	126727639	126727942	5.19	1.72	6.12	-4.4	6.81e-12	5.36e-11	Ddit3	58.5	+
chr1	136457547	136458112	6.05	-0.09	7.04	-7.13	6.97e-12	5.48e-11	Kdm5b	-1074.5	+
chr18	24085519	24085894	5.24	1.23	6.19	-4.96	7.23e-12	5.68e-11	Zfp397	27482.5	+
chr19	41922741	41923081	5.4	6.18	3.58	2.6	7.38e-12	5.79e-11	Frat2	-289	-
chrX	12647639	12648164	5.17	1.91	6.09	-4.18	7.41e-12	5.8e-11	Usp9x	722.5	+
chr4	102760881	102761206	5.17	1.91	6.09	-4.18	7.51e-12	5.87e-11	Wdr78	25860.5	-
chr7	132572258	132572595	5.24	2.37	6.14	-3.77	7.5e-12	5.87e-11	Kdm8	15707.5	+
chr9	121269233	121269714	6.05	-0.09	7.04	-7.13	7.61e-12	5.93e-11	Trak1	6602.5	+
chr11	115726730	115727157	5.17	1.72	6.1	-4.38	8.04e-12	6.26e-11	Smim5	34509.5	+
chr11	3706018	3706325	4.95	5.91	0.66	5.25	8.23e-12	6.4e-11	Osbp2	57734.5	-
chr6	122770594	122770909	6.04	-0.09	7.03	-7.12	8.41e-12	6.53e-11	Foxj2	-549.5	+
chr7	51697627	51697971	6.02	-0.09	7.01	-7.1	8.67e-12	6.72e-11	Lrrc4b	58	+
chr6	117838865	117839174	6.05	-0.09	7.04	-7.12	8.9e-12	6.89e-11	Hnrnpf	11338.5	+
chr1	156939407	156939806	5.17	1.72	6.1	-4.39	9.07e-12	7.02e-11	Ier5	7159.5	-
chr7	17641961	17642370	6.04	-0.09	7.03	-7.12	9.15e-12	7.07e-11	Hif3a	-137.5	-
chr15	81688648	81688955	5.45	6.2	3.75	2.45	9.58e-12	7.39e-11	Tob2	-45.5	-
chr10	58683932	58684320	4.9	5.84	1.25	4.59	9.71e-12	7.46e-11	Sept10	469	-
chr17	57404413	57404726	4.85	5.77	1.64	4.13	9.71e-12	7.46e-11	Vav1	13953.5	+
chr2	130091285	130091586	5.22	6.2	0.05	6.14	9.73e-12	7.47e-11	Nop56	8712.5	+
chr4	140240025	140240549	5.47	0.5	6.45	-5.95	9.75e-12	7.47e-11	Rcc2	17101	+
chr9	120025426	120025735	4.93	5.89	0.66	5.23	9.79e-12	7.49e-11	Slc25a38	-6063.5	+
chr1	138242474	138242778	5.22	1.23	6.18	-4.94	9.96e-12	7.59e-11	Camsap2	55	-
chr11	95181401	95181722	4.91	5.82	1.96	3.86	9.94e-12	7.59e-11	Kat7	-10001.5	-
chr2	32517298	32517637	5.21	1.23	6.16	-4.93	9.92e-12	7.59e-11	Eng	-15352.5	+
chr5	134790705	134791074	5.19	1.5	6.13	-4.63	1.02e-11	7.76e-11	Gtf2i	-273.5	-
chr17	27320673	27320981	4.92	5.83	1.94	3.89	1.08e-11	8.18e-11	Ip6k3	-16118	-
chr1	88338929	88339278	5.28	0.91	6.25	-5.34	1.09e-11	8.3e-11	1700019O17Rik	-16199.5	+
chr12	84716329	84716911	6.27	5.04	6.93	-1.89	1.09e-11	8.3e-11	Dpf3	112066	-
chr10	80127281	80127588	4.82	5.74	1.51	4.23	1.15e-11	8.72e-11	Mknk2	7286.5	-
chr8	122989519	122989833	5.46	0.5	6.43	-5.94	1.16e-11	8.76e-11	Gse1	23090	+
chr15	102301495	102301816	5.45	0.5	6.43	-5.94	1.16e-11	8.79e-11	Pcbp2	-592.5	+
chr14	76905700	76906067	5.78	4.4	6.48	-2.07	1.18e-11	8.89e-11	Tsc22d1	-1566.5	+
chr17	28938330	28938855	5.98	-0.09	6.97	-7.06	1.18e-11	8.9e-11	Brpf3	-521.5	+
chr7	105964691	105965008	4.85	5.77	1.62	4.15	1.19e-11	8.92e-11	Wnt11	22505.5	+
chr9	114308857	114309290	4.9	5.86	0.66	5.21	1.19e-11	8.96e-11	Tmppe	1139.5	+
chr4	123089419	123089774	6.48	5.46	7.07	-1.6	1.2e-11	8.99e-11	D830031N03Rik	-442.5	-
chr1	121369225	121369537	5.15	1.72	6.08	-4.37	1.24e-11	9.27e-11	Ralb	31978	-
chr2	84893481	84893808	4.92	5.83	1.96	3.87	1.28e-11	9.58e-11	Tnks1bp1	-3027.5	+
chr4	144491508	144491817	4.89	5.84	0.85	4.99	1.28e-11	9.58e-11	Dhrs3	-8622.5	+
chr10	80033640	80033946	5.98	-0.09	6.96	-7.05	1.29e-11	9.59e-11	Klf16	6248	-
chr9	63906145	63906450	5.45	0.5	6.43	-5.93	1.3e-11	9.72e-11	1110036E04Rik	-8661.5	+
chr5	123439065	123439678	5.96	-0.09	6.95	-7.04	1.34e-11	9.99e-11	A930024E05Rik	-8.5	+
chr15	98950699	98951037	5.44	0.5	6.42	-5.92	1.35e-11	1e-10	Spats2	6408	+
chr5	109058337	109058956	4.84	5.78	1.25	4.53	1.37e-11	1.02e-10	Gak	111.5	-
chr3	86719173	86719534	4.99	5.88	2.21	3.67	1.39e-11	1.03e-10	Dclk2	5452.5	-
chr3	88936207	88936636	7.58	6.5	8.19	-1.7	1.39e-11	1.03e-10	Pklr	3642.5	+
chr5	120744611	120745086	5.16	2.23	6.06	-3.83	1.39e-11	1.03e-10	Lhx5	137046	+
chr15	99482954	99483273	5.01	5.98	0.39	5.59	1.43e-11	1.05e-10	Racgap1	-1026.5	-
chr12	25574537	25574843	5.35	3.23	6.17	-2.94	1.44e-11	1.06e-10	Mboat2	-58226	+
chr3	52789386	52789851	5.26	2.82	6.12	-3.31	1.46e-11	1.07e-10	Cog6	31526.5	-
chr3	88285859	88286483	5.96	-0.09	6.95	-7.04	1.48e-11	1.09e-10	Lmna	11050	-
chr11	75468043	75468366	6.37	5.3	6.97	-1.67	1.49e-11	1.1e-10	Myo1c	1312.5	+
chrX	139113064	139113381	5.17	1.5	6.11	-4.61	1.5e-11	1.1e-10	Tmem164	2720.5	+
chr4	43472624	43472949	5.44	0.5	6.42	-5.92	1.53e-11	1.12e-10	Cd72	-5288.5	-
chr2	134469761	134470068	4.89	5.84	1.03	4.81	1.57e-11	1.15e-10	Tmx4	-57.5	-
chr15	102079805	102080119	5.15	2.23	6.06	-3.82	1.59e-11	1.16e-10	Rarg	-3179	-
chr11	97878223	97878557	5.26	2.37	6.16	-3.79	1.65e-11	1.2e-10	Cacnb1	1296	-
chr14	62305973	62306279	4.79	5.72	1.37	4.35	1.65e-11	1.2e-10	Dleu2	-4916	-
chr4	108314941	108315313	4.8	5.74	1.08	4.66	1.68e-11	1.22e-10	Cc2d1b	-22566	+
chr3	61168205	61168513	4.8	5.74	1.21	4.54	1.71e-11	1.24e-10	Rap2b	70	+
chr8	34495832	34496144	4.76	5.69	1.23	4.46	1.79e-11	1.3e-10	Wrn	11	-
chr3	152141854	152142350	5.65	6.34	4.27	2.07	1.81e-11	1.31e-10	Zzz3	-82444	+
chr11	100943716	100944022	4.79	5.73	1.21	4.52	1.87e-11	1.36e-10	Coasy	70	+
chr11	117276164	117276499	4.94	5.83	2.22	3.61	1.9e-11	1.37e-10	Sept9	-82704.5	+
chr2	27997102	27997512	6.13	5.02	6.76	-1.74	1.91e-11	1.38e-10	Olfm1	51306	+
chr8	126512588	126512919	4.88	5.83	1.03	4.8	1.92e-11	1.38e-10	Abcb10	-5731.5	-
chr11	75467438	75467749	5.37	6.15	3.57	2.58	1.99e-11	1.43e-10	Myo1c	1923.5	+
chr8	73001509	73001955	4.88	5.78	2.04	3.74	1.99e-11	1.43e-10	Klhl26	-890	-
chr6	125110250	125110554	5.42	0.5	6.39	-5.9	2.02e-11	1.45e-10	Gapdh	5199	-
chr8	70800416	70800731	5.05	5.92	2.5	3.42	2.02e-11	1.45e-10	Sh2d4a	-146.5	+
chr12	114114541	114114983	4.81	5.73	1.62	4.11	2.09e-11	1.5e-10	Gpr132	-15635	-
chr11	94002848	94003211	5.15	2.23	6.05	-3.81	2.13e-11	1.53e-10	Tob1	69738.5	+
chr4	140288861	140289171	5.26	6.07	3.21	2.86	2.22e-11	1.59e-10	Padi6	9542	-
chr10	81096407	81096714	4.94	5.84	2.07	3.77	2.24e-11	1.6e-10	Ankrd24	-5275.5	+
chr15	98592628	98593364	5.42	3.55	6.2	-2.65	2.29e-11	1.63e-10	Arf3	553	-
chr4	118777483	118777785	5.12	2.08	6.03	-3.95	2.33e-11	1.66e-10	Slc2a1	3716	+
chr4	153534243	153534570	4.95	5.92	0.39	5.54	2.38e-11	1.69e-10	Tprgl	386.5	-
chr3	137527029	137527462	5.88	-0.09	6.86	-6.95	2.43e-11	1.72e-10	H2afz	317.5	+
chr5	147760389	147760803	4.73	5.65	1.51	4.14	2.42e-11	1.72e-10	Gtf3a	-363	+
chr1	60155097	60155444	5.92	-0.09	6.91	-7	2.51e-11	1.77e-10	Wdr12	73.5	-
chr10	128023620	128024076	5.17	1.23	6.12	-4.89	2.5e-11	1.77e-10	Erbb3	2709	-
chr17	29067281	29067589	4.8	5.76	0.85	4.9	2.52e-11	1.78e-10	Pxt1	11772	-
chr11	95868019	95868634	5.15	2.23	6.05	-3.82	2.54e-11	1.79e-10	Igf2bp1	-1068.5	-
chr3	75722072	75722379	5.23	0.91	6.19	-5.28	2.53e-11	1.79e-10	Golim4	38527.5	-
chr1	138362683	138362990	4.8	5.7	1.85	3.85	2.56e-11	1.8e-10	Kif14	1698.5	+
chr7	28376886	28377331	5.42	0.5	6.39	-5.9	2.56e-11	1.8e-10	Akt2	-529.5	+
chr11	97881322	97881716	5.39	0.5	6.37	-5.87	2.61e-11	1.83e-10	Cacnb1	-1833	-
chr1	170361980	170362656	5.13	2.23	6.03	-3.8	2.64e-11	1.85e-10	Pbx1	71	-
chr1	170140551	170140865	5.13	6.11	0.05	6.06	2.67e-11	1.87e-10	Pbx1	221681	-
chr10	86241223	86241527	4.74	5.68	1.08	4.6	2.68e-11	1.87e-10	Nt5dc3	375	+
chr11	98603212	98603637	5.88	-0.09	6.87	-6.96	2.68e-11	1.87e-10	Thra	-237.5	+
chr19	4614730	4615057	5.28	3	6.12	-3.12	2.67e-11	1.87e-10	Lrfn4	773.5	-
chr17	24823948	24824371	5.13	6.11	0.05	6.06	2.7e-11	1.88e-10	Syngr3	2734.5	-
chr2	17949785	17950114	5.03	5.92	2.28	3.65	2.74e-11	1.9e-10	Gm17762	-1073.5	+
chr17	27692045	27692363	5.29	3.08	6.12	-3.04	2.86e-11	1.99e-10	Hmga1	1315	+
chr17	74794669	74794991	4.88	5.77	2.13	3.64	2.86e-11	1.99e-10	Slc30a6	118	+
chr3	84619161	84619489	5.86	-0.09	6.85	-6.94	2.88e-11	1.99e-10	Fbxw7	174	+
chr1	181446992	181447317	5.1	1.91	6.02	-4.11	2.94e-11	2.03e-10	Smyd3	979.5	-
chr4	116494010	116494415	5.19	6.03	2.92	3.11	2.98e-11	2.06e-10	Hpdl	-99.5	-
chr17	47644895	47645284	5.12	6.1	0.05	6.05	2.99e-11	2.07e-10	Ccnd3	-3089.5	+
chr9	45636512	45636821	5.11	2.08	6.02	-3.94	3.01e-11	2.07e-10	Cep164	54.5	-
chr7	86293612	86294229	5.4	6.16	3.72	2.44	3.06e-11	2.1e-10	Mfge8	25.5	-
chr5	120960946	120961338	4.7	5.62	1.39	4.24	3.11e-11	2.14e-10	Slc24a6	59	+
chr1	137821031	137821483	5.1	5.95	2.7	3.25	3.18e-11	2.18e-10	Pkp1	-5656	-
chr15	38465139	38465682	5.84	-0.09	6.83	-6.92	3.19e-11	2.18e-10	Azin1	-16389.5	-
chr7	132630732	132631037	5.12	6.1	0.05	6.05	3.17e-11	2.18e-10	Nsmce1	4171.5	-
chr16	94792285	94792595	5.39	0.5	6.37	-5.87	3.2e-11	2.19e-10	Dyrk1a	74	+
chr10	59740186	59740490	5.16	6	2.95	3.05	3.24e-11	2.21e-10	Psap	38	+
chr3	108705883	108706197	4.72	5.67	0.88	4.78	3.27e-11	2.23e-10	Prpf38b	8582	-
chr15	77585573	77585893	4.73	5.68	0.88	4.79	3.34e-11	2.27e-10	Apol8	-74	-
chr3	89194686	89195277	5.11	2.08	6.01	-3.93	3.33e-11	2.27e-10	Gm15417	804.5	+
chr10	79243637	79243958	4.69	5.61	1.51	4.1	3.47e-11	2.36e-10	Fstl3	-3778.5	+
chr15	98661838	98662142	4.9	5.78	2.22	3.56	3.48e-11	2.36e-10	Prkag1	-51	-
chr14	21297962	21298280	4.78	5.68	1.85	3.82	3.51e-11	2.38e-10	Anxa7	1234	-
chr2	169956901	169957224	5.63	4.16	6.34	-2.19	3.61e-11	2.45e-10	Zfp217	-342.5	-
chr3	95984845	95985509	5.13	1.23	6.08	-4.85	3.63e-11	2.46e-10	Sv2a	-27	+
chr9	119911262	119911569	4.84	5.77	1.55	4.22	3.71e-11	2.51e-10	Csrnp1	-17639.5	-
chr12	106998362	106998678	5.15	1.23	6.1	-4.87	3.93e-11	2.65e-10	Papola	24392	+
chr2	155436912	155437223	4.69	5.64	0.88	4.75	3.93e-11	2.65e-10	Myh7b	-119.5	+
chr2	92024669	92025321	5.81	-0.09	6.8	-6.89	3.96e-11	2.66e-10	Phf21a	645	+
chr7	4691723	4692052	5.09	1.91	6	-4.09	3.97e-11	2.67e-10	Suv420h2	-158.5	+
chrX	45696589	45696918	5.14	1.23	6.09	-4.86	4.02e-11	2.7e-10	Bcorl1	-2218.5	+
chr11	115692816	115693182	5.15	2.5	6.03	-3.54	4.07e-11	2.73e-10	Llgl2	-7627	+
chr4	133151504	133151910	5.21	0.91	6.17	-5.26	4.1e-11	2.75e-10	Sfn	6376	-
chr16	4541670	4541998	4.69	5.62	1.21	4.42	4.13e-11	2.76e-10	Tfap4	17886	-
chr18	33373362	33373769	4.69	5.62	1.21	4.42	4.13e-11	2.76e-10	Stard4	-95.5	-
chr15	79663651	79664052	5.12	2.08	6.03	-3.95	4.15e-11	2.77e-10	Npcd	911.5	-
chr4	128626875	128627213	4.65	5.58	1.23	4.35	4.17e-11	2.78e-10	Adc	12617	-
chr1	162964266	162965309	7.15	7.65	6.36	1.29	4.25e-11	2.83e-10	Zbtb37	-397.5	-
chr12	72069027	72069439	4.73	5.64	1.74	3.9	4.41e-11	2.93e-10	Psma3	6377	+
chr8	73389317	73389827	5.59	4.08	6.31	-2.23	4.45e-11	2.96e-10	Ccdc124	7817	-
chr11	116643970	116644284	4.82	5.7	2.05	3.65	4.55e-11	3.02e-10	St6galnac1	-7306	-
chr8	54724268	54724580	4.68	5.62	0.88	4.74	4.65e-11	3.08e-10	Neil3	-5	-
chr15	96173318	96173631	4.66	5.6	1.05	4.54	4.66e-11	3.09e-10	Arid2	-55521.5	+
chr15	98701993	98702464	5.11	1.72	6.04	-4.32	4.7e-11	3.11e-10	Mll2	-592.5	-
chr2	181316197	181316513	5.19	0.91	6.15	-5.24	4.76e-11	3.15e-10	Uckl1	323	-
chr1	75396471	75397142	5.2	0.91	6.16	-5.25	4.83e-11	3.19e-10	Speg	-146.5	+
chrX	68614979	68615297	4.74	5.67	1.41	4.26	4.87e-11	3.21e-10	Mtmr1	2797	+
chr7	123390233	123390632	5.18	0.91	6.15	-5.24	4.9e-11	3.22e-10	Plekha7	-57077.5	-
chr3	107890251	107890561	5.81	-0.09	6.79	-6.88	4.92e-11	3.24e-10	Ampd2	-861	-
chr2	31983602	31983906	5.62	4.16	6.34	-2.18	4.98e-11	3.27e-10	Prrc2b	22914	+
chr18	24027804	24028123	4.89	5.77	2.21	3.56	5.26e-11	3.45e-10	Mapre2	-65492.5	+
chr9	102792472	102792781	5.79	-0.09	6.78	-6.87	5.29e-11	3.47e-10	Ryk	-55376.5	+
chr7	87170391	87170739	5.35	0.5	6.33	-5.83	5.41e-11	3.54e-10	Zfp710	549	+
chr17	35030950	35031600	5.12	2.23	6.01	-3.78	5.42e-11	3.55e-10	Zbtb12	229	+
chr10	81022810	81023383	5.77	-0.09	6.75	-6.84	5.48e-11	3.58e-10	Aes	-907.5	+
chr18	80451760	80452071	4.67	5.6	1.25	4.34	5.64e-11	3.68e-10	Pqlc1	68.5	+
chr10	59361713	59362022	4.83	5.79	0.62	5.17	5.74e-11	3.74e-10	Dnajb12	-19528.5	+
chr5	140887238	140887562	4.85	5.82	0.39	5.43	5.77e-11	3.75e-10	Eif3b	7859	+
chr9	64486116	64486453	4.65	5.57	1.39	4.18	5.76e-11	3.75e-10	Rab11a	99278.5	-
chr15	99287976	99288560	5.12	2.08	6.03	-3.95	5.83e-11	3.78e-10	Nckap5l	-89	-
chr11	32150892	32151195	4.83	5.79	0.39	5.41	5.94e-11	3.85e-10	Nprl3	16570.5	-
chr5	138037801	138038103	4.65	5.58	1.08	4.5	5.99e-11	3.88e-10	Mospd3	3984	-
chr7	106742841	106743174	4.66	5.57	1.62	3.95	6.01e-11	3.89e-10	Gm4980	32605.5	-
chr11	102440287	102440600	5.32	0.5	6.29	-5.8	6.03e-11	3.9e-10	Gm11627	-10.5	-
chr11	119294092	119294419	5.06	6.03	0.34	5.69	6.06e-11	3.91e-10	Mir1932	-42469.5	+
chr7	134890005	134890557	5.77	-0.09	6.76	-6.85	6.08e-11	3.92e-10	Fbxl19	8	+
chr5	122283862	122284171	5.75	-0.09	6.74	-6.83	6.22e-11	4.01e-10	Sh2b3	2793.5	-
chr13	73612811	73613395	5.82	6.46	4.63	1.83	6.27e-11	4.03e-10	Lpcat1	-8272	+
chr5	144950813	144951303	7.06	7.56	6.28	1.28	6.33e-11	4.07e-10	Bhlha15	97	+
chr11	69714358	69714685	4.7	5.61	1.66	3.95	6.35e-11	4.08e-10	2810408A11Rik	-33.5	-
chr5	53225095	53225517	4.68	5.64	0.66	4.98	6.45e-11	4.13e-10	Anapc4	68	+
chr17	79135756	79136070	5.07	2.08	5.98	-3.9	6.47e-11	4.14e-10	Strn	-13	-
chr1	108610459	108610841	5.73	-0.09	6.72	-6.81	6.82e-11	4.36e-10	Bcl2	217	-
chr16	4875324	4875920	5.08	1.23	6.03	-4.8	6.83e-11	4.36e-10	Ubald1	4229	-
chr11	49058771	49059082	5.44	3.61	6.22	-2.61	6.86e-11	4.38e-10	Mgat1	-1233.5	+
chr12	114238689	114239375	4.62	5.55	1.08	4.47	7.04e-11	4.49e-10	Brf1	-200	-
chr1	158886568	158886876	4.67	5.62	0.66	4.97	7.25e-11	4.61e-10	Ralgps2	-16965	-
chr3	87950788	87951116	5.11	2.23	6.01	-3.78	7.35e-11	4.68e-10	Mef2d	-4635	+
chr1	88338479	88338801	5.08	1.23	6.03	-4.8	7.54e-11	4.79e-10	1700019O17Rik	-15736	+
chr7	52985142	52985451	5.74	-0.09	6.72	-6.81	7.56e-11	4.8e-10	Spaca4	-4110.5	-
chr12	71212894	71213216	5.22	2.91	6.06	-3.15	7.61e-11	4.82e-10	Nin	-143	-
chr4	40785627	40785948	4.6	5.54	1.05	4.49	7.62e-11	4.82e-10	Mir5123	11383.5	-
chr10	86241531	86241872	5.05	6.02	0.34	5.68	7.7e-11	4.87e-10	Nt5dc3	48.5	+
chr3	108248025	108248386	4.89	5.79	1.99	3.81	7.78e-11	4.91e-10	Sars	-28.5	-
chr11	69466158	69466651	5.72	-0.09	6.71	-6.8	7.82e-11	4.93e-10	Sox15	2134.5	+
chr17	28477605	28477951	5.5	3.86	6.25	-2.38	8.05e-11	5.07e-10	Tead3	9513	-
chr3	88884801	88885108	5.03	1.72	5.96	-4.24	8.08e-11	5.09e-10	Rusc1	8998.5	-
chr15	76037766	76038077	5.59	6.28	4.22	2.06	8.15e-11	5.13e-10	Plec	761.5	-
chr2	35317431	35317736	4.62	5.53	1.64	3.89	8.36e-11	5.25e-10	Ggta1	-638.5	-
chr4	132951094	132951408	4.92	5.79	2.38	3.42	8.38e-11	5.25e-10	Mir5122	-25560	+
chr6	57716355	57716684	5.21	6.02	3.22	2.8	8.37e-11	5.25e-10	Vopp1	58599.5	-
chr11	75840380	75840916	6.05	4.89	6.68	-1.79	8.45e-11	5.28e-10	Fam101b	636	-
chr2	25023330	25024215	5.68	4.2	6.39	-2.2	8.45e-11	5.28e-10	Nrarp	12505.5	+
chr17	63848057	63848609	5.72	-0.09	6.7	-6.79	8.53e-11	5.32e-10	Fbxl17	1596	-
chr18	78032963	78033419	4.77	5.7	1.18	4.52	8.55e-11	5.33e-10	Pstpip2	98	+
chr4	133307735	133308241	5.7	-0.09	6.69	-6.78	8.65e-11	5.39e-10	Arid1a	1538	-
chr13	52074668	52075021	4.66	5.61	0.66	4.95	8.73e-11	5.43e-10	4921525O09Rik	117266	+
chr12	40763855	40764261	4.59	5.51	1.39	4.12	8.77e-11	5.45e-10	Arl4a	-95	-
chr13	45608817	45609124	5.04	1.5	5.98	-4.48	8.88e-11	5.51e-10	Gmpr	-6132.5	+
chr4	135524128	135524538	5.7	-0.09	6.68	-6.77	9.31e-11	5.78e-10	Gale	-3253	+
chr11	51397882	51398378	4.86	5.73	2.3	3.43	9.37e-11	5.81e-10	Agxt2l2	129	+
chr4	153916820	153917138	5.28	0.5	6.26	-5.76	9.48e-11	5.87e-10	5930403L14Rik	93497	-
chr13	30075449	30075920	5.16	0.91	6.12	-5.21	9.54e-11	5.89e-10	E2f3	2247.5	-
chr6	94232818	94233412	5.02	1.5	5.96	-4.46	9.53e-11	5.89e-10	Magi1	783	-
chr8	107812949	107813271	4.58	5.5	1.51	3.99	9.99e-11	6.16e-10	4931428F04Rik	318	-
chr2	153321231	153321539	4.64	5.54	1.76	3.78	1.01e-10	6.24e-10	8430427H17Rik	34322	-
chr16	8874721	8875035	5.28	0.5	6.25	-5.76	1.02e-10	6.27e-10	1810013L24Rik	-44685	+
chr15	102232132	102232467	4.99	5.97	0.05	5.91	1.05e-10	6.44e-10	Sp1	4447.5	+
chr2	170027259	170027590	5.46	6.19	3.91	2.27	1.05e-10	6.44e-10	Zfp217	-59249.5	-
chr5	145569252	145569564	4.57	5.51	0.88	4.63	1.07e-10	6.57e-10	Trrap	-39747	+
chr17	45871776	45872137	5.17	5.99	3.09	2.9	1.08e-10	6.61e-10	1600014C23Rik	-1163.5	-
chrX	103382088	103382408	5.02	1.91	5.94	-4.03	1.08e-10	6.61e-10	Pgk1	215	+
chr18	75662579	75662881	5.3	3.3	6.11	-2.81	1.09e-10	6.67e-10	Gm10532	11569	+
chr12	77694802	77695120	4.6	5.51	1.49	4.02	1.1e-10	6.72e-10	AI463170	-46049	-
chr3	122623494	122623957	5.01	1.5	5.94	-4.45	1.12e-10	6.86e-10	4933405D12Rik	3308.5	-
chr1	135969672	135970018	5.1	5.93	2.91	3.03	1.15e-10	7.01e-10	Btg2	5887	-
chr6	29651082	29651440	6.4	5.35	7	-1.65	1.15e-10	7.01e-10	Tspan33	-7005	+
chr3	89195696	89196216	6.08	5	6.69	-1.7	1.17e-10	7.12e-10	Gm15417	-170	+
chr4	138749372	138749876	5.66	-0.09	6.65	-6.74	1.17e-10	7.13e-10	Capzb	402	+
chr19	24646186	24646496	5.11	0.91	6.07	-5.16	1.18e-10	7.16e-10	Pip5k1b	-16024	-
chr13	40818153	40818694	4.55	5.5	0.88	4.61	1.19e-10	7.23e-10	Tfap2a	7388.5	-
chr8	126039099	126039449	5.01	1.5	5.95	-4.45	1.21e-10	7.34e-10	Dbndd1	81	-
chr19	7218390	7218779	4.66	5.55	1.87	3.69	1.22e-10	7.37e-10	Flrt1	-38365.5	-
chr17	36053238	36053540	4.97	5.94	0.05	5.89	1.23e-10	7.4e-10	Mrps18b	-75	-
chr7	20163339	20163659	4.71	5.68	0.39	5.29	1.23e-10	7.4e-10	Zfp296	-863	+
chr13	58639301	58639617	4.6	5.55	0.66	4.9	1.23e-10	7.44e-10	Slc28a3	72779	-
chr18	5334726	5335059	4.62	5.55	1.03	4.53	1.24e-10	7.46e-10	Zfp438	-455.5	-
chr1	181645923	181646230	5.37	3.55	6.15	-2.6	1.24e-10	7.47e-10	Sccpdh	-47714.5	+
chr17	28937503	28937847	5.45	3.77	6.2	-2.43	1.25e-10	7.52e-10	Brpf3	396	+
chr11	52175033	52175361	4.72	5.61	1.97	3.64	1.26e-10	7.54e-10	Vdac1	-580	+
chr10	126727312	126727631	5.06	2.23	5.96	-3.72	1.26e-10	7.55e-10	Ddit3	377.5	+
chr19	42304753	42305067	4.75	5.7	0.82	4.88	1.26e-10	7.56e-10	Golga7b	17158	+
chr1	156930117	156930604	4.99	1.72	5.91	-4.19	1.27e-10	7.61e-10	Ier5	16405.5	-
chr5	115993810	115994240	5.68	-0.09	6.66	-6.75	1.28e-10	7.67e-10	Rplp0	15451	+
chr17	87683152	87683486	4.59	5.54	0.66	4.88	1.29e-10	7.7e-10	Ttc7	-1093	+
chr9	21069337	21069824	4.82	5.69	2.29	3.4	1.29e-10	7.7e-10	Atg4d	162.5	+
chr4	120529473	120530019	5.66	-0.09	6.65	-6.74	1.31e-10	7.79e-10	Rims3	20728	+
chr7	52207379	52207687	5.26	6.09	3.07	3.02	1.31e-10	7.79e-10	Tsks	-8923	+
chr7	86399418	86399721	4.55	5.46	1.37	4.1	1.31e-10	7.79e-10	Abhd2	18582.5	+
chr19	42221652	42221966	5.42	3.67	6.18	-2.52	1.34e-10	7.95e-10	Marveld1	70	+
chr19	3907009	3907331	4.66	5.54	1.96	3.58	1.35e-10	7.98e-10	Tcirg1	-37	-
chr9	106335514	106335835	4.57	5.48	1.53	3.95	1.35e-10	7.99e-10	Rpl29	-3804.5	+
chr11	116508859	116509181	5.25	3.08	6.08	-3	1.36e-10	8.03e-10	Cygb	6607	-
chr11	109334811	109335291	5.13	2.61	6	-3.39	1.36e-10	8.06e-10	Slc16a6	-141	-
chr1	99639241	99639553	5.67	-0.09	6.65	-6.74	1.38e-10	8.17e-10	Ppip5k2	27272	-
chr16	91979281	91979891	4.98	1.5	5.92	-4.42	1.38e-10	8.17e-10	Atp5o	-47711	-
chr10	58684396	58684754	4.53	5.46	1.05	4.41	1.39e-10	8.18e-10	Sept10	20	-
chr19	7016918	7017226	5.27	0.5	6.25	-5.75	1.39e-10	8.18e-10	Gpr137	-132	-
chr2	156268607	156268911	5.66	-0.09	6.64	-6.73	1.4e-10	8.21e-10	Epb4.1l1	-21971	+
chr7	71082262	71082676	6.58	5.61	7.15	-1.54	1.4e-10	8.21e-10	Klf13	1332	-
chr8	11636344	11636654	4.95	5.92	0.05	5.87	1.44e-10	8.45e-10	Ankrd10	-745	-
chr11	77796253	77796942	5.63	-0.09	6.62	-6.71	1.47e-10	8.58e-10	Phf12	-279.5	+
chr11	102967672	102967987	4.57	5.53	0.66	4.87	1.47e-10	8.58e-10	Acbd4	-4827.5	+
chr11	119289947	119290431	4.57	5.53	0.66	4.87	1.47e-10	8.58e-10	Mir1932	-38403	+
chr6	125022004	125022316	5.24	0.5	6.22	-5.72	1.47e-10	8.62e-10	Lpar5	-865	+
chr2	29675833	29676288	5.12	2.61	5.98	-3.37	1.52e-10	8.88e-10	Urm1	6848.5	+
chr19	7062103	7062493	5.22	2.91	6.06	-3.15	1.53e-10	8.9e-10	Vegfb	-157	-
chr14	71024502	71024830	4.69	5.65	0.39	5.27	1.59e-10	9.24e-10	Epb4.9	2206	-
chr4	148253266	148253684	5.61	6.33	4.13	2.2	1.62e-10	9.43e-10	Casz1	-74974	+
chr7	133572050	133572378	4.75	5.62	2.22	3.41	1.63e-10	9.5e-10	Rabep2	67	+
chr3	32427987	32428546	5	2.08	5.91	-3.83	1.64e-10	9.55e-10	Mfn1	137.5	+
chr7	17645453	17645764	4.98	1.72	5.9	-4.18	1.65e-10	9.59e-10	Hif3a	2167.5	-
chr10	98376590	98377140	4.99	1.5	5.92	-4.43	1.66e-10	9.6e-10	Atp2b1	921	+
chr3	65762042	65762447	4.94	5.85	1.9	3.95	1.68e-10	9.71e-10	Ccnl1	-97.5	-
chr13	55471170	55471502	5.31	6.09	3.45	2.64	1.7e-10	9.82e-10	Rgs14	-243	+
chr11	69694386	69694711	5.26	6.06	3.32	2.74	1.75e-10	1.01e-09	Kctd11	-61.5	-
chr15	36722072	36722815	7.51	6.74	8.01	-1.27	1.79e-10	1.04e-09	Ywhaz	-1756.5	-
chr1	74853647	74854042	5.6	-0.09	6.59	-6.68	1.82e-10	1.05e-09	Wnt10a	-15251.5	+
chr11	98250196	98250512	5.61	-0.09	6.6	-6.69	1.83e-10	1.05e-09	Pnmt	-2408	+
chr15	38249073	38249445	4.51	5.42	1.51	3.91	1.83e-10	1.05e-09	Klf10	-18797	-
chr17	24591565	24591916	4.63	5.51	1.96	3.55	1.82e-10	1.05e-09	E4f1	515.5	-
chr3	121746005	121746312	4.66	5.62	0.39	5.24	1.81e-10	1.05e-09	Abca4	1219.5	+
chr12	107244548	107244891	4.65	5.61	0.39	5.22	1.91e-10	1.09e-09	Vrk1	3753.5	+
chr6	31167085	31167575	5.61	-0.09	6.59	-6.68	1.89e-10	1.09e-09	2210408F21Rik	3021	+
chr7	20147679	20148000	4.98	1.5	5.91	-4.42	1.91e-10	1.09e-09	Ppp1r37	-92.5	-
chr7	97223189	97223496	4.66	5.61	0.62	4.99	1.91e-10	1.09e-09	E230029C05Rik	-45673.5	+
chr15	102350736	102351336	5.08	0.91	6.04	-5.13	1.93e-10	1.1e-09	Tarbp2	-2413	+
chr2	155782102	155782438	4.51	5.43	1.21	4.23	1.93e-10	1.1e-09	Cep250	24	+
chr8	86438628	86439043	5.08	0.91	6.04	-5.13	1.96e-10	1.12e-09	Lphn1	-14838.5	+
chr9	108241269	108241604	5.19	6	3.21	2.79	1.97e-10	1.12e-09	Gpx1	-25.5	+
chr7	107583554	107583927	5.6	-0.09	6.59	-6.67	1.98e-10	1.13e-09	Ucp3	37759.5	+
chr2	33681900	33682211	4.73	5.6	2.22	3.38	2.04e-10	1.16e-09	Nron	-20719.5	+
chr4	135201002	135201377	5.41	6.16	3.76	2.4	2.05e-10	1.16e-09	1700029M20Rik	-18619.5	+
chr7	17368843	17369148	4.93	5.78	2.57	3.21	2.05e-10	1.16e-09	Slc1a5	-2300.5	+
chr11	95195097	95195695	4.89	5.74	2.51	3.23	2.11e-10	1.19e-09	Fam117a	2936	+
chr3	88753984	88754417	5.41	3.67	6.17	-2.51	2.1e-10	1.19e-09	Dap3	3.5	-
chr4	46054560	46054874	5.59	-0.09	6.58	-6.67	2.11e-10	1.19e-09	Tmod1	-2623	+
chr14	52926555	52926965	4.98	1.23	5.92	-4.69	2.13e-10	1.2e-09	Mettl3	-1961	-
chr15	82997551	82997855	4.97	1.5	5.91	-4.41	2.12e-10	1.2e-09	Cyb5r3	4935	-
chr9	107352224	107352760	4.56	5.48	1.41	4.07	2.14e-10	1.21e-09	Cacna2d2	-50281	+
chr19	9118914	9119217	4.48	5.4	1.23	4.17	2.16e-10	1.22e-09	Scgb1a1	43380.5	-
chr10	80612522	80613257	5.06	0.91	6.02	-5.11	2.19e-10	1.23e-09	Zbtb7a	-13873.5	+
chr8	122819473	122819822	5.21	0.5	6.18	-5.69	2.21e-10	1.24e-09	Fam92b	-118278	-
chr14	121777529	121777936	5.13	5.95	3.04	2.91	2.23e-10	1.25e-09	Stk24	719.5	-
chr1	164500948	164501319	5.07	0.91	6.03	-5.12	2.27e-10	1.27e-09	Vamp4	-174.5	+
chr14	70559183	70559496	4.5	5.4	1.51	3.89	2.27e-10	1.27e-09	9930012K11Rik	-30.5	-
chr2	48804726	48805278	5.2	3	6.03	-3.03	2.27e-10	1.27e-09	Mbd5	26	+
chr4	11893544	11893862	4.82	5.68	2.38	3.3	2.29e-10	1.28e-09	1700123M08Rik	18	+
chr17	6079610	6079918	4.48	5.42	0.88	4.53	2.32e-10	1.29e-09	Serac1	-25	-
chr17	28946089	28946410	5.65	6.32	4.34	1.98	2.31e-10	1.29e-09	Brpf3	-8178.5	+
chr3	88305557	88305865	4.95	5.79	2.63	3.16	2.31e-10	1.29e-09	Lmna	1543	-
chr15	101100088	101100580	5.57	-0.09	6.56	-6.65	2.36e-10	1.31e-09	Nr4a1	-3057	+
chr11	98448069	98448405	5.57	-0.09	6.56	-6.65	2.39e-10	1.33e-09	Ormdl3	322	-
chr10	116019098	116019420	4.97	2.08	5.87	-3.79	2.42e-10	1.35e-09	Cnot2	-692	-
chr9	107997292	107997677	5.9	6.51	4.82	1.69	2.44e-10	1.35e-09	Apeh	-673.5	-
chr11	115939148	115939456	5.06	5.9	2.81	3.08	2.47e-10	1.37e-09	Unc13d	-27	-
chr10	126726866	126727172	4.87	5.84	0.05	5.79	2.51e-10	1.39e-09	Ddit3	830	+
chr15	89126027	89126338	5.2	0.5	6.17	-5.67	2.51e-10	1.39e-09	Sbf1	19559.5	-
chr2	44896404	44896721	5.05	2.37	5.93	-3.56	2.57e-10	1.42e-09	Mir5129	-17865.5	-
chr11	3309075	3309409	5.3	6.09	3.42	2.67	2.61e-10	1.44e-09	Limk2	-4	-
chr9	107595077	107595507	4.97	5.82	2.62	3.2	2.63e-10	1.45e-09	Gnat1	-13369	-
chr15	76036698	76037005	5.12	2.72	5.98	-3.26	2.65e-10	1.46e-09	Plec	-100.5	-
chr8	74937794	74938130	5.04	5.9	2.59	3.31	2.66e-10	1.46e-09	Eps15l1	7411	-
chr13	76081259	76081607	5.56	-0.09	6.54	-6.63	2.7e-10	1.49e-09	Rhobtb3	-161	-
chr7	97624365	97624777	4.47	5.39	1.39	4	2.72e-10	1.49e-09	Tmem126b	-66	-
chr1	94803907	94804232	4.5	5.45	0.66	4.79	2.73e-10	1.5e-09	Dusp28	-503.5	+
chr16	8687012	8687333	4.66	5.53	2.13	3.39	2.74e-10	1.5e-09	Carhsp1	-14926.5	-
chr7	133645967	133646303	4.96	1.23	5.91	-4.68	2.73e-10	1.5e-09	Atxn2l	681	-
chr7	134910760	134911087	4.91	1.72	5.83	-4.12	2.76e-10	1.51e-09	Orai3	2405.5	+
chr2	94113579	94113893	4.95	1.5	5.89	-4.39	2.77e-10	1.52e-09	Mir670	-12180	-
chr17	35978512	35978835	4.84	5.82	0.05	5.76	2.85e-10	1.56e-09	Mdc1	-230.5	+
chr15	82048451	82048754	4.45	5.37	1.23	4.14	2.88e-10	1.57e-09	AI848285	-5357.5	-
chr8	72880067	72880400	4.91	5.76	2.58	3.18	2.87e-10	1.57e-09	Upf1	-3061.5	-
chr8	73222150	73223330	6.62	5.74	7.16	-1.42	2.93e-10	1.59e-09	Jund	-1102	+
chr9	56921387	56921699	5.19	2.91	6.03	-3.12	2.92e-10	1.59e-09	Sin3a	-1696	+
chr16	87501484	87501809	5.03	0.91	5.98	-5.07	2.94e-10	1.6e-09	B130034C11Rik	-5328.5	+
chr9	21319015	21319335	4.59	5.55	0.39	5.17	2.96e-10	1.61e-09	Tmed1	-4545	-
chr11	98798787	98799101	4.92	1.91	5.83	-3.92	2.98e-10	1.62e-09	Rara	66	+
chr15	51823211	51823531	5.05	2.37	5.93	-3.56	2.98e-10	1.62e-09	Rad21	-65	-
chr6	125116105	125116413	5.21	0.5	6.18	-5.68	3.09e-10	1.67e-09	Gapdh	-658	-
chr7	134984891	134985314	5.55	-0.09	6.54	-6.63	3.1e-10	1.67e-09	Stx4a	219.5	+
chr9	109834195	109834715	5.91	6.52	4.84	1.67	3.09e-10	1.67e-09	Map4	-177	+
chr1	192913319	192913625	4.95	2.08	5.85	-3.77	3.11e-10	1.68e-09	Batf3	8821	+
chr13	8998762	8999088	4.61	5.48	2.04	3.44	3.12e-10	1.68e-09	Gtpbp4	-3667	-
chr16	20672560	20672877	4.95	1.5	5.89	-4.39	3.13e-10	1.69e-09	Eif4g1	103.5	+
chr11	75689611	75689926	4.95	2.08	5.85	-3.77	3.15e-10	1.7e-09	Rph3al	34759.5	-
chr5	115751100	115751524	4.48	5.42	0.85	4.56	3.19e-10	1.72e-09	Dynll1	-313	-
chr9	20836316	20836705	5.65	4.27	6.34	-2.07	3.2e-10	1.72e-09	Icam5	-28.5	+
chr11	49017005	49017311	4.67	5.54	2.14	3.4	3.26e-10	1.75e-09	Zfp62	-156	+
chr12	112655454	112655764	4.9	1.5	5.83	-4.34	3.27e-10	1.75e-09	Exoc3l4	32	+
chr8	98236180	98236485	4.85	5.72	2.39	3.33	3.25e-10	1.75e-09	Setd6	3480.5	+
chr15	58426463	58426784	6.93	7.43	6.16	1.27	3.28e-10	1.76e-09	D15Ertd621e	-179600	+
chr15	36142525	36142832	5.53	-0.09	6.52	-6.61	3.3e-10	1.77e-09	Spag1	-33393.5	+
chr5	117588621	117588932	4.83	5.79	0.34	5.45	3.32e-10	1.77e-09	Taok3	-5179.5	+
chr11	75660266	75660572	5.57	-0.09	6.56	-6.65	3.35e-10	1.79e-09	Doc2b	-50860	-
chr3	89190885	89191326	5.55	-0.09	6.53	-6.62	3.36e-10	1.79e-09	Gm15417	4680.5	+
chr5	123064286	123064727	4.94	1.5	5.87	-4.38	3.36e-10	1.79e-09	Ift81	20.5	-
chr3	86461226	86461576	4.94	1.23	5.89	-4.66	3.42e-10	1.82e-09	Mab21l2	-109196	-
chr4	114729398	114729725	5.44	3.82	6.18	-2.37	3.45e-10	1.83e-09	Tal1	2570.5	+
chr4	149802934	149803245	5.65	4.23	6.35	-2.12	3.44e-10	1.83e-09	Rere	-147064	+
chr1	36152576	36152895	5.2	6.02	3.12	2.9	3.46e-10	1.84e-09	Hs6st1	-27490.5	+
chr13	113592831	113593157	4.43	5.35	1.23	4.12	3.48e-10	1.84e-09	Ppap2a	-1863	+
chr16	8872237	8872558	4.55	5.45	1.6	3.85	3.5e-10	1.85e-09	1810013L24Rik	-42204.5	+
chr2	167857345	167857661	4.89	1.5	5.82	-4.32	3.55e-10	1.88e-09	Fam65c	-21410	-
chr1	135974726	135975048	4.61	5.48	2.05	3.43	3.59e-10	1.9e-09	Btg2	845	-
chr13	24345058	24345377	5.09	0.91	6.05	-5.14	3.65e-10	1.92e-09	Lrrc16a	27441.5	-
chr2	94104891	94105202	5.01	0.91	5.96	-5.05	3.65e-10	1.92e-09	Mir670	-3490.5	-
chr4	132676845	132677156	5.19	0.5	6.16	-5.66	3.63e-10	1.92e-09	Wasf2	9547.5	+
chr2	71711534	71711844	5.53	-0.09	6.52	-6.61	3.68e-10	1.93e-09	Pdk1	-360	+
chr7	108160397	108160700	4.43	5.37	0.88	4.49	3.67e-10	1.93e-09	P2ry2	-43.5	-
chr2	122194195	122195127	5.51	-0.09	6.5	-6.59	3.73e-10	1.96e-09	Shf	-7	-
chr1	169323009	169323311	4.98	5.82	2.74	3.08	3.77e-10	1.98e-09	Mgst3	768	-
chr13	36264527	36264844	4.94	1.91	5.85	-3.94	3.76e-10	1.98e-09	Fars2	-55405.5	+
chr4	148773486	148773797	5.03	2.37	5.91	-3.54	3.79e-10	1.98e-09	Ube4b	27098.5	-
chr12	106943983	106944309	4.5	5.42	1.41	4.01	3.79e-10	1.99e-09	Ak7	46	+
chr15	102033866	102034171	5.54	-0.09	6.53	-6.62	3.8e-10	1.99e-09	Zfp740	4679.5	+
chr9	106320540	106320857	5.16	0.5	6.13	-5.64	3.83e-10	2e-09	Rpl29	11171.5	+
chr13	69842067	69842374	4.92	1.91	5.83	-3.92	3.88e-10	2.03e-09	Ube2ql1	36554.5	-
chr2	167665057	167665378	5.51	-0.09	6.49	-6.58	3.9e-10	2.03e-09	Ptpn1	92609.5	+
chr5	33616308	33616621	4.78	5.64	2.38	3.26	3.9e-10	2.03e-09	Ctbp1	1188.5	-
chr10	69572792	69573114	4.46	5.4	0.85	4.55	3.93e-10	2.04e-09	Ccdc6	-13084	+
chr11	107329724	107330206	5.52	-0.09	6.5	-6.59	3.92e-10	2.04e-09	Pitpnc1	2069	-
chr5	112729117	112729601	5.5	-0.09	6.49	-6.58	3.97e-10	2.06e-09	Tpst2	-23632	+
chr2	84682148	84682453	5.29	6.1	3.28	2.82	4.04e-10	2.09e-09	Slc43a1	-1517.5	+
chr7	105319680	105320040	5.29	6.1	3.28	2.82	4.04e-10	2.09e-09	Gm16938	5844	+
chr11	48640393	48640712	4.95	2.08	5.84	-3.76	4.08e-10	2.11e-09	Trim7	-912.5	+
chr9	31070136	31070462	5	0.91	5.96	-5.05	4.08e-10	2.11e-09	Mir3471-1	-3329	-
chr1	136140833	136141151	4.42	5.34	1.23	4.11	4.09e-10	2.12e-09	Adora1	-8984	-
chr13	69831026	69831597	4.93	1.91	5.84	-3.93	4.11e-10	2.12e-09	Ube2ql1	47463.5	-
chr1	157099776	157100089	4.9	1.23	5.85	-4.61	4.14e-10	2.14e-09	Stx6	-94099.5	+
chr16	30565750	30566064	4.54	5.5	0.39	5.11	4.19e-10	2.16e-09	Tmem44	-15243	-
chr2	84707514	84707840	4.89	1.91	5.8	-3.89	4.26e-10	2.19e-09	Rtn4rl2	19172	-
chr2	157290442	157290772	4.99	0.91	5.94	-5.03	4.25e-10	2.19e-09	Src	-40578	+
chr3	68858690	68859000	4.45	5.39	0.85	4.53	4.24e-10	2.19e-09	Trim59	-10181	-
chr5	34908428	34908733	5.8	4.58	6.45	-1.86	4.25e-10	2.19e-09	Add1	7782.5	+
chr7	52778269	52778577	4.43	5.35	1.08	4.27	4.29e-10	2.2e-09	Ppp1r15a	3215	-
chr1	44158284	44158594	4.92	1.23	5.87	-4.64	4.31e-10	2.21e-09	Tex30	794	-
chr11	4192403	4192724	5.09	2.72	5.95	-3.23	4.3e-10	2.21e-09	Lif	-25465.5	+
chr3	116126798	116127130	5.58	4.2	6.27	-2.08	4.33e-10	2.22e-09	Cdc14a	-14	-
chr8	80041891	80042200	4.81	5.67	2.45	3.22	4.4e-10	2.25e-09	Arhgap10	-239.5	-
chr1	135957619	135958097	4.76	5.61	2.38	3.23	4.44e-10	2.26e-09	Btg2	17874	-
chr10	59164990	59165396	4.42	5.35	0.88	4.47	4.44e-10	2.26e-09	Micu1	190	+
chr11	75084658	75085084	5.51	-0.09	6.49	-6.58	4.44e-10	2.26e-09	Rpa1	77014	-
chr12	102253469	102253779	4.77	5.74	0.05	5.69	4.44e-10	2.26e-09	Mir1190	6379	-
chr15	36094737	36095078	4.57	5.51	0.82	4.69	4.45e-10	2.26e-09	Fbxo43	-268.5	-
chr2	35316661	35316974	4.65	5.53	2.07	3.46	4.44e-10	2.26e-09	Ggta1	127.5	-
chr4	108551517	108551982	4.7	5.55	2.29	3.27	4.43e-10	2.26e-09	Rab3b	-74.5	+
chr9	21673756	21674166	6.46	5.51	7.03	-1.52	4.46e-10	2.27e-09	Dock6	-16882	-
chr10	77679222	77679531	4.44	5.39	0.66	4.73	4.56e-10	2.31e-09	Trappc10	28010.5	-
chr7	28275531	28276089	6.79	5.97	7.31	-1.35	4.58e-10	2.32e-09	Sertad1	-3838	+
chr15	82036774	82037185	4.91	1.5	5.84	-4.34	4.66e-10	2.36e-09	AI848285	6265.5	-
chr4	41082658	41082971	5.15	0.5	6.12	-5.62	4.65e-10	2.36e-09	Ube2r2	239.5	+
chr1	135968061	135968371	4.52	5.48	0.39	5.09	4.69e-10	2.37e-09	Btg2	7516	-
chr5	74038867	74039288	4.52	5.48	0.39	5.09	4.69e-10	2.37e-09	Sgcb	-107.5	-
chr8	122906473	122906794	5.52	-0.09	6.5	-6.59	4.75e-10	2.4e-09	Gse1	106132	+
chr2	157967868	157968176	5.47	3.95	6.2	-2.24	4.82e-10	2.43e-09	Tgm2	4106	-
chr12	41614901	41615311	4.76	5.73	0.05	5.68	4.91e-10	2.47e-09	Immp2l	135571	+
chr15	98711750	98712074	5.74	6.39	4.55	1.84	4.91e-10	2.47e-09	Rhebl1	-67	-
chr6	71582155	71582466	5.5	-0.09	6.49	-6.57	5e-10	2.51e-09	Kdm3a	369.5	-
chr9	107638297	107638618	5.79	4.53	6.45	-1.92	5e-10	2.51e-09	Sema3f	-25651.5	-
chr15	8660393	8660706	4.99	0.91	5.95	-5.04	5.03e-10	2.52e-09	Slc1a3	257.5	-
chr17	86584977	86585284	4.94	1.72	5.86	-4.14	5.02e-10	2.52e-09	Prkce	-18005.5	+
chr4	147321630	147321951	5.02	0.91	5.98	-5.07	5.02e-10	2.52e-09	2510039O18Rik	-6786.5	+
chr3	101924951	101925264	4.51	5.46	0.62	4.84	5.11e-10	2.55e-09	Casq2	-34729.5	+
chrX	155693213	155693534	4.43	5.34	1.39	3.95	5.1e-10	2.55e-09	Rps6ka3	678.5	+
chr19	45090724	45091060	4.85	1.5	5.78	-4.29	5.12e-10	2.56e-09	Lzts2	-1192	+
chr12	77771406	77771954	5.44	3.77	6.19	-2.42	5.22e-10	2.61e-09	Sptb	39854	-
chr4	122959822	122960136	4.42	5.37	0.66	4.71	5.23e-10	2.61e-09	Pabpc4	175	+
chr15	76076903	76077250	4.45	5.35	1.49	3.86	5.3e-10	2.64e-09	Grina	160.5	+
chr11	117185471	117185810	4.4	5.34	0.88	4.45	5.37e-10	2.67e-09	Sept9	7388.5	+
chr6	124653809	124654234	5.47	-0.09	6.45	-6.54	5.35e-10	2.67e-09	Emg1	8174.5	-
chr10	79419092	79419412	4.96	0.91	5.91	-5	5.46e-10	2.7e-09	Wdr18	3645	+
chr18	36008527	36008954	5.48	-0.09	6.46	-6.55	5.43e-10	2.7e-09	Cxxc5	-19268.5	+
chr2	160557729	160558085	4.86	1.91	5.77	-3.86	5.43e-10	2.7e-09	Plcg1	-861	+
chr7	133606469	133606780	5.47	-0.09	6.46	-6.54	5.44e-10	2.7e-09	Atp2a1	-37.5	-
chr16	11427266	11427606	4.73	5.7	0.05	5.65	5.52e-10	2.73e-09	Snx29	-104439	+
chr15	96530089	96530413	4.93	2.08	5.82	-3.74	5.54e-10	2.74e-09	Slc38a2	-122	-
chr11	70265507	70266016	4.73	5.7	0.05	5.65	5.57e-10	2.75e-09	Med11	-328.5	+
chr2	32837009	32837397	5.46	-0.09	6.45	-6.54	5.56e-10	2.75e-09	Slc2a8	373	-
chr9	65044566	65044900	4.76	5.73	0.34	5.39	5.59e-10	2.76e-09	Parp16	17764	+
chr6	112815197	112815514	5.47	-0.09	6.45	-6.54	5.66e-10	2.79e-09	Srgap3	81904.5	-
chr2	179960514	179960915	4.88	1.23	5.82	-4.59	5.71e-10	2.81e-09	Lama5	-150.5	-
chr3	40753253	40753791	4.39	5.32	1.05	4.27	5.73e-10	2.82e-09	Larp1b	1031	+
chr2	119170843	119171334	4.89	1.5	5.82	-4.33	5.76e-10	2.83e-09	Chac1	5889.5	+
chr4	151466917	151467231	4.59	5.46	2.03	3.44	5.83e-10	2.86e-09	Plekhg5	3754	+
chr15	100388072	100388394	4.5	5.45	0.62	4.83	5.84e-10	2.87e-09	Tfcp2	-5855	-
chr12	85658113	85658448	5.46	-0.09	6.44	-6.53	5.88e-10	2.89e-09	Zfp410	-471.5	+
chr19	36483840	36484147	4.39	5.3	1.23	4.07	5.91e-10	2.89e-09	Pcgf5	-30436.5	+
chr4	129851905	129852276	4.49	5.45	0.39	5.06	5.9e-10	2.89e-09	Tinagl1	-44.5	-
chr15	8229488	8229802	5.48	-0.09	6.46	-6.55	6.01e-10	2.93e-09	2410089E03Rik	-110539	+
chr3	8948877	8949193	4.42	5.34	1.25	4.08	6.01e-10	2.93e-09	Tpd52	15019	-
chr7	111009520	111009830	4.49	5.45	0.39	5.06	5.99e-10	2.93e-09	Hbb-y	-7954	-
chr14	73725822	73726145	4.7	5.57	2.16	3.41	6.07e-10	2.96e-09	Rb1	-385.5	-
chr5	23536495	23536819	4.59	5.45	2.13	3.32	6.1e-10	2.97e-09	Fam126a	-156	-
chr11	60540007	60540540	4.39	5.32	1.08	4.24	6.14e-10	2.99e-09	Flii	449.5	-
chr4	3762700	3763006	4.84	1.72	5.76	-4.04	6.15e-10	2.99e-09	Rps20	-106	-
chr12	25336865	25337200	4.4	5.34	0.88	4.45	6.2e-10	3.01e-09	Klf11	-796.5	+
chr4	117502708	117503315	6.33	5.4	6.89	-1.48	6.34e-10	3.08e-09	Slc6a9	4851.5	+
chr14	35474962	35475275	4.46	5.37	1.41	3.96	6.37e-10	3.09e-09	Wapal	11995.5	+
chr2	38842885	38843298	4.78	5.62	2.45	3.18	6.45e-10	3.13e-09	Wdr38	10737.5	+
chr5	143687962	143688294	4.93	2.08	5.83	-3.75	6.49e-10	3.14e-09	Actb	-19725	-
chr8	86426761	86427188	5.45	-0.09	6.43	-6.52	6.51e-10	3.15e-09	Lphn1	-2977.5	+
chr19	57733090	57733547	4.71	5.68	0.05	5.62	6.61e-10	3.19e-09	Atrnl1	-47794.5	+
chr5	116014948	116015256	5.47	-0.09	6.46	-6.54	6.59e-10	3.19e-09	Gcn1l1	170	+
chr10	80266768	80267097	4.94	0.91	5.9	-4.99	6.63e-10	3.2e-09	Amh	1060.5	+
chr1	182872896	182873210	5.04	5.86	2.91	2.95	6.67e-10	3.21e-09	Tmem63a	-404	+
chr12	25627526	25627847	4.48	5.43	0.39	5.05	6.69e-10	3.21e-09	Kidins220	32110.5	+
chr14	62377472	62377783	4.48	5.43	0.62	4.81	6.67e-10	3.21e-09	Mir1196	-6452.5	-
chr2	28665880	28666427	5.45	-0.09	6.43	-6.52	6.7e-10	3.21e-09	Gtf3c4	29726.5	-
chr2	143740429	143740750	4.84	1.23	5.78	-4.55	6.67e-10	3.21e-09	Dstn	477.5	+
chr2	152158730	152159040	4.4	5.3	1.39	3.92	6.67e-10	3.21e-09	Rbck1	-510	-
chr3	88307174	88307763	5.45	-0.09	6.43	-6.52	6.65e-10	3.21e-09	Lmna	-214.5	-
chr7	17366313	17366828	4.48	5.43	0.39	5.05	6.69e-10	3.21e-09	Slc1a5	124.5	+
chr9	65427894	65428210	4.6	5.46	2.14	3.32	6.82e-10	3.27e-09	Plekho2	-211	-
chr7	26064114	26064760	6.77	7.29	5.93	1.36	6.9e-10	3.3e-09	Cic	2761	+
chr17	28361001	28361327	4.69	5.67	0.05	5.61	6.94e-10	3.32e-09	Ppard	8535	+
chr14	122457342	122457653	5.45	-0.09	6.44	-6.53	7.06e-10	3.37e-09	Timm8a2	-23601.5	+
chr4	40895258	40895561	4.42	5.32	1.53	3.79	7.09e-10	3.38e-09	Bag1	-82.5	-
chr5	135594672	135594984	4.88	2.08	5.77	-3.69	7.11e-10	3.39e-09	Mlxipl	-12067	+
chr13	110596793	110597102	4.39	5.34	0.66	4.68	7.13e-10	3.4e-09	Mir1904	97069.5	+
chr10	81034193	81034501	4.81	1.72	5.72	-4.01	7.17e-10	3.41e-09	Tle2	3685	+
chr2	32500400	32500717	4.38	5.29	1.37	3.92	7.2e-10	3.42e-09	Eng	1556.5	+
chr12	88233229	88233675	4.87	2.08	5.76	-3.68	7.33e-10	3.48e-09	Irf2bpl	-7688	-
chr15	77137198	77137516	4.83	1.72	5.75	-4.03	7.4e-10	3.51e-09	Rbfox2	126	-
chr11	66838441	66838789	4.68	5.65	0.05	5.6	7.47e-10	3.54e-09	Tmem220	41	+
chr11	79153610	79154180	5.43	-0.09	6.41	-6.5	7.59e-10	3.6e-09	Nf1	-501	+
chr2	25869255	25869567	5.15	6.13	-0.38	6.51	7.59e-10	3.6e-09	Ubac1	7869	-
chr11	77326352	77326664	4.6	5.46	2.07	3.4	7.63e-10	3.61e-09	Trp53i13	267	-
chr11	100800147	100800668	4.91	0.91	5.87	-4.96	7.68e-10	3.63e-09	Stat3	417.5	-
chr15	76078276	76078583	5.41	3.77	6.15	-2.38	7.69e-10	3.63e-09	Grina	-1192.5	+
chr11	87539401	87540020	4.92	0.91	5.87	-4.96	8.01e-10	3.78e-09	Supt4a	11356.5	+
chr1	55144863	55145305	4.79	1.5	5.72	-4.22	8.15e-10	3.84e-09	Hspe1	-92	+
chr14	41878551	41878882	4.96	0.91	5.92	-5.01	8.17e-10	3.85e-09	Dydc2	3646.5	-
chr11	4428727	4429043	4.38	5.32	0.85	4.47	8.2e-10	3.86e-09	Mtmr3	65933	-
chr11	98603688	98604056	5.06	2.5	5.93	-3.44	8.21e-10	3.86e-09	Thra	-685	+
chr5	137951926	137952514	5.42	-0.09	6.4	-6.49	8.23e-10	3.87e-09	Gigyf1	7888	+
chr7	52744092	52744693	6.09	6.66	5.13	1.53	8.36e-10	3.92e-09	Dhdh	-226.5	-
chr9	14920097	14920440	4.88	2.08	5.77	-3.69	8.34e-10	3.92e-09	Hephl1	-3716.5	-
chr12	119170476	119170788	4.38	5.32	0.66	4.66	8.46e-10	3.97e-09	Cdca7l	-88298	+
chr5	135553476	135553938	5.41	-0.09	6.4	-6.49	8.57e-10	4.01e-09	Vps37d	429	-
chr9	61924867	61925274	4.45	5.4	0.39	5.02	8.59e-10	4.02e-09	Glce	-6657.5	-
chr8	125160374	125160995	5.48	6.18	4.1	2.08	8.68e-10	4.06e-09	Pabpn1l	-14049.5	-
chr6	72047284	72047628	4.81	1.91	5.71	-3.8	8.71e-10	4.07e-09	St3gal5	151	+
chr17	36138910	36139233	4.36	5.27	1.37	3.9	8.8e-10	4.11e-09	A930015D03Rik	-7622.5	+
chr9	105396739	105397288	4.83	1.91	5.74	-3.83	8.88e-10	4.14e-09	Atp2c1	449.5	-
chr1	44176633	44176961	5.41	-0.09	6.39	-6.48	8.92e-10	4.16e-09	Bivm	16	+
chr10	59383884	59384193	4.54	5.4	2.13	3.27	8.98e-10	4.18e-09	Ddit4	30479.5	-
chr11	101050733	101051558	6.21	5.27	6.78	-1.51	9.03e-10	4.2e-09	Cntnap1	-13714.5	+
chr14	66424916	66425308	5.41	-0.09	6.39	-6.48	9.09e-10	4.22e-09	Pbk	-364	+
chr11	69649271	69649972	5.4	-0.09	6.39	-6.48	9.16e-10	4.25e-09	Nlgn2	-1270.5	-
chr16	62846286	62846613	4.76	5.6	2.51	3.09	9.17e-10	4.26e-09	Arl13b	416.5	-
chr1	137611874	137612188	5.27	3.23	6.08	-2.85	9.27e-10	4.3e-09	Csrp1	13743	+
chr15	57632733	57633052	4.99	2.5	5.85	-3.36	9.29e-10	4.3e-09	Derl1	91080.5	-
chr6	146791216	146791525	5.41	-0.09	6.39	-6.48	9.29e-10	4.3e-09	1700023A16Rik	7261.5	+
chr7	54088543	54088852	4.59	5.48	1.88	3.6	9.4e-10	4.35e-09	Ldha	12476.5	+
chr2	167535629	167535940	4.88	1.91	5.78	-3.87	9.5e-10	4.39e-09	A530013C23Rik	-19076.5	+
chr1	52557470	52557839	5.88	6.48	4.84	1.64	9.52e-10	4.4e-09	Nab1	-362.5	-
chr4	144539408	144539726	5.41	-0.09	6.39	-6.48	9.53e-10	4.4e-09	Dhrs3	-56527	+
chr4	136490688	136491003	4.69	5.54	2.31	3.23	9.62e-10	4.44e-09	Epha8	21885.5	-
chr9	107609968	107610352	5.4	-0.09	6.38	-6.47	9.66e-10	4.45e-09	Sema3f	2646	-
chr9	72288990	72289311	5.13	2.91	5.96	-3.05	9.71e-10	4.47e-09	Mns1	-2814.5	+
chr10	79787198	79787758	5.09	0.5	6.06	-5.56	9.76e-10	4.49e-09	2310011J03Rik	-4185	-
chr4	87678792	87679532	4.95	2.37	5.83	-3.46	9.82e-10	4.51e-09	Mllt3	149	-
chr5	31210062	31210395	4.52	5.39	1.97	3.41	9.87e-10	4.53e-09	Ost4	-67.5	-
chr2	72236398	72236720	4.43	5.39	0.39	5	9.9e-10	4.54e-09	Cdca7	77717	+
chr10	41995451	41996066	4.81	1.5	5.73	-4.24	9.97e-10	4.57e-09	Foxo3	789.5	-
chr2	25452409	25452718	4.35	5.29	0.88	4.4	1e-09	4.57e-09	Rabl6	11402.5	-
chr6	120062412	120062750	5.06	0.5	6.03	-5.54	9.98e-10	4.57e-09	Ninj2	-19183	+
chr2	38538701	38539038	4.94	0.91	5.89	-4.98	1.01e-09	4.6e-09	Nr5a1	31192.5	-
chr17	71609087	71609429	4.36	5.3	0.66	4.65	1.01e-09	4.62e-09	Emilin2	51047	-
chr9	63918579	63918886	5.4	-0.09	6.39	-6.48	1.01e-09	4.63e-09	2600006L11Rik	9835.5	+
chr1	181447694	181448022	4.79	1.23	5.73	-4.5	1.02e-09	4.66e-09	Smyd3	276	-
chr2	30692209	30692534	4.77	1.72	5.68	-3.96	1.03e-09	4.71e-09	Prrx2	8515.5	+
chr9	108890178	108890485	4.54	5.42	1.88	3.53	1.06e-09	4.83e-09	Ucn2	-2123.5	+
chr11	54911176	54911669	5.11	5.93	2.99	2.95	1.07e-09	4.85e-09	Gm2a	64.5	+
chr16	14163191	14163551	4.46	5.34	1.87	3.47	1.07e-09	4.88e-09	Nde1	-3	+
chr10	79460498	79460831	4.97	5.81	2.79	3.01	1.08e-09	4.92e-09	Abca7	-304.5	+
chr13	69949117	69949533	5.38	-0.09	6.37	-6.46	1.09e-09	4.93e-09	Med10	-565	+
chr6	121062891	121063231	4.77	1.23	5.71	-4.48	1.09e-09	4.93e-09	Mical3	17979	-
chr8	74156182	74156514	4.58	5.43	2.22	3.22	1.1e-09	4.97e-09	Glt25d1	-21425	+
chr9	45485406	45485728	4.87	0.91	5.83	-4.92	1.1e-09	4.97e-09	Cep164	151154	-
chr4	107450069	107450613	5.4	-0.09	6.38	-6.47	1.1e-09	4.99e-09	Lrp8	24523	+
chr2	156666150	156667083	5.06	0.5	6.03	-5.53	1.12e-09	5.04e-09	Tgif2	-803.5	+
chr5	122714392	122714734	5.62	6.28	4.38	1.9	1.13e-09	5.11e-09	Tctn1	-94	-
chr15	101096736	101097060	5.3	3.43	6.09	-2.66	1.14e-09	5.12e-09	Nr4a1	379	+
chr5	142877878	142878278	5.04	2.61	5.9	-3.29	1.14e-09	5.12e-09	Foxk1	-627	+
chr5	115644372	115644695	5.4	-0.09	6.38	-6.47	1.15e-09	5.17e-09	Cabp1	-8403.5	-
chr12	112244496	112244832	4.47	5.35	1.77	3.58	1.15e-09	5.18e-09	6030440G07Rik	-12056	+
chr13	64349749	64350074	5.33	6.07	3.75	2.32	1.15e-09	5.19e-09	Cdc14b	-65.5	-
chr19	5072013	5072354	5.3	6.05	3.63	2.42	1.16e-09	5.2e-09	Cd248	-4105.5	+
chr11	106530961	106531405	4.98	2.5	5.84	-3.35	1.16e-09	5.22e-09	Pecam1	45412	-
chr4	148179983	148180309	4.77	1.5	5.69	-4.2	1.17e-09	5.27e-09	Casz1	-1645	+
chr15	76526903	76527267	5.14	5.93	3.22	2.71	1.18e-09	5.28e-09	Gpt	109	+
chr1	163905633	163906106	5.06	0.5	6.03	-5.54	1.2e-09	5.39e-09	4930558K02Rik	3897.5	-
chr2	128612455	128612921	5.37	-0.09	6.36	-6.45	1.2e-09	5.39e-09	Tmem87b	31351	+
chr10	80598012	80598425	6.07	6.64	5.12	1.52	1.21e-09	5.4e-09	Zbtb7a	797.5	+
chr7	148660983	148661291	4.93	5.78	2.59	3.19	1.21e-09	5.41e-09	Tspan4	-2	+
chr4	63205680	63205987	4.6	5.57	0.05	5.51	1.21e-09	5.42e-09	Atp6v1g1	-34.5	+
chr7	105325717	105326040	4.75	1.5	5.67	-4.18	1.21e-09	5.42e-09	Gm16938	-174.5	+
chr7	112892829	112893189	4.55	5.4	2.14	3.26	1.22e-09	5.45e-09	Taf10	-157	-
chr19	7569312	7569645	4.32	5.25	0.88	4.37	1.24e-09	5.5e-09	Atl3	-550.5	+
chr4	126233936	126234249	4.72	1.5	5.65	-4.15	1.24e-09	5.51e-09	Clspn	131.5	+
chr15	81315673	81316116	5.37	-0.09	6.35	-6.44	1.24e-09	5.52e-09	Rbx1	-19148.5	+
chr12	17697152	17697728	5.09	5.9	3.09	2.81	1.25e-09	5.57e-09	Hpcal1	180	+
chr9	65669988	65670303	4.81	2.08	5.7	-3.62	1.25e-09	5.57e-09	Zfp609	5225.5	-
chr3	88345646	88345969	5.37	-0.09	6.35	-6.44	1.26e-09	5.59e-09	Mir1905	-5503.5	-
chr3	132754858	132755294	4.81	1.91	5.71	-3.8	1.26e-09	5.59e-09	Ints12	-159	+
chr3	79371697	79372362	6.86	6.09	7.35	-1.26	1.27e-09	5.62e-09	Fnip2	-428.5	-
chr4	128866104	128867141	6.25	5.34	6.81	-1.47	1.27e-09	5.63e-09	S100pbp	103.5	-
chr1	196502039	196502347	4.41	5.3	1.66	3.65	1.29e-09	5.7e-09	Plxna2	-56170	+
chr15	101110122	101110431	5.06	0.5	6.03	-5.53	1.29e-09	5.7e-09	9430023L20Rik	4455.5	+
chr2	120057424	120057729	4.49	5.35	2.05	3.3	1.29e-09	5.7e-09	Pla2g4e	13494.5	-
chr10	79563705	79564035	5.27	3.23	6.09	-2.85	1.3e-09	5.74e-09	Sbno2	1577	-
chr7	16882173	16882639	4.75	1.72	5.66	-3.94	1.3e-09	5.74e-09	Ccdc9	-10262	-
chr5	74463234	74463674	4.74	1.72	5.65	-3.93	1.3e-09	5.75e-09	Usp46	982	-
chr6	42299698	42300198	4.72	1.5	5.64	-4.15	1.31e-09	5.75e-09	Zyx	-121	+
chr1	13654440	13654843	4.59	5.55	0.05	5.5	1.32e-09	5.81e-09	Lactb2	-4051.5	-
chr10	61795430	61795737	5.16	3	5.99	-2.99	1.32e-09	5.81e-09	Hk1	7585.5	-
chr1	95660164	95660472	4.33	5.27	0.66	4.61	1.36e-09	5.97e-09	Atg4b	-8708	+
chr7	16895327	16895668	5.32	3.55	6.09	-2.53	1.36e-09	5.97e-09	Bbc3	-565.5	+
chr10	79913846	79914163	4.94	2.23	5.83	-3.59	1.4e-09	6.13e-09	Tcf3	-17606.5	-
chr10	79407538	79407843	4.44	5.34	1.55	3.79	1.41e-09	6.18e-09	Wdr18	15206.5	+
chr2	157391638	157391952	4.85	0.91	5.8	-4.89	1.41e-09	6.18e-09	Blcap	302	-
chr15	81773778	81774216	5.35	-0.09	6.34	-6.42	1.42e-09	6.19e-09	Csdc2	-6808	+
chr1	75442673	75442982	5.02	0.5	5.99	-5.49	1.42e-09	6.23e-09	Asic4	4257.5	+
chr2	17977713	17978351	4.9	2.37	5.77	-3.4	1.43e-09	6.23e-09	Mllt10	-1168	+
chr15	38381159	38381616	5.36	-0.09	6.34	-6.43	1.46e-09	6.37e-09	Azin1	67633.5	-
chr15	82179804	82180117	4.86	1.5	5.78	-4.29	1.47e-09	6.39e-09	1500032L24Rik	-3484.5	+
chr10	81038012	81038851	4.83	0.91	5.79	-4.88	1.47e-09	6.42e-09	Tle2	-399.5	+
chr8	86145562	86145886	4.59	5.43	2.3	3.13	1.48e-09	6.45e-09	Dnajb1	-13650	+
chr11	94889739	94890116	4.83	0.91	5.78	-4.87	1.49e-09	6.49e-09	Pdk2	12757.5	-
chr15	101807620	101808244	5.48	6.16	4.14	2.02	1.49e-09	6.49e-09	Krt78	-23214	-
chr5	143579274	143579844	4.75	1.72	5.66	-3.94	1.5e-09	6.51e-09	Tnrc18	-493	-
chr15	6658802	6659268	5.35	-0.09	6.33	-6.42	1.5e-09	6.52e-09	Rictor	-654	+
chr3	129236960	129237278	5.35	-0.09	6.33	-6.42	1.51e-09	6.55e-09	Elovl6	-1815	+
chr8	124850017	124850586	4.81	0.91	5.77	-4.86	1.54e-09	6.65e-09	Trhr2	34344.5	-
chr8	125712618	125712931	4.5	5.35	2.13	3.22	1.54e-09	6.68e-09	Dpep1	-2639.5	+
chrX	11705052	11705442	4.78	1.5	5.71	-4.21	1.54e-09	6.68e-09	2900008C10Rik	32225	-
chr7	26004791	26005098	4.91	5.74	2.76	2.98	1.55e-09	6.7e-09	Dedd2	-66.5	-
chr3	51164985	51165391	4.69	1.5	5.61	-4.12	1.56e-09	6.74e-09	Elf2	-35279	-
chr11	117181260	117181596	4.49	5.35	1.97	3.38	1.56e-09	6.75e-09	Sept9	11601	+
chr9	44308721	44309025	4.77	1.91	5.67	-3.76	1.58e-09	6.79e-09	Bcl9l	-1654	+
chrX	151696855	151697390	4.91	5.77	2.47	3.3	1.58e-09	6.82e-09	Acot9	-79.5	+
chr2	35181464	35181808	4.4	5.32	1.18	4.14	1.6e-09	6.88e-09	Stom	10893	-
chr14	22569937	22570241	4.76	1.23	5.69	-4.46	1.6e-09	6.89e-09	Samd8	-336	+
chr10	77156105	77156533	4.73	1.23	5.66	-4.43	1.62e-09	6.97e-09	Gm19402	-2817	-
chr19	45622638	45623217	4.44	5.34	1.55	3.79	1.62e-09	6.97e-09	Poll	12105.5	-
chr7	29595674	29595999	4.73	1.23	5.66	-4.43	1.62e-09	6.97e-09	Hnrnpl	72.5	+
chr8	87228573	87228875	4.71	5.54	2.51	3.03	1.62e-09	6.97e-09	Lyl1	-3368	+
chr4	155337422	155337736	4.34	5.25	1.25	4	1.63e-09	6.99e-09	Fam132a	-1158	+
chr10	110602357	110602740	4.74	1.23	5.67	-4.44	1.63e-09	7e-09	Osbpl8	-690.5	+
chr1	34906827	34907164	5.33	-0.09	6.32	-6.41	1.65e-09	7.05e-09	Plekhb2	-191.5	+
chr11	82724497	82724834	4.77	1.23	5.7	-4.47	1.69e-09	7.24e-09	Unc45b	89.5	+
chr16	22057637	22057950	5.33	-0.09	6.31	-6.4	1.69e-09	7.24e-09	Senp2	-48236.5	+
chr2	154261764	154262100	4.37	5.32	0.39	4.93	1.7e-09	7.24e-09	Cbfa2t2	288	+
chr17	25956406	25956718	4.32	5.23	1.21	4.03	1.72e-09	7.32e-09	Wdr24	4010	+
chr7	19840810	19841197	4.32	5.21	1.51	3.71	1.73e-09	7.38e-09	Vasp	16199.5	-
chr1	157877518	157877837	4.71	1.5	5.63	-4.13	1.77e-09	7.53e-09	Tor1aip1	4269.5	-
chr1	38943801	38944128	5.34	-0.09	6.32	-6.41	1.78e-09	7.56e-09	Chst10	11040.5	-
chr17	27289735	27290375	5.21	3.3	6.01	-2.7	1.78e-09	7.56e-09	Ip6k3	14654	-
chr5	138187574	138187924	4.95	2.5	5.81	-3.32	1.78e-09	7.57e-09	Tsc22d4	-552	+
chr11	101887766	101888096	5.32	-0.09	6.31	-6.4	1.8e-09	7.63e-09	Mpp3	338	-
chr5	149615539	149615864	4.3	5.23	0.88	4.35	1.81e-09	7.67e-09	2210417A02Rik	-62285.5	+
chr15	98728776	98729268	4.66	5.5	2.43	3.07	1.82e-09	7.71e-09	Dhh	-51	-
chr17	26339740	26340050	4.49	5.34	2.13	3.2	1.82e-09	7.71e-09	Rgs11	12	+
chr16	32698408	32698800	5.35	-0.09	6.33	-6.42	1.83e-09	7.74e-09	Gm10818	-30321	-
chr17	24343343	24343676	5.06	5.86	3.05	2.81	1.86e-09	7.88e-09	Tbc1d24	-1002.5	-
chr15	79004207	79004588	5.32	-0.09	6.31	-6.4	1.89e-09	7.98e-09	Gm10863	-7901.5	+
chr4	11118336	11118641	4.73	1.91	5.63	-3.72	1.9e-09	8.01e-09	Ccne2	12.5	+
chr15	102290304	102290619	4.28	5.2	1.05	4.14	1.9e-09	8.02e-09	Prr13	-860.5	+
chr7	19851801	19852186	5.4	6.11	3.94	2.17	1.92e-09	8.08e-09	Vasp	5209.5	-
chr8	4226725	4227037	4.29	5.21	1.08	4.13	1.92e-09	8.08e-09	Lrrc8e	-54	+
chr10	41964273	41964687	5.08	2.91	5.91	-3	1.92e-09	8.11e-09	Foxo3	32068	-
chr6	125046617	125046946	5.31	-0.09	6.3	-6.39	1.94e-09	8.17e-09	Chd4	-600.5	+
chr15	76727862	76728171	4.53	5.5	0.05	5.44	1.95e-09	8.18e-09	Commd5	2354.5	+
chr2	3201946	3202315	4.71	1.5	5.63	-4.13	1.95e-09	8.19e-09	Nmt2	-570.5	+
chr12	88234834	88235206	4.29	5.23	0.66	4.58	1.97e-09	8.26e-09	Irf2bpl	-9256	-
chr8	87499998	87500330	4.79	5.62	2.58	3.04	1.99e-09	8.35e-09	Junb	2483	-
chr9	107393011	107393339	4.7	5.54	2.45	3.09	2e-09	8.39e-09	Tmem115	43101	+
chr8	125077537	125077841	4.37	5.25	1.76	3.49	2.05e-09	8.6e-09	Piezo1	-2460	-
chr2	152160910	152161222	4.67	1.5	5.58	-4.09	2.09e-09	8.74e-09	Rbck1	-2691	-
chr4	128964308	128964621	4.72	1.23	5.65	-4.42	2.1e-09	8.77e-09	Sync	400.5	+
chr4	43032898	43033215	4.8	2.23	5.68	-3.44	2.11e-09	8.83e-09	Pigo	5571.5	-
chr16	14166587	14166927	4.51	5.48	0.05	5.43	2.12e-09	8.86e-09	Nde1	-3389	+
chr1	107886735	107887307	4.87	2.37	5.73	-3.36	2.14e-09	8.94e-09	Zcchc2	-38	+
chr2	13995629	13996141	4.7	1.23	5.63	-4.4	2.16e-09	9.01e-09	Stam	-146	+
chr1	170239152	170239461	5.31	-0.09	6.29	-6.38	2.18e-09	9.05e-09	Pbx1	123082	-
chr13	23515667	23515987	4.51	5.48	0.05	5.43	2.17e-09	9.05e-09	Abt1	-92	-
chr17	34169765	34170087	5.32	-0.09	6.3	-6.39	2.18e-09	9.05e-09	Rxrb	-631	+
chr19	40862541	40862845	4.96	0.5	5.93	-5.44	2.18e-09	9.05e-09	Ccnj	43076	+
chr3	100233827	100234150	4.89	2.37	5.76	-3.39	2.17e-09	9.05e-09	4930406D18Rik	-3660.5	+
chr3	10439331	10439796	4.65	1.5	5.57	-4.08	2.18e-09	9.06e-09	Snx16	560.5	-
chr15	36310733	36311267	4.71	1.91	5.6	-3.69	2.19e-09	9.07e-09	Rnf19a	-98098	-
chr4	148277112	148277473	5.03	5.83	3.05	2.78	2.19e-09	9.1e-09	Casz1	-98791.5	+
chr8	125721024	125721360	4.35	5.3	0.39	4.92	2.23e-09	9.26e-09	Dpep1	-11057	+
chr1	136452882	136453198	4.98	0.5	5.95	-5.45	2.24e-09	9.27e-09	Kdm5b	3715	+
chr8	97508142	97508490	4.76	1.91	5.65	-3.74	2.25e-09	9.32e-09	Gpr56	-17	+
chr14	69894838	69895145	4.97	0.5	5.93	-5.44	2.27e-09	9.38e-09	Slc25a37	8168.5	-
chr18	61490691	61491002	4.71	5.54	2.57	2.97	2.3e-09	9.52e-09	Ppargc1b	69238.5	-
chr3	95385783	95386093	4.82	2.23	5.7	-3.47	2.32e-09	9.55e-09	Golph3l	6918	+
chr4	43977180	43977496	5.07	5.86	3.13	2.73	2.33e-09	9.61e-09	Glipr2	-6764	+
chr11	103003778	103004098	4.95	0.5	5.92	-5.43	2.34e-09	9.64e-09	Hexim2	-9265	+
chr8	122980277	122980610	4.66	1.72	5.56	-3.84	2.36e-09	9.7e-09	Gse1	32322.5	+
chr7	51786671	51786979	4.75	0.91	5.7	-4.79	2.37e-09	9.75e-09	Spib	616	-
chr9	107637910	107638279	5.3	-0.09	6.28	-6.37	2.37e-09	9.75e-09	Sema3f	-25288.5	-
chr14	21514797	21515238	4.52	5.39	2.07	3.32	2.38e-09	9.79e-09	Fut11	-827.5	+
chr15	76487211	76487839	4.75	2.08	5.63	-3.55	2.39e-09	9.8e-09	Cyhr1	-194	-
chr3	89225563	89226163	5.29	-0.09	6.27	-6.36	2.42e-09	9.95e-09	Shc1	-320	+
chr15	78814866	78815176	4.87	2.37	5.74	-3.37	2.44e-09	1e-08	Triobp	-1535	+
chr2	25904403	25904712	5.3	-0.09	6.29	-6.38	2.46e-09	1.01e-08	Ubac1	-27277.5	-
chr9	107885040	107885407	4.79	2.23	5.66	-3.43	2.47e-09	1.01e-08	Fam212a	3023.5	-
chr17	88250906	88251229	5.29	-0.09	6.27	-6.36	2.48e-09	1.02e-08	Kcnk12	-53733.5	-
chr11	4577267	4577586	4.41	5.27	1.96	3.31	2.51e-09	1.03e-08	Uqcr10	26920.5	-
chr5	139675809	139676136	4.27	5.2	0.85	4.34	2.52e-09	1.03e-08	Sun1	618.5	+
chr1	95644225	95644554	4.44	5.3	1.97	3.33	2.57e-09	1.04e-08	Thap4	7025.5	-
chr11	74656780	74657095	4.75	0.91	5.69	-4.78	2.56e-09	1.04e-08	Mnt	-12511.5	+
chr11	87408881	87409202	4.83	5.65	2.75	2.9	2.54e-09	1.04e-08	Mtmr4	-3322.5	+
chr15	100211547	100212209	4.97	0.5	5.94	-5.44	2.54e-09	1.04e-08	Higd1c	-16862	+
chr2	24961535	24961842	4.83	2.08	5.72	-3.64	2.57e-09	1.05e-08	Noxa1	-10963.5	-
chr9	50576431	50576757	5.32	6.05	3.77	2.28	2.57e-09	1.05e-08	Fdxacb1	-251	+
chr15	38242865	38243189	4.25	5.18	0.88	4.29	2.61e-09	1.06e-08	Klf10	-12565	-
chr7	135453246	135453555	5.29	-0.09	6.27	-6.36	2.61e-09	1.06e-08	BC017158	-11755.5	-
chr2	26788421	26788727	4.94	0.5	5.91	-5.41	2.69e-09	1.09e-08	Surf4	457	-
chr1	134417326	134417630	5.3	-0.09	6.28	-6.37	2.7e-09	1.1e-08	Tmem81	-14671	+
chr12	84943138	84943474	4.31	5.2	1.64	3.56	2.71e-09	1.1e-08	Zfyve1	-5209	-
chr13	59023129	59023433	4.85	5.74	2.09	3.65	2.74e-09	1.11e-08	Ntrk2	-114087	+
chr11	102224968	102225304	4.98	2.61	5.83	-3.22	2.78e-09	1.12e-08	Slc4a1	1459	-
chr4	128483831	128484411	4.68	1.5	5.59	-4.1	2.77e-09	1.12e-08	Zfp362	-765	-
chr6	56867972	56868281	5.36	3.77	6.1	-2.33	2.78e-09	1.12e-08	Nt5c3	5799.5	-
chr8	122921473	122921869	4.73	0.91	5.68	-4.77	2.76e-09	1.12e-08	Gse1	91095	+
chr4	57794842	57795175	4.25	5.16	1.23	3.93	2.81e-09	1.13e-08	Akap2	63111.5	+
chr10	80482289	80482812	7.16	6.34	7.68	-1.33	2.82e-09	1.14e-08	Gng7	-4880.5	-
chr16	94791001	94791332	4.68	1.91	5.57	-3.66	2.82e-09	1.14e-08	Dyrk1a	646.5	+
chr7	31319528	31319842	4.95	2.61	5.8	-3.19	2.88e-09	1.16e-08	Arhgap33	343	-
chr8	123033934	123034891	5.27	-0.09	6.25	-6.34	2.91e-09	1.17e-08	Gse1	-21646.5	+
chr12	114032234	114032616	4.44	5.3	1.97	3.33	2.94e-09	1.18e-08	BC022687	14761	+
chr18	5912037	5912371	4.72	0.91	5.67	-4.76	2.93e-09	1.18e-08	Arhgap12	223892	-
chr5	124639607	124640080	4.76	2.08	5.65	-3.57	2.94e-09	1.18e-08	Pitpnm2	26583.5	-
chr7	30101503	30101820	5.27	-0.09	6.25	-6.34	2.93e-09	1.18e-08	Dpf1	-12637.5	+
chr8	124868335	124868645	4.92	0.5	5.88	-5.39	3.02e-09	1.21e-08	Trhr2	16156	-
chr1	82287709	82288142	5.26	-0.09	6.25	-6.33	3.06e-09	1.22e-08	Irs1	88.5	-
chr1	193805283	193805591	5.26	-0.09	6.24	-6.33	3.04e-09	1.22e-08	Rd3	-4183	+
chr11	54251573	54251894	4.64	1.23	5.57	-4.33	3.06e-09	1.22e-08	Fnip1	-52.5	+
chr13	5860251	5860951	5.28	-0.09	6.26	-6.35	3.05e-09	1.22e-08	Klf6	134	+
chr16	91086835	91087232	4.43	5.3	1.82	3.48	3.06e-09	1.22e-08	4932438H23Rik	-17643.5	-
chr19	44322537	44322981	4.94	5.92	-0.38	6.3	3.05e-09	1.22e-08	Scd3	-44981	+
chr5	137042355	137042738	5.26	-0.09	6.24	-6.33	3.09e-09	1.23e-08	Cux1	728.5	-
chr13	24672647	24672962	5.48	4	6.2	-2.2	3.13e-09	1.24e-08	Gm11346	23831.5	-
chr13	74146653	74146967	4.78	5.61	2.64	2.97	3.12e-09	1.24e-08	Tppp	57	+
chr13	97984758	97985343	5.27	-0.09	6.25	-6.34	3.12e-09	1.24e-08	Hexb	-16738.5	-
chr2	130665476	130665799	5.48	6.15	4.18	1.97	3.14e-09	1.24e-08	4930402H24Rik	208.5	-
chr3	95709034	95709402	4.63	1.72	5.53	-3.82	3.1e-09	1.24e-08	Car14	-656	-
chr8	86377424	86377737	4.64	1.23	5.57	-4.34	3.12e-09	1.24e-08	Lphn1	46416.5	+
chr17	47027080	47027410	5.26	-0.09	6.24	-6.33	3.14e-09	1.25e-08	Tbcc	325	+
chr3	104477586	104477904	4.35	5.21	1.85	3.36	3.21e-09	1.27e-08	Slc16a1	-35154	+
chr1	193141476	193141794	4.74	5.57	2.62	2.95	3.27e-09	1.3e-08	Nenf	362	-
chr2	127161560	127161984	5.26	-0.09	6.24	-6.33	3.29e-09	1.3e-08	Dusp2	123	+
chr7	4583085	4583395	5.25	-0.09	6.24	-6.33	3.29e-09	1.3e-08	Tmem86b	-1156	-
chr2	152656932	152657255	4.9	0.5	5.87	-5.37	3.31e-09	1.31e-08	Bcl2l1	324.5	-
chr1	60466354	60466715	4.91	0.5	5.88	-5.38	3.34e-09	1.32e-08	Abi2	-71.5	+
chr17	86562028	86562336	4.64	5.46	2.5	2.97	3.36e-09	1.33e-08	Prkce	4943	+
chr10	80779656	80779992	4.63	1.23	5.56	-4.33	3.47e-09	1.37e-08	Cactin	4024	+
chr1	58449776	58450092	4.91	0.5	5.87	-5.38	3.52e-09	1.39e-08	Bzw1	46	+
chr1	120286093	120286755	5.51	4.16	6.2	-2.04	3.56e-09	1.4e-08	Clasp1	-789	+
chr11	95868710	95869050	4.64	1.5	5.55	-4.06	3.55e-09	1.4e-08	Igf2bp1	-1622	-
chr1	181515564	181516207	5.24	-0.09	6.22	-6.31	3.58e-09	1.41e-08	Cnst	-39225.5	+
chr11	77605255	77605563	5.26	-0.09	6.25	-6.34	3.58e-09	1.41e-08	Myo18a	-14642	+
chr11	96993517	96993835	4.93	0.5	5.89	-5.4	3.63e-09	1.43e-08	Tbx21	-17031	-
chr7	26068639	26068950	5.44	4	6.15	-2.15	3.69e-09	1.45e-08	Cic	-1596.5	+
chr5	125873487	125873804	4.68	1.91	5.57	-3.66	3.74e-09	1.47e-08	Ubc	-3258.5	-
chr7	26496784	26497316	4.59	1.5	5.51	-4.01	3.79e-09	1.48e-08	Ccdc97	7022	-
chr7	117987341	117987654	5.34	6.06	3.85	2.21	3.78e-09	1.48e-08	Rnf141	397.5	-
chr7	148407616	148407931	4.69	5.54	2.32	3.22	3.78e-09	1.48e-08	Mir210	-381.5	-
chr9	59334508	59334827	4.76	2.23	5.63	-3.4	3.76e-09	1.48e-08	Arih1	-486.5	-
chr4	151559297	151559811	5.06	5.86	3.08	2.78	3.82e-09	1.49e-08	Acot7	689	+
chr8	24254922	24255287	4.32	5.2	1.76	3.44	3.82e-09	1.49e-08	Mir3107	-1970.5	-
chr8	122701263	122701583	5.23	-0.09	6.22	-6.31	3.81e-09	1.49e-08	Fam92b	-54	-
chr11	115885315	115885639	5.23	-0.09	6.21	-6.3	3.9e-09	1.52e-08	H3f3b	341	-
chr3	136334211	136334790	4.73	0.91	5.68	-4.77	3.91e-09	1.52e-08	Ppp3ca	-766.5	+
chr11	69647731	69648078	4.89	0.5	5.85	-5.36	3.99e-09	1.55e-08	Nlgn2	446.5	-
chr4	132531678	132532008	4.69	0.91	5.63	-4.72	3.98e-09	1.55e-08	Fgr	-1833	+
chr16	31663665	31664069	4.7	2.08	5.58	-3.5	4.04e-09	1.57e-08	Dlg1	154	+
chr8	124807239	124807770	4.68	0.91	5.62	-4.71	4.08e-09	1.58e-08	Zfpm1	-1463.5	+
chr14	22667425	22667732	5.24	-0.09	6.22	-6.31	4.14e-09	1.61e-08	Comtd1	553.5	-
chr17	44914193	44914691	4.87	0.5	5.84	-5.34	4.15e-09	1.61e-08	Supt3	-322	+
chr7	16903231	16903544	4.61	1.23	5.54	-4.31	4.18e-09	1.62e-08	Bbc3	-8455.5	+
chr5	137441109	137441516	6.65	5.86	7.16	-1.29	4.2e-09	1.63e-08	Cldn15	2426.5	+
chr7	86428027	86428343	4.24	5.14	1.39	3.75	4.23e-09	1.64e-08	Abhd2	-10033	+
chr7	150724231	150724547	4.88	5.86	-0.38	6.24	4.23e-09	1.64e-08	Nap1l4	10606	-
chr14	58144550	58144863	4.33	5.2	1.84	3.36	4.28e-09	1.65e-08	Il17d	-1040.5	+
chr3	94818917	94819231	4.86	0.5	5.82	-5.33	4.28e-09	1.65e-08	Zfp687	86	-
chr7	128011291	128011707	4.21	5.12	1.23	3.89	4.28e-09	1.65e-08	Eef2k	-16796	+
chr10	107599553	107600219	5.24	-0.09	6.22	-6.31	4.31e-09	1.66e-08	Ppp1r12a	-430	+
chr11	51671214	51671527	5.22	-0.09	6.2	-6.29	4.3e-09	1.66e-08	Phf15	-387.5	-
chr19	6015669	6016030	5.28	6.02	3.7	2.32	4.29e-09	1.66e-08	Capn1	-24.5	-
chr17	29405715	29406262	4.86	0.5	5.82	-5.32	4.34e-09	1.67e-08	BC004004	-255.5	+
chr3	101356276	101356608	4.69	0.91	5.64	-4.73	4.33e-09	1.67e-08	Atp1a1	52188	-
chr16	91588309	91588614	4.87	5.85	-0.38	6.23	4.4e-09	1.69e-08	Tmem50b	9463.5	-
chr2	26789173	26789483	4.4	5.25	2.04	3.21	4.4e-09	1.69e-08	Gm711	261	+
chr17	29610445	29610756	4.25	5.16	1.25	3.91	4.42e-09	1.7e-08	Pim1	17389.5	+
chr2	73117241	73117630	5.05	2.91	5.87	-2.96	4.46e-09	1.71e-08	Sp9	-7452.5	+
chr2	103325252	103325571	4.61	1.23	5.53	-4.3	4.46e-09	1.71e-08	Cat	-101.5	-
chr1	16646827	16647136	5.22	-0.09	6.2	-6.29	4.5e-09	1.72e-08	Tceb1	-35.5	-
chr13	112564542	112565042	4.41	5.37	0.05	5.32	4.54e-09	1.74e-08	Map3k1	34399	-
chr2	174156090	174156774	5.4	3.91	6.11	-2.2	4.59e-09	1.76e-08	Gnas	-842	+
chr3	143867581	143867915	4.58	1.23	5.5	-4.27	4.6e-09	1.76e-08	Lmo4	471	-
chr5	34868267	34868575	4.3	5.2	1.41	3.79	4.59e-09	1.76e-08	Sh3bp2	12	+
chr17	24362798	24363120	5.18	5.94	3.47	2.47	4.65e-09	1.77e-08	1600002H07Rik	-5245	-
chr10	76695080	76695398	4.72	2.08	5.6	-3.52	4.74e-09	1.81e-08	Gm10941	26729	-
chr12	114390615	114390929	4.65	5.46	2.57	2.9	4.74e-09	1.81e-08	Crip1	-549	+
chr4	131947351	131947666	4.86	5.84	-0.38	6.22	4.76e-09	1.82e-08	Phactr4	30852.5	-
chr2	27180004	27180326	4.59	1.72	5.48	-3.77	4.81e-09	1.83e-08	Sardh	-77342	-
chr4	107325037	107325357	5.21	-0.09	6.19	-6.28	4.8e-09	1.83e-08	Dmrtb1	31570	-
chr9	64519765	64520130	4.25	5.2	0.39	4.81	4.86e-09	1.85e-08	Rab11a	65615.5	-
chr8	122856088	122856717	4.78	2.37	5.64	-3.27	4.93e-09	1.87e-08	Fam92b	-155034	-
chr11	69359710	69360103	4.64	0.91	5.58	-4.67	4.98e-09	1.89e-08	Dnahc2	2703.5	-
chr7	151750392	151750819	5.23	-0.09	6.21	-6.3	4.98e-09	1.89e-08	Ppfia1	-10971.5	-
chr2	84574005	84574345	4.6	1.72	5.5	-3.78	5e-09	1.9e-08	Ypel4	186	+
chr2	130468025	130468350	4.68	0.91	5.62	-4.71	5e-09	1.9e-08	Prosapip1	351.5	-
chr15	78826457	78826777	5.22	-0.09	6.2	-6.29	5.09e-09	1.93e-08	Triobp	-13131	+
chr8	109460307	109460618	5.2	-0.09	6.19	-6.28	5.09e-09	1.93e-08	Sntb2	-812.5	+
chr10	18590838	18591153	4.25	5.2	0.39	4.81	5.22e-09	1.97e-08	Perp	-26118.5	+
chr13	23816697	23817009	4.65	0.91	5.59	-4.68	5.19e-09	1.97e-08	Hist1h1c	13823	+
chr4	120386744	120387076	4.62	1.91	5.5	-3.59	5.22e-09	1.97e-08	Kcnq4	32871	-
chr6	85911860	85912170	4.6	1.91	5.48	-3.57	5.21e-09	1.97e-08	Dusp11	-354	-
chr13	98959397	98959701	5.2	-0.09	6.18	-6.27	5.27e-09	1.99e-08	Arhgef28	16571	-
chr11	31581713	31582023	4.2	5.1	1.23	3.87	5.31e-09	2e-08	Bod1	-10006	-
chrX	39503063	39503416	5.19	-0.09	6.17	-6.26	5.42e-09	2.04e-08	Stag2	638.5	+
chr17	35138040	35138754	4.84	0.5	5.81	-5.31	5.45e-09	2.05e-08	Vars	-545	+
chr5	135388879	135389246	4.91	2.5	5.77	-3.28	5.45e-09	2.05e-08	Cldn13	2337.5	-
chr7	75273722	75274073	4.68	2.08	5.56	-3.48	5.47e-09	2.06e-08	Pgpep1l	135222	-
chr15	81415703	81416049	5.27	-0.09	6.25	-6.34	5.51e-09	2.07e-08	Ep300	768	+
chr3	89125008	89125429	4.62	0.91	5.57	-4.66	5.55e-09	2.08e-08	Efna3	1582.5	-
chr5	141201437	141201758	4.54	1.5	5.45	-3.96	5.53e-09	2.08e-08	Amz1	-1516.5	+
chr6	40275213	40275530	4.58	5.4	2.45	2.95	5.55e-09	2.08e-08	Agk	105.5	+
chr19	3625107	3625422	4.19	5.1	1.21	3.89	5.63e-09	2.11e-08	Ppp6r3	-49515.5	-
chr11	5798447	5798879	4.65	5.46	2.57	2.9	5.85e-09	2.19e-08	Myl7	122	-
chr5	23931046	23931447	5.03	2.91	5.85	-2.94	5.86e-09	2.19e-08	Slc4a2	-196.5	+
chr5	100407077	100407387	5.02	2.91	5.84	-2.93	5.89e-09	2.2e-08	Hnrnpd	725	-
chr6	88681081	88681402	5.26	6	3.67	2.33	5.9e-09	2.21e-08	Mgll	-6543.5	+
chr7	16985149	16985456	4.95	2.61	5.8	-3.19	5.97e-09	2.23e-08	Zc3h4	1242.5	+
chr9	107637467	107637823	4.82	0.5	5.78	-5.29	6.01e-09	2.24e-08	Sema3f	-24839	-
chr16	91546930	91547251	4.81	5.79	-0.38	6.17	6.04e-09	2.25e-08	Ifngr2	248.5	+
chr6	113256684	113257063	5.23	5.99	3.55	2.44	6.07e-09	2.26e-08	Brpf1	317.5	+
chr6	117867024	117867365	4.38	5.23	1.97	3.26	6.09e-09	2.27e-08	Hnrnpf	117.5	+
chr10	79944054	79944563	4.53	1.5	5.43	-3.94	6.16e-09	2.29e-08	Onecut3	13342.5	+
chr16	13447396	13448380	5.44	4.04	6.14	-2.1	6.2e-09	2.31e-08	Mir193b	1728	+
chr17	48136756	48137481	6.16	5.25	6.71	-1.46	6.22e-09	2.31e-08	1700122O11Rik	38124.5	-
chr10	127529875	127530618	5.93	4.93	6.52	-1.59	6.25e-09	2.32e-08	Baz2a	-407.5	+
chr11	5007829	5008216	5.18	-0.09	6.16	-6.25	6.27e-09	2.33e-08	Rhbdd3	-8581.5	+
chr7	19668553	19668864	4.61	0.91	5.56	-4.65	6.31e-09	2.34e-08	Dmpk	489.5	+
chr15	89026363	89026674	4.59	0.91	5.54	-4.63	6.35e-09	2.35e-08	Dennd6b	386.5	-
chr1	135693834	135694288	4.19	5.1	1.08	4.02	6.39e-09	2.37e-08	Atp2b4	-43737	-
chr11	117277270	117277586	4.29	5.16	1.76	3.4	6.41e-09	2.37e-08	Sept9	-83801	+
chr4	106925871	106926486	5.47	6.16	4.13	2.03	6.43e-09	2.38e-08	Lrrc42	-40.5	-
chr7	110991599	110991937	5.17	3.3	5.96	-2.65	6.44e-09	2.38e-08	Hbb-bh1	-92	-
chr12	88165874	88166293	5.08	5.91	2.88	3.03	6.47e-09	2.39e-08	Irf2bpl	59680.5	-
chr3	121670532	121670845	6.25	7.13	3.52	3.62	6.52e-09	2.41e-08	Arhgap29	-14444.5	+
chr1	181959807	181960341	4.36	5.32	0.34	4.98	6.55e-09	2.42e-08	Cdc42bpa	-68854	+
chr1	74433340	74433810	5.18	-0.09	6.16	-6.25	6.59e-09	2.43e-08	Ctdsp1	4608	+
chr11	70046542	70046926	5.17	-0.09	6.15	-6.24	6.66e-09	2.45e-08	Mir497	1485	+
chr4	106351451	106351855	4.68	5.53	2.4	3.13	6.65e-09	2.45e-08	Ttc4	-104	-
chr8	123021357	123021870	5.17	-0.09	6.15	-6.24	6.65e-09	2.45e-08	Gse1	-8847.5	+
chr19	46575843	46576163	5.18	-0.09	6.16	-6.25	6.76e-09	2.48e-08	Trim8	135	+
chr4	107634574	107635035	4.6	0.91	5.54	-4.63	6.79e-09	2.5e-08	Slc1a7	6134.5	+
chr8	108489952	108490283	5.73	4.61	6.36	-1.75	6.9e-09	2.53e-08	Slc12a4	-102.5	-
chr5	143927341	143927737	4.37	5.21	2.05	3.16	6.91e-09	2.54e-08	Gm3925	-109	-
chr19	42224190	42224502	4.19	5.1	1.08	4.02	6.98e-09	2.56e-08	Marveld1	-2467	+
chr11	102171786	102172098	4.58	0.91	5.52	-4.61	7.09e-09	2.6e-08	Ubtf	6659	-
chr1	84835717	84836354	4.53	1.72	5.43	-3.71	7.15e-09	2.62e-08	Trip12	-156.5	-
chr11	90548771	90549166	4.49	5.37	1.9	3.47	7.15e-09	2.62e-08	Tom1l1	-53.5	-
chr19	6329980	6330542	5.14	3.23	5.93	-2.7	7.2e-09	2.63e-08	Men1	4718	+
chrX	139116308	139116652	4.56	1.91	5.44	-3.53	7.2e-09	2.63e-08	Tmem164	-211	+
chr15	102208256	102208599	4.8	2.5	5.65	-3.16	7.28e-09	2.66e-08	Sp7	-11725.5	-
chr8	119598814	119599157	4.59	0.91	5.53	-4.62	7.27e-09	2.66e-08	Pkd1l2	7363.5	-
chr1	182484088	182484461	4.51	1.5	5.42	-3.93	7.39e-09	2.7e-08	Parp1	14831.5	+
chr12	25318647	25319067	4.23	5.12	1.53	3.59	7.44e-09	2.71e-08	Klf11	17379	+
chr8	125259973	125260470	4.96	2.61	5.81	-3.19	7.42e-09	2.71e-08	Cbfa2t3	-37212.5	-
chr11	69405480	69406180	4.77	0.5	5.73	-5.23	7.47e-09	2.72e-08	Trp53	-11969	+
chr4	128922383	128922695	4.18	5.1	1.03	4.07	7.46e-09	2.72e-08	C77080	3148	-
chr4	135108587	135108899	5.15	-0.09	6.13	-6.22	7.53e-09	2.74e-08	Grhl3	20792	-
chr15	80362708	80363017	4.58	0.91	5.52	-4.61	7.59e-09	2.76e-08	Enthd1	28037.5	-
chr7	28042768	28043779	5.54	4.27	6.21	-1.94	7.61e-09	2.76e-08	Numbl	506.5	+
chr2	170045966	170046297	4.55	1.23	5.47	-4.24	7.66e-09	2.78e-08	Zfp217	-77956.5	-
chr11	75275618	75275963	4.87	2.61	5.71	-3.1	7.75e-09	2.81e-08	Mir22hg	-749.5	+
chr1	55109873	55110283	4.36	5.21	1.97	3.24	7.79e-09	2.82e-08	Coq10b	-464	+
chr1	132613860	132614297	4.56	0.91	5.5	-4.59	7.77e-09	2.82e-08	Yod1	-174.5	+
chr1	134924597	134924903	4.19	5.14	0.39	4.75	7.8e-09	2.82e-08	Mdm4	-2825	-
chr3	135100994	135101484	5.75	4.61	6.38	-1.77	7.85e-09	2.84e-08	4930539J05Rik	390	-
chr1	75400306	75400714	4.57	0.91	5.51	-4.6	7.87e-09	2.85e-08	Speg	-3850	+
chr19	16315636	16315982	4.57	1.5	5.48	-3.99	7.97e-09	2.88e-08	E030024N20Rik	-77221	+
chr16	21315835	21316293	4.52	1.72	5.41	-3.69	8.06e-09	2.91e-08	Gm16863	-19119	-
chr8	107871873	107872214	4.33	5.29	0.34	4.94	8.07e-09	2.91e-08	Slc9a5	114.5	+
chr15	98819751	98820054	4.54	1.5	5.45	-3.95	8.14e-09	2.94e-08	4930578M01Rik	-3506.5	+
chr1	94433654	94433958	4.32	5.29	0.05	5.23	8.21e-09	2.96e-08	Olfr1414	-18714	-
chr6	41654122	41654499	5.58	4.34	6.24	-1.9	8.2e-09	2.96e-08	Kel	13.5	-
chr9	75371429	75371837	4.16	5.06	1.21	3.85	8.27e-09	2.98e-08	Tmod3	35831	-
chr11	92090201	92090531	5.16	-0.09	6.14	-6.23	8.35e-09	3e-08	Kif2b	-651497	-
chr14	69922883	69923203	4.76	5.58	2.67	2.91	8.33e-09	3e-08	Synb	-10687	-
chr7	38869855	38870184	4.23	5.1	1.64	3.46	8.37e-09	3.01e-08	Ccne1	22489.5	-
chr4	116768322	116768729	5.16	3.08	5.97	-2.89	8.77e-09	3.15e-08	Ptch2	435.5	+
chr7	117924796	117925127	4.15	5.08	0.66	4.42	8.8e-09	3.16e-08	Ampd3	-8843.5	+
chr3	89549408	89549717	4.49	1.5	5.4	-3.9	8.85e-09	3.17e-08	Adar	-14922.5	+
chr15	66946440	66946778	5.07	5.85	3.25	2.6	8.91e-09	3.19e-08	St3gal1	61835	-
chr6	124705919	124706245	4.59	1.23	5.52	-4.29	8.9e-09	3.19e-08	Atn1	423	-
chr8	122937355	122937675	5.14	-0.09	6.12	-6.21	8.93e-09	3.2e-08	Gse1	75251	+
chr4	120420744	120421082	4.51	1.5	5.42	-3.93	9.09e-09	3.25e-08	Kcnq4	-1132	-
chr8	87501713	87502133	4.78	2.5	5.62	-3.12	9.2e-09	3.29e-08	Junb	724	-
chr11	49403419	49403753	4.17	5.12	0.39	4.73	9.25e-09	3.3e-08	Flt4	19595	+
chr11	84229223	84229533	4.14	5.06	0.85	4.21	9.26e-09	3.3e-08	Aatf	97625	-
chr15	102965976	102966413	4.72	0.5	5.68	-5.19	9.26e-09	3.3e-08	D930007P13Rik	11064.5	-
chr9	20561652	20561972	5.44	6.11	4.16	1.95	9.31e-09	3.32e-08	Olfm2	-29154	-
chr5	111668265	111668743	4.2	5.1	1.25	3.85	9.38e-09	3.34e-08	Pitpnb	91279	+
chr11	101548024	101548337	5.12	-0.09	6.1	-6.19	9.45e-09	3.36e-08	Arl4d	-21325.5	+
chr15	27376325	27376650	4.58	0.91	5.52	-4.61	9.44e-09	3.36e-08	Ank	19944.5	+
chr5	118942579	118942894	4.17	5.12	0.39	4.73	9.51e-09	3.38e-08	Med13l	67991.5	+
chr11	72421732	72422153	4.93	2.72	5.77	-3.05	9.59e-09	3.41e-08	Ube2g1	-1179.5	+
chr11	75275149	75275520	4.64	2.08	5.51	-3.43	9.6e-09	3.41e-08	Mir22hg	-293.5	+
chr17	87363038	87363590	5.12	-0.09	6.1	-6.19	9.64e-09	3.42e-08	Rhoq	-863	+
chr2	26406311	26406621	4.55	0.91	5.49	-4.58	9.68e-09	3.43e-08	Egfl7	30110	+
chr4	124528322	124528634	4.54	0.91	5.48	-4.57	9.72e-09	3.44e-08	Yrdc	-475	+
chr9	56920755	56921084	4.65	2.23	5.51	-3.28	9.72e-09	3.44e-08	Sin3a	-1072.5	+
chr7	71119053	71119359	5.03	5.88	2.73	3.15	9.78e-09	3.46e-08	Klf13	-35405	-
chr11	105012676	105012996	4.55	0.91	5.49	-4.58	9.8e-09	3.47e-08	Mettl2	-25097	+
chr14	79702951	79703284	4.21	5.14	0.82	4.32	9.9e-09	3.5e-08	Rgcc	-1675.5	-
chr12	112659354	112659699	4.75	0.5	5.71	-5.22	9.95e-09	3.52e-08	Exoc3l4	-3885.5	+
chr13	81067609	81067948	4.17	5.12	0.39	4.73	9.96e-09	3.52e-08	9330111N05Rik	35556.5	+
chr2	110705686	110706010	4.53	1.91	5.41	-3.5	1.01e-08	3.54e-08	Ano3	84553	-
chr5	33616631	33616935	4.71	5.51	2.74	2.77	1e-08	3.54e-08	Ctbp1	870	-
chr8	123022657	123022979	4.53	1.91	5.4	-3.49	1e-08	3.54e-08	Gse1	-10052	+
chr12	81184985	81185297	4.59	1.91	5.47	-3.56	1.01e-08	3.56e-08	Zfp36l1	28859	-
chr7	148662122	148662441	4.47	1.23	5.39	-4.16	1.02e-08	3.57e-08	Tspan4	-2.5	+
chr9	88380907	88381245	4.13	5.06	0.66	4.4	1.03e-08	3.63e-08	Syncrip	-3841	-
chr7	133636196	133636514	4.52	1.23	5.45	-4.21	1.04e-08	3.64e-08	Tufm	-5486	+
chr19	9004134	9004448	4.7	0.5	5.66	-5.17	1.04e-08	3.65e-08	Eml3	-107	+
chr17	47890001	47890470	4.49	1.5	5.4	-3.9	1.05e-08	3.67e-08	Tfeb	-15355.5	+
chr12	77470951	77471330	4.75	2.5	5.59	-3.1	1.05e-08	3.7e-08	Zbtb1	112.5	+
chr5	145118834	145119533	5.35	6.05	3.96	2.09	1.05e-08	3.7e-08	Baiap2l1	-202.5	-
chr8	28472533	28472853	4.12	5.04	0.88	4.16	1.06e-08	3.71e-08	Chrnb3	6490	+
chr11	95867260	95867587	4.57	2.08	5.44	-3.36	1.06e-08	3.72e-08	Igf2bp1	-165.5	-
chr10	42080255	42080577	4.17	5.06	1.39	3.67	1.07e-08	3.74e-08	Foxo3	-83868	-
chr8	28370547	28370856	4.98	5.77	3.1	2.67	1.07e-08	3.74e-08	Eif4ebp1	97.5	+
chr13	63798246	63798742	4.81	2.5	5.66	-3.16	1.07e-08	3.76e-08	Ercc6l2	118134	+
chr19	10299698	10300004	4.55	1.72	5.44	-3.72	1.08e-08	3.77e-08	Myrf	15387	-
chr5	121040415	121040725	4.69	5.67	-0.38	6.04	1.08e-08	3.77e-08	Iqcd	-1538	+
chr8	126039570	126039904	4.51	0.91	5.45	-4.54	1.12e-08	3.91e-08	Dbndd1	-382	-
chr2	163470723	163471063	4.58	5.39	2.58	2.81	1.13e-08	3.93e-08	Serinc3	-14	-
chr9	109983815	109984127	5.11	-0.09	6.09	-6.18	1.13e-08	3.93e-08	Dhx30	19620	-
chr12	70891578	70891899	4.83	5.62	2.9	2.73	1.14e-08	3.96e-08	Cdkl1	-44.5	-
chr11	77320362	77320683	4.7	0.5	5.66	-5.16	1.14e-08	3.97e-08	Trp53i13	6252.5	-
chr17	25741711	25742029	5.1	-0.09	6.08	-6.17	1.14e-08	3.97e-08	Lmf1	-25751	+
chr12	111787964	111788296	4.29	5.14	1.96	3.18	1.15e-08	3.98e-08	B930059L03Rik	41454	+
chr9	48793076	48793392	4.29	5.14	1.96	3.18	1.15e-08	3.98e-08	Usp28	256	+
chr11	49016120	49016433	4.47	1.5	5.38	-3.88	1.16e-08	4.02e-08	Zfp62	725.5	+
chr4	134198127	134198434	4.38	5.21	2.22	3	1.16e-08	4.03e-08	Man1c1	61924.5	-
chr19	56623220	56623620	5.11	-0.09	6.09	-6.18	1.16e-08	4.04e-08	Nhlrc2	-669	+
chr2	179759480	179759783	5.11	-0.09	6.09	-6.18	1.17e-08	4.06e-08	Lsm14b	60.5	+
chr5	122154611	122154916	5.28	6	3.8	2.19	1.17e-08	4.07e-08	Atxn2	6854.5	+
chr8	28199037	28199657	5.09	-0.09	6.07	-6.16	1.18e-08	4.08e-08	Gpr124	-3034	+
chr1	52750727	52751034	4.16	5.1	0.62	4.48	1.19e-08	4.1e-08	Mfsd6	33281.5	-
chr6	124613062	124613379	4.5	1.72	5.39	-3.67	1.19e-08	4.1e-08	Lpcat3	-98.5	+
chr17	88465464	88465833	6.12	5.18	6.68	-1.51	1.2e-08	4.14e-08	Fbxo11	-1023.5	-
chr9	44128266	44128676	4.73	5.53	2.8	2.73	1.2e-08	4.14e-08	C2cd2l	-106	-
chr15	78243501	78243818	4.53	5.34	2.51	2.83	1.21e-08	4.17e-08	Mpst	-6125.5	+
chr7	112782104	112782410	4.27	5.23	0.05	5.18	1.22e-08	4.19e-08	Trim3	-244	-
chr6	28371490	28371907	4.54	5.35	2.51	2.84	1.23e-08	4.24e-08	Gcc1	25.5	-
chr2	90719390	90719883	5.09	-0.09	6.07	-6.16	1.23e-08	4.25e-08	C1qtnf4	6306.5	+
chr11	102799167	102799481	5.1	-0.09	6.08	-6.17	1.24e-08	4.28e-08	C1ql1	8451	-
chr5	119094115	119094434	4.13	5.04	1.03	4.01	1.24e-08	4.28e-08	Med13l	-83546.5	+
chr15	31472961	31473267	4.5	0.91	5.44	-4.53	1.25e-08	4.29e-08	March6	-12322	-
chr13	24640747	24641080	4.48	1.5	5.39	-3.89	1.25e-08	4.3e-08	Gm11346	55722.5	-
chr1	157198709	157199019	5.1	5.86	3.37	2.49	1.26e-08	4.32e-08	Xpr1	65710	-
chr11	20442357	20442676	4.14	5.08	0.62	4.46	1.27e-08	4.34e-08	Sertad2	739.5	+
chr1	184212815	184213166	4.11	5.02	1.05	3.96	1.27e-08	4.35e-08	Degs1	-100.5	-
chr19	7048630	7048960	4.53	5.34	2.51	2.83	1.28e-08	4.37e-08	Ppp1r14b	743	+
chr14	70866068	70866396	4.12	5.02	1.23	3.79	1.28e-08	4.39e-08	Phyhip	-8908	+
chr5	53980659	53980983	4.67	0.5	5.63	-5.13	1.29e-08	4.4e-08	Rbpj	633	+
chr5	115844075	115844643	4.47	1.23	5.39	-4.16	1.29e-08	4.4e-08	Msi1	35335	+
chr8	86423670	86423998	5.07	-0.09	6.05	-6.14	1.29e-08	4.41e-08	Lphn1	163	+
chr8	122817937	122818240	5.1	-0.09	6.08	-6.17	1.29e-08	4.41e-08	Fam92b	-116720	-
chr8	131209846	131210199	4.4	5.25	2.11	3.14	1.3e-08	4.43e-08	Itgb1	-468.5	+
chr4	12489911	12490219	4.65	5.62	-0.38	6	1.3e-08	4.44e-08	Triqk	343919	+
chr8	13206303	13206622	4.14	5.08	0.62	4.46	1.3e-08	4.44e-08	Grtp1	-5838.5	-
chr1	39528155	39528674	4.49	0.91	5.43	-4.52	1.31e-08	4.45e-08	Tbc1d8	7177.5	-
chr2	152221319	152221636	4.81	2.61	5.64	-3.03	1.31e-08	4.45e-08	Sox12	2304.5	-
chr3	116126154	116126492	5.09	-0.09	6.07	-6.16	1.31e-08	4.45e-08	Cdc14a	627	-
chr17	47766405	47766830	4.66	0.5	5.62	-5.13	1.31e-08	4.46e-08	Usp49	1021.5	+
chr19	16585534	16585859	4.65	5.62	-0.38	6	1.31e-08	4.46e-08	Gna14	-75539.5	+
chr2	25003418	25003805	4.27	5.23	0.05	5.18	1.31e-08	4.46e-08	Nrarp	32666.5	+
chr2	84679361	84679673	5.37	3.91	6.08	-2.17	1.31e-08	4.46e-08	Slc43a1	48	+
chr1	55255750	55256078	4.65	2.23	5.51	-3.27	1.32e-08	4.49e-08	Rftn2	27712	-
chr16	17233413	17233738	4.85	5.64	2.96	2.68	1.33e-08	4.5e-08	Hic2	104.5	+
chr18	77971382	77971693	4.98	2.91	5.8	-2.89	1.33e-08	4.5e-08	4930465K10Rik	-18614.5	+
chr2	146437909	146438218	4.24	5.1	1.76	3.34	1.34e-08	4.53e-08	4933406D12Rik	-69396.5	+
chr5	89023191	89023520	4.19	5.06	1.64	3.42	1.34e-08	4.53e-08	Rufy3	-10756.5	+
chr11	98054194	98054505	4.53	0.91	5.47	-4.56	1.34e-08	4.54e-08	Med1	-129.5	-
chr3	105508166	105508592	5.07	-0.09	6.05	-6.14	1.34e-08	4.54e-08	Fam212b	-3	+
chr15	97205472	97205777	4.25	5.21	0.05	5.16	1.35e-08	4.57e-08	Amigo2	-127906	-
chr6	52662190	52662533	4.44	1.23	5.36	-4.13	1.36e-08	4.58e-08	Tax1bp1	1361.5	+
chr7	52028271	52028597	4.52	0.91	5.46	-4.55	1.36e-08	4.58e-08	Vrk3	-24435	+
chr16	38088296	38088625	4.74	2.5	5.58	-3.08	1.36e-08	4.59e-08	Gsk3b	626.5	+
chr5	17510639	17510947	4.69	0.5	5.65	-5.15	1.37e-08	4.61e-08	Gnat3	-42405	+
chr10	7675060	7675374	5.07	-0.09	6.05	-6.14	1.37e-08	4.63e-08	Tab2	704	-
chr15	89044040	89044353	4.65	0.5	5.61	-5.12	1.38e-08	4.64e-08	Ppp6r2	-2206.5	+
chr11	87320898	87321209	5.06	-0.09	6.04	-6.13	1.39e-08	4.68e-08	Sept4	73579.5	+
chr4	108771543	108771852	4.63	5.61	-0.38	5.99	1.39e-08	4.68e-08	Osbpl9	18943.5	-
chr10	126761636	126761978	4.36	5.2	2.14	3.05	1.4e-08	4.7e-08	Arhgap9	-1024	+
chr2	152567253	152567585	5.02	2.91	5.84	-2.93	1.4e-08	4.7e-08	Id1	-5409	+
chr15	98628218	98628529	4.65	0.5	5.61	-5.11	1.41e-08	4.72e-08	Wnt1	-8085.5	+
chr14	47854588	47854916	4.64	0.5	5.6	-5.11	1.43e-08	4.81e-08	Wdhd1	41780	-
chr15	101806501	101806834	4.67	5.48	2.65	2.83	1.44e-08	4.83e-08	Krt78	-21949.5	-
chr4	46419809	46420120	4.09	5	1.05	3.94	1.45e-08	4.84e-08	Hemgn	-2909.5	-
chr13	96388379	96388855	4.45	1.72	5.34	-3.62	1.45e-08	4.87e-08	F2r	-229	-
chr3	131394497	131394802	5.06	-0.09	6.03	-6.12	1.47e-08	4.9e-08	Papss1	-166918	+
chr5	30902751	30903060	5.07	-0.09	6.05	-6.14	1.46e-08	4.9e-08	Gm9899	-11913.5	-
chr8	87503872	87504183	4.73	2.5	5.57	-3.08	1.47e-08	4.91e-08	Junb	-1380.5	-
chr13	9106733	9107053	4.62	5.6	-0.38	5.98	1.49e-08	4.97e-08	Larp4b	-13742	+
chr2	152169708	152170011	4.73	5.53	2.81	2.72	1.49e-08	4.98e-08	Trib3	-63.5	-
chrX	98615557	98615898	5.06	-0.09	6.04	-6.13	1.5e-08	5.01e-08	Zmym3	-166.5	-
chr17	27699157	27699467	4.65	0.5	5.6	-5.11	1.51e-08	5.05e-08	AI413582	3360	-
chr11	84684377	84684755	5.05	-0.09	6.03	-6.12	1.52e-08	5.06e-08	Ggnbp2	-326	-
chr18	36007538	36007843	4.48	1.23	5.4	-4.17	1.54e-08	5.11e-08	Cxxc5	-18218.5	+
chr8	13122638	13123244	5.06	-0.09	6.04	-6.13	1.53e-08	5.11e-08	Cul4a	-17220	+
chr4	59522483	59522803	4.24	5.2	0.05	5.14	1.54e-08	5.13e-08	Ptbp3	39593	-
chr17	47671422	47671745	4.72	2.5	5.56	-3.07	1.55e-08	5.14e-08	Ccnd3	-29583.5	+
chr15	64213769	64214128	5.05	-0.09	6.02	-6.11	1.55e-08	5.16e-08	Asap1	532.5	-
chr7	17479641	17479967	4.53	2.08	5.39	-3.31	1.57e-08	5.21e-08	Gng8	-2669	+
chr13	51746778	51747090	5.62	4.4	6.27	-1.86	1.57e-08	5.22e-08	Secisbp2	149	+
chr2	167513142	167513550	4.46	1.72	5.35	-3.64	1.58e-08	5.24e-08	Cebpb	1069	+
chr6	13628015	13628326	5.07	-0.09	6.05	-6.14	1.59e-08	5.28e-08	B630005N14Rik	-204.5	-
chr2	72818879	72819186	4.64	0.5	5.6	-5.11	1.6e-08	5.3e-08	Sp3	-529.5	-
chr6	87540045	87540378	5.09	-0.09	6.07	-6.16	1.61e-08	5.34e-08	Prokr1	483.5	-
chr5	33714349	33714671	4.08	5	0.88	4.11	1.62e-08	5.35e-08	Uvssa	6835	+
chr4	107475159	107475495	5.04	-0.09	6.02	-6.11	1.62e-08	5.36e-08	Lrp8	-463	+
chr18	90679434	90679747	4.23	5.08	1.85	3.23	1.63e-08	5.38e-08	Tmx3	-44.5	+
chr9	64412353	64412688	4.23	5.08	1.84	3.24	1.63e-08	5.38e-08	Rab11a	173042	-
chr14	32782851	32783205	4.11	5	1.37	3.63	1.67e-08	5.49e-08	Galnt15	59261	+
chr15	98440749	98441088	4.11	5	1.37	3.63	1.67e-08	5.49e-08	Adcy6	-2854.5	-
chr9	107457134	107457460	4.53	2.08	5.39	-3.31	1.67e-08	5.5e-08	Rassf1	-383	+
chr1	134238412	134238722	4.62	0.5	5.58	-5.08	1.67e-08	5.51e-08	Nuak2	-25865	+
chr7	87301834	87302148	4.17	5.04	1.64	3.4	1.69e-08	5.57e-08	Mir1965	-4090	-
chr8	129119737	129120058	4.63	0.5	5.59	-5.09	1.7e-08	5.58e-08	Irf2bp2	-2561.5	-
chr5	114372099	114372418	4.64	0.5	5.6	-5.11	1.71e-08	5.62e-08	Coro1c	-13543.5	-
chr7	16902461	16903124	4.61	0.5	5.57	-5.08	1.71e-08	5.62e-08	Bbc3	-7860.5	+
chr2	152224387	152224954	6.3	6.81	5.5	1.31	1.72e-08	5.66e-08	Sox12	-888.5	-
chr7	51803756	51804075	4.42	5.23	2.37	2.87	1.73e-08	5.69e-08	Pold1	269.5	-
chr4	44247015	44247336	4.11	5	1.37	3.63	1.74e-08	5.71e-08	Mir5106	-13036.5	-
chr13	30437174	30437479	4.42	1.5	5.32	-3.82	1.75e-08	5.72e-08	Agtr1a	-9101.5	+
chr11	97048279	97048838	5.43	6.11	4.08	2.03	1.76e-08	5.76e-08	Kpnb1	647.5	-
chr8	87522055	87522408	5.06	-0.09	6.03	-6.12	1.76e-08	5.77e-08	Hook2	-7737.5	+
chr17	27717341	27717679	4.39	5.23	2.16	3.08	1.81e-08	5.93e-08	AI413582	-14838	-
chr9	63633311	63633838	4.51	1.91	5.38	-3.47	1.84e-08	6e-08	Smad3	-27773.5	-
chr6	119402254	119402574	4.47	1.91	5.34	-3.43	1.84e-08	6.01e-08	Wnt5b	-3010	-
chr11	97560868	97561311	4.53	2.08	5.39	-3.31	1.84e-08	6.02e-08	Pcgf2	-127.5	-
chr18	39649982	39650316	4.4	1.23	5.32	-4.09	1.86e-08	6.07e-08	Nr3c1	-3250	-
chr9	66197590	66197982	4.61	5.43	2.53	2.91	1.86e-08	6.08e-08	Herc1	471	+
chr6	33761996	33762298	4.26	5.12	1.77	3.35	1.89e-08	6.16e-08	Lrguk	217301	+
chr14	63379439	63379974	4.45	0.91	5.38	-4.47	1.9e-08	6.2e-08	Ints6	242.5	-
chr7	29161328	29161662	5.01	5.79	3.19	2.61	1.93e-08	6.28e-08	Zfp36	2752	-
chr15	101933132	101933462	4.66	0.5	5.61	-5.12	1.94e-08	6.31e-08	Tenc1	122	+
chr5	112681995	112682583	5.47	6.12	4.23	1.89	1.94e-08	6.31e-08	Cryba4	-767	-
chr8	73224477	73224802	5.09	3.23	5.88	-2.65	1.95e-08	6.34e-08	Jund	-3001.5	+
chr17	46766934	46767413	4.41	1.23	5.32	-4.09	1.97e-08	6.41e-08	Ptk7	-720.5	-
chr2	157029701	157030009	4.06	4.98	0.88	4.09	2.02e-08	6.55e-08	Rbl1	415	-
chr7	148620236	148620559	5.01	-0.09	5.99	-6.08	2.02e-08	6.56e-08	Slc25a22	95.5	-
chr2	157129956	157130265	4.61	0.5	5.56	-5.07	2.03e-08	6.59e-08	Mroh8	-24825.5	-
chr9	21029417	21029755	4.2	5.16	0.05	5.1	2.03e-08	6.59e-08	Keap1	14190	-
chr15	100083818	100084137	4.28	5.12	2.04	3.08	2.04e-08	6.62e-08	Atf1	-25687.5	+
chr18	78320032	78320337	4.48	1.91	5.35	-3.44	2.06e-08	6.66e-08	Slc14a1	-19.5	-
chr15	76084958	76085277	4.21	5.16	0.34	4.81	2.07e-08	6.7e-08	Grina	-7880.5	+
chr13	59018993	59019305	5.05	-0.09	6.03	-6.12	2.07e-08	6.71e-08	Ntrk2	-109955	+
chr3	96493532	96493858	5	-0.09	5.98	-6.07	2.09e-08	6.77e-08	Pias3	6603	+
chr2	91483019	91483340	4.09	5.02	0.62	4.4	2.11e-08	6.83e-08	F2	-6608.5	-
chr13	28593985	28594307	4.57	0.5	5.53	-5.03	2.13e-08	6.89e-08	Prl5a1	-359793	+
chr17	27694592	27694909	5.03	-0.09	6.01	-6.1	2.14e-08	6.92e-08	Hmga1-rs1	-1152.5	+
chr7	134890705	134891050	4.81	2.72	5.64	-2.92	2.15e-08	6.94e-08	Fbxl19	-588.5	+
chr17	43020776	43021099	4.08	5.02	0.39	4.63	2.15e-08	6.95e-08	Cd2ap	-7564.5	-
chr1	38824047	38824373	4.57	0.5	5.53	-5.03	2.17e-08	6.98e-08	Lonrf2	53850	-
chr3	94968114	94968446	4.99	-0.09	5.97	-6.06	2.17e-08	7e-08	Sema6c	-19	+
chr1	184211292	184211601	4.99	3	5.79	-2.79	2.2e-08	7.06e-08	Degs1	1443.5	-
chr4	44262612	44262940	4.61	5.58	-0.38	5.96	2.21e-08	7.1e-08	Mir5106	-28637	-
chr1	133724717	133725040	4.39	1.5	5.29	-3.79	2.22e-08	7.12e-08	Slc41a1	-289.5	+
chr2	129627044	129627381	4.55	2.23	5.4	-3.17	2.24e-08	7.2e-08	4932416H05Rik	-17.5	-
chr17	29816286	29816591	4.99	-0.09	5.97	-6.06	2.27e-08	7.27e-08	Ftsjd2	-18892.5	+
chr10	59788799	59789139	4.42	1.5	5.32	-3.83	2.29e-08	7.34e-08	4632428N05Rik	20630	+
chr2	118727938	118728244	4.45	1.91	5.32	-3.41	2.3e-08	7.37e-08	Bahd1	-740	+
chr13	93233799	93234116	4.42	0.91	5.36	-4.45	2.31e-08	7.4e-08	Fam151b	20028.5	-
chr17	24636004	24636313	4.57	5.37	2.58	2.79	2.33e-08	7.46e-08	Caskin1	-10430.5	+
chr11	52182975	52183315	4.98	-0.09	5.96	-6.05	2.34e-08	7.48e-08	Vdac1	-8528	+
chr1	120207902	120208217	4.84	2.72	5.66	-2.94	2.35e-08	7.52e-08	Tsn	-350.5	-
chr15	76866076	76866431	4.18	5.14	0.05	5.09	2.35e-08	7.52e-08	Apol6	9251.5	+
chr16	4031566	4031892	4.56	0.5	5.51	-5.02	2.36e-08	7.54e-08	Dnase1	5416	+
chr5	25042636	25042973	4.05	4.95	1.05	3.9	2.36e-08	7.55e-08	1700096K18Rik	-6968.5	+
chr1	162608554	162608932	5.59	4.43	6.22	-1.79	2.39e-08	7.63e-08	Gpr52	-100859	-
chr1	88221714	88222141	4.74	2.61	5.56	-2.95	2.41e-08	7.68e-08	B3gnt7	-22131.5	+
chr8	107793410	107793730	4.06	4.95	1.21	3.75	2.41e-08	7.69e-08	Hsf4	131	+
chr13	63674831	63675200	4.97	-0.09	5.95	-6.04	2.42e-08	7.7e-08	Ptch1	-8187.5	-
chr15	84061622	84061931	5.25	3.67	5.99	-2.32	2.42e-08	7.7e-08	Parvb	696.5	+
chr19	23208521	23208830	5.33	6.03	3.9	2.13	2.42e-08	7.71e-08	Klf9	7040.5	+
chr17	26918224	26918535	4.99	5.77	3.21	2.56	2.43e-08	7.72e-08	Bnip1	-355.5	+
chr18	35931675	35932150	5	3	5.81	-2.81	2.43e-08	7.73e-08	Ube2d2a	-699.5	+
chr4	155162976	155163286	4.52	5.5	-0.38	5.87	2.45e-08	7.78e-08	Tmem88b	-3148	-
chr10	79951705	79952215	4.55	0.5	5.5	-5.01	2.45e-08	7.79e-08	Onecut3	5691	+
chr4	132567790	132568112	5	-0.09	5.98	-6.07	2.46e-08	7.81e-08	Ahdc1	-530	+
chr16	18089110	18089450	4.07	4.98	1.08	3.9	2.48e-08	7.88e-08	Prodh	3	-
chr17	80900861	80901165	4.43	0.91	5.37	-4.46	2.48e-08	7.88e-08	Sos1	-21220	-
chr2	30460427	30460912	4.97	-0.09	5.95	-6.04	2.51e-08	7.95e-08	Cstad	-10105.5	+
chr16	93714710	93715032	4.18	5.04	1.76	3.28	2.53e-08	8e-08	Dopey2	-2719	+
chr1	154657039	154657348	4.37	1.23	5.29	-4.06	2.53e-08	8.01e-08	Ncf2	-2173.5	+
chr4	86394151	86394544	5.07	5.83	3.37	2.46	2.53e-08	8.01e-08	Dennd4c	111.5	+
chr6	94650146	94650574	4.34	5.2	1.99	3.21	2.53e-08	8.01e-08	Lrig1	-221	-
chr12	121184857	121185185	4.96	-0.09	5.94	-6.03	2.57e-08	8.11e-08	Tmem196	-586	+
chr15	98627269	98627648	4.96	-0.09	5.94	-6.03	2.57e-08	8.11e-08	Wnt1	-7170.5	+
chr16	91916001	91916320	4.96	-0.09	5.94	-6.03	2.57e-08	8.11e-08	Atp5o	15714.5	-
chr9	20779957	20780449	4.41	0.91	5.34	-4.43	2.57e-08	8.11e-08	S1pr2	1034	-
chr4	148262444	148262912	4.96	-0.09	5.94	-6.03	2.58e-08	8.14e-08	Casz1	-84177	+
chr10	60609245	60609807	4.97	-0.09	5.94	-6.03	2.61e-08	8.23e-08	Sgpl1	887	-
chr5	137729725	137730064	4.39	1.5	5.29	-3.79	2.61e-08	8.23e-08	Ache	-389.5	+
chrX	7398988	7399318	4.97	-0.09	5.94	-6.03	2.61e-08	8.23e-08	Kcnd1	1816	+
chr11	102993965	102994301	4.54	0.5	5.5	-5	2.62e-08	8.25e-08	Hexim2	520	+
chr2	165794939	165795263	4.5	5.48	-0.38	5.86	2.65e-08	8.31e-08	Ncoa3	23036	+
chr7	63274936	63275245	4.59	2.23	5.44	-3.21	2.64e-08	8.31e-08	Nipa1	-147.5	-
chr10	80892721	80893026	4.95	-0.09	5.93	-6.02	2.68e-08	8.41e-08	Nfic	-2955.5	-
chr17	35355577	35356046	4.41	0.91	5.34	-4.43	2.71e-08	8.49e-08	Lta	-13515.5	-
chr6	91229509	91229875	4.99	-0.09	5.96	-6.05	2.71e-08	8.49e-08	Fbln2	-66934	+
chr16	8793627	8793942	4.95	-0.09	5.92	-6.01	2.74e-08	8.59e-08	1810013L24Rik	36408.5	+
chr4	148179225	148179552	4.59	0.5	5.54	-5.05	2.74e-08	8.59e-08	Casz1	-887.5	+
chr15	77759109	77759657	4.87	2.82	5.69	-2.87	2.75e-08	8.6e-08	Txn2	41	-
chr16	18153171	18153476	4.95	-0.09	5.92	-6.01	2.75e-08	8.61e-08	Rtn4r	-25524.5	+
chr12	101425834	101426152	4.5	5.48	-0.38	5.86	2.76e-08	8.62e-08	Gm10433	185	+
chr19	4217029	4217453	4.95	-0.09	5.93	-6.02	2.79e-08	8.71e-08	Clcf1	-2849	+
chr5	115415221	115415537	4.55	0.5	5.51	-5.01	2.79e-08	8.71e-08	Hnf1a	5692	-
chr8	97039805	97040427	4.4	0.91	5.34	-4.43	2.79e-08	8.72e-08	Cpne2	16812	+
chr2	157969310	157969652	4.48	1.91	5.35	-3.44	2.81e-08	8.78e-08	Tgm2	2647	-
chr7	104728614	104729141	4.54	0.5	5.49	-5	2.82e-08	8.79e-08	Rsf1	-471.5	+
chr12	77785455	77785756	4.96	-0.09	5.94	-6.03	2.82e-08	8.8e-08	Sptb	25928.5	-
chr8	125209451	125209767	4.94	-0.09	5.92	-6.01	2.83e-08	8.81e-08	Cbfa2t3	-7534	-
chr2	94103478	94104051	4.94	-0.09	5.92	-6.01	2.83e-08	8.82e-08	Mir670	-2208.5	-
chr5	124448461	124448922	4.74	2.61	5.56	-2.95	2.84e-08	8.84e-08	Hip1r	-25054.5	+
chr1	178743432	178743884	5.62	6.22	4.57	1.65	2.86e-08	8.9e-08	Sdccag8	1285	+
chr7	73834070	73834562	4.52	0.5	5.48	-4.98	2.87e-08	8.91e-08	Asb7	131	-
chr7	28293135	28293441	4.49	5.46	-0.38	5.84	2.87e-08	8.92e-08	Prx	-8945	+
chr12	114193983	114194297	4.94	-0.09	5.92	-6.01	2.9e-08	8.99e-08	Nudt14	-13811	-
chr4	148540240	148540593	4.2	5.08	1.55	3.53	2.93e-08	9.08e-08	Pgd	399.5	-
chr17	36002311	36003150	6.46	5.7	6.96	-1.25	2.95e-08	9.16e-08	Ppp1r18	-190.5	+
chr18	60882200	60882529	4.32	5.14	2.22	2.92	2.96e-08	9.18e-08	Ndst1	-9321.5	-
chr1	130140736	130141042	4.43	1.91	5.3	-3.39	2.98e-08	9.22e-08	Ubxn4	-131	+
chr5	138226777	138227085	4.93	-0.09	5.91	-6	2.99e-08	9.25e-08	Mepce	998	-
chr7	108257539	108257858	4.93	-0.09	5.91	-6	2.99e-08	9.25e-08	Fchsd2	-409.5	+
chr2	32986439	32986861	4.44	5.25	2.45	2.8	3e-08	9.28e-08	Garnl3	-43926	-
chr5	33872183	33872655	4.5	2.08	5.35	-3.27	3.01e-08	9.3e-08	Fam53a	99865	-
chr9	61874527	61874841	5.11	5.86	3.43	2.43	3.01e-08	9.3e-08	Paqr5	-87	-
chr16	77060494	77060796	4.8	5.58	2.96	2.63	3.02e-08	9.31e-08	Usp25	-46331	+
chr5	141177591	141177990	4.52	0.5	5.47	-4.97	3.03e-08	9.34e-08	Iqce	541.5	-
chr8	124102668	124103145	4.72	5.51	2.81	2.7	3.04e-08	9.37e-08	Fbxo31	-200.5	-
chr5	43624865	43625278	4.96	2.91	5.78	-2.87	3.04e-08	9.38e-08	Cpeb2	-369.5	+
chr11	101121577	101121895	4.39	1.23	5.3	-4.07	3.05e-08	9.39e-08	Wnk4	145	+
chr14	62267559	62267884	4.49	1.91	5.37	-3.46	3.05e-08	9.39e-08	Mir15a	-16774.5	-
chr16	38733747	38734067	5.37	3.95	6.07	-2.12	3.06e-08	9.4e-08	B4galt4	8470	+
chr8	13120896	13121245	4.39	1.23	5.3	-4.07	3.06e-08	9.41e-08	Cul4a	-15349.5	+
chr11	107257535	107257905	4.33	5.18	1.99	3.19	3.07e-08	9.42e-08	Pitpnc1	74314	-
chr12	86715042	86715350	4.39	0.91	5.33	-4.42	3.06e-08	9.42e-08	Tmed10	471	-
chr19	42023727	42024069	4.32	5.14	2.22	2.92	3.07e-08	9.42e-08	Zdhhc16	-15936	+
chr5	72650422	72650746	4.15	5.1	0.34	4.76	3.07e-08	9.42e-08	Atp10d	-56002	+
chr7	16898465	16898782	4.02	4.93	0.88	4.05	3.13e-08	9.6e-08	Bbc3	-3691.5	+
chr17	88839694	88840003	5.25	5.99	3.68	2.31	3.17e-08	9.71e-08	Foxn2	203.5	+
chr11	75780473	75780785	4.35	1.5	5.25	-3.76	3.17e-08	9.72e-08	1700016K19Rik	32785	+
chr15	98603437	98603750	4.01	4.93	0.66	4.28	3.18e-08	9.73e-08	Wnt10b	4987.5	-
chr10	81022392	81022710	4.92	-0.09	5.9	-5.99	3.22e-08	9.85e-08	Aes	-362	+
chr11	101886505	101886819	4.94	-0.09	5.92	-6.01	3.22e-08	9.85e-08	Mpp3	1607	-
chr3	89122376	89122701	4.38	0.91	5.31	-4.4	3.23e-08	9.86e-08	Efna3	4262.5	-
chr7	52387374	52387694	4.91	-0.09	5.89	-5.98	3.23e-08	9.88e-08	Rpl13a	-3419	-
chr17	71218983	71219421	4.38	0.91	5.31	-4.4	3.26e-08	9.94e-08	Tgif1	-16330	-
chr13	58460510	58460819	4.14	5	1.74	3.26	3.27e-08	9.97e-08	Kif27	-4441.5	-
chr18	35995901	35996221	4.36	1.5	5.26	-3.76	3.28e-08	1e-07	Cxxc5	-6589	+
chr17	34072827	34073145	4.33	5.18	1.99	3.19	3.3e-08	1.01e-07	H2-Ke2	4289	-
chr6	30124654	30124992	4.37	1.72	5.25	-3.54	3.31e-08	1.01e-07	BB283400	1800	+
chr11	74432768	74433360	4.6	2.37	5.44	-3.07	3.34e-08	1.02e-07	E130309D14Rik	43	+
chr19	46133045	46133361	4.46	5.43	-0.38	5.81	3.37e-08	1.02e-07	Pprc1	-2174	+
chr5	23990583	23991045	4.48	1.91	5.36	-3.45	3.35e-08	1.02e-07	Agap3	-32819	+
chr5	124684002	124684315	4.93	-0.09	5.91	-6	3.37e-08	1.02e-07	4930568K20Rik	-4424.5	+
chr7	134350746	134351066	4.34	1.23	5.25	-4.02	3.36e-08	1.02e-07	Tbc1d10b	1076	-
chr9	121614283	121614593	4.17	5.02	1.85	3.17	3.34e-08	1.02e-07	Sec22c	-291	-
chr11	69794675	69794986	4.92	-0.09	5.89	-5.98	3.4e-08	1.03e-07	Elp5	-93.5	-
chr13	24892401	24892822	6.08	6.6	5.23	1.37	3.39e-08	1.03e-07	BC005537	914.5	+
chr17	47819857	47820177	4.07	4.95	1.39	3.57	3.41e-08	1.03e-07	Gm14872	4542	+
chr4	128818999	128819304	4.95	-0.09	5.93	-6.02	3.42e-08	1.03e-07	Fndc5	-4847.5	+
chr7	133923590	133923965	4.91	-0.09	5.88	-5.97	3.4e-08	1.03e-07	Tbx6	1219.5	+
chr8	123033534	123033839	4.92	-0.09	5.89	-5.98	3.4e-08	1.03e-07	Gse1	-20920.5	+
chr15	84470349	84470664	4.9	-0.09	5.88	-5.97	3.43e-08	1.04e-07	Prr5	40921.5	+
chr10	127099012	127099424	4.9	-0.09	5.88	-5.97	3.46e-08	1.05e-07	Nab2	4541	-
chr18	75670787	75671097	4.92	-0.09	5.89	-5.98	3.52e-08	1.06e-07	Gm10532	3357	+
chr3	32295841	32296156	4.93	-0.09	5.91	-6	3.53e-08	1.07e-07	Zmat3	-31411.5	-
chr7	19918013	19918678	4.34	1.23	5.25	-4.02	3.53e-08	1.07e-07	Ercc1	12074.5	+
chr1	46909546	46909860	4.49	0.5	5.44	-4.95	3.6e-08	1.09e-07	Slc39a10	651	-
chr1	75018419	75018735	4.9	-0.09	5.88	-5.97	3.6e-08	1.09e-07	Ihh	-20352	-
chr1	75475872	75476200	4.41	1.72	5.29	-3.58	3.63e-08	1.09e-07	Chpf	10	-
chr15	80453698	80454008	5.62	4.5	6.25	-1.75	3.6e-08	1.09e-07	Grap2	60	+
chr3	103613282	103613713	4.49	0.5	5.44	-4.95	3.6e-08	1.09e-07	Ap4b1	-57.5	+
chr11	57797465	57797790	4.44	5.42	-0.38	5.8	3.66e-08	1.1e-07	Larp1	24938.5	+
chr1	170218158	170218491	4.6	2.23	5.46	-3.23	3.7e-08	1.11e-07	Pbx1	144064	-
chr15	83180192	83180496	4.9	-0.09	5.88	-5.97	3.71e-08	1.11e-07	Arfgap3	333	-
chr2	91895495	91895824	4.44	5.42	-0.38	5.8	3.69e-08	1.11e-07	Creb3l1	-31332.5	-
chr3	89118656	89118994	4.93	-0.09	5.9	-5.99	3.7e-08	1.11e-07	Efna3	7976	-
chr5	121038126	121038446	4.5	0.5	5.45	-4.95	3.69e-08	1.11e-07	Tpcn1	336	-
chr9	61184920	61185226	4.9	-0.09	5.88	-5.97	3.71e-08	1.11e-07	Tle3	35100	+
chr1	182880671	182880980	4.44	5.42	-0.38	5.8	3.74e-08	1.12e-07	Tmem63a	-8176.5	+
chr14	47993369	47993678	4.82	5.6	2.99	2.6	3.74e-08	1.12e-07	Lgals3	11.5	+
chr4	43591306	43591608	4.3	5.12	2.22	2.9	3.75e-08	1.12e-07	Rgp1	150	+
chr4	135841923	135842239	4.79	2.72	5.61	-2.89	3.72e-08	1.12e-07	Zfp46	-97	+
chr14	21526710	21527252	4.89	-0.09	5.86	-5.95	3.79e-08	1.13e-07	Zswim8	-207	+
chr2	32237340	32237732	4.26	5.1	1.97	3.13	3.78e-08	1.13e-07	1110008P14Rik	-101	-
chr7	133942619	133942983	4.74	2.61	5.56	-2.95	3.76e-08	1.13e-07	Aldoa	-33	-
chr10	60997342	60997661	5.04	3.08	5.85	-2.77	3.81e-08	1.14e-07	Lrrc20	-58920.5	+
chr15	76026095	76026415	5.03	5.79	3.29	2.51	3.81e-08	1.14e-07	Plec	-115	-
chr17	45797343	45797665	4.42	1.72	5.3	-3.58	3.8e-08	1.14e-07	Capn11	-1246	-
chr4	133384366	133384669	4.74	5.53	2.91	2.61	3.81e-08	1.14e-07	Rps6ka1	59196.5	-
chr19	46120416	46120736	4.48	0.5	5.43	-4.93	3.86e-08	1.15e-07	Ldb1	-875	-
chr6	24614311	24614625	4.88	-0.09	5.86	-5.95	3.85e-08	1.15e-07	Wasl	527	-
chr2	125608376	125608799	4.84	2.82	5.65	-2.83	3.9e-08	1.16e-07	Secisbp2l	18.5	-
chr7	20159248	20159561	4	4.91	0.88	4.03	3.9e-08	1.16e-07	Gemin7	-712.5	-
chr9	107636911	107637226	4.89	-0.09	5.86	-5.95	3.89e-08	1.16e-07	Sema3f	-24262.5	-
chr15	79854594	79854973	4.49	0.5	5.45	-4.95	3.93e-08	1.17e-07	Pdgfb	-9545.5	-
chr15	80342230	80342540	4.88	-0.09	5.86	-5.95	3.94e-08	1.17e-07	Enthd1	48515	-
chr14	58453830	58454170	4.43	5.4	-0.38	5.78	4.01e-08	1.19e-07	Mrp63	-8924	+
chr17	88464995	88465325	4.9	-0.09	5.87	-5.96	4e-08	1.19e-07	Fbxo11	-535	-
chr18	12400160	12400480	4.35	0.91	5.28	-4.37	4.02e-08	1.19e-07	Npc1	-5425	-
chr7	26539571	26539882	4.89	-0.09	5.87	-5.96	4.01e-08	1.19e-07	Hnrnpul1	-6.5	-
chr13	20528860	20529174	4.4	1.91	5.26	-3.35	4.04e-08	1.2e-07	Elmo1	35842	+
chr1	71149410	71149768	4	4.91	0.88	4.03	4.13e-08	1.22e-07	Bard1	-43	-
chr11	79806123	79806429	4.92	-0.09	5.89	-5.98	4.11e-08	1.22e-07	Suz12	332	+
chr15	73010646	73010951	3.99	4.91	0.85	4.06	4.12e-08	1.22e-07	Eif2c2	4578.5	-
chr4	106890246	106890553	4.2	5.04	1.96	3.08	4.11e-08	1.22e-07	Ldlrad1	-8614.5	+
chr13	58503803	58504112	4.87	2.82	5.68	-2.87	4.15e-08	1.23e-07	Rmi1	0.5	+
chr17	25720630	25720962	4.1	5.06	0.05	5.01	4.15e-08	1.23e-07	Lmf1	-4677	+
chr17	48024238	48024580	4.86	-0.09	5.84	-5.93	4.16e-08	1.23e-07	Foxp4	37172	-
chr8	125561542	125561860	4.63	5.42	2.73	2.68	4.18e-08	1.23e-07	Ankrd11	4483	-
chr9	107888110	107888444	4.49	5.29	2.58	2.71	4.18e-08	1.23e-07	Fam212a	-30	-
chrX	45667781	45668099	5.43	6.08	4.21	1.87	4.15e-08	1.23e-07	Bcorl1	26595	+
chr11	95198145	95198776	4.49	0.5	5.44	-4.94	4.22e-08	1.24e-07	Fam117a	-128.5	+
chr1	75454075	75454653	4.86	-0.09	5.83	-5.92	4.3e-08	1.26e-07	Asic4	-7279	+
chr7	31076813	31077403	4.86	-0.09	5.83	-5.92	4.3e-08	1.26e-07	Clip3	-336	+
chr1	183164487	183164792	4.47	0.5	5.42	-4.93	4.32e-08	1.27e-07	Wdr26	-22530.5	-
chr10	79242813	79243287	5.29	6.01	3.79	2.22	4.34e-08	1.27e-07	Fstl3	-3031	+
chr2	84778749	84779074	4.01	4.95	0.39	4.57	4.33e-08	1.27e-07	Slc43a3	-2108.5	+
chr6	38615627	38616030	4.15	5	1.85	3.14	4.34e-08	1.27e-07	Clec2l	-2759.5	+
chr9	43881355	43881719	4.94	3	5.74	-2.74	4.35e-08	1.28e-07	Usp2	-4025	+
chr9	72510135	72510782	4.88	-0.09	5.86	-5.95	4.37e-08	1.28e-07	Nedd4	-304.5	+
chrX	11713013	11713313	5.44	4.16	6.11	-1.95	4.39e-08	1.29e-07	2900008C10Rik	24309	-
chr4	135217421	135217733	4.57	5.39	2.47	2.92	4.45e-08	1.3e-07	Ifnlr1	24795	+
chr6	72340883	72341528	4.86	-0.09	5.83	-5.92	4.47e-08	1.31e-07	Vamp8	-544.5	-
chr10	79900774	79901088	4.87	-0.09	5.84	-5.93	4.56e-08	1.33e-07	Tcf3	-4533	-
chr10	126778801	126779113	4.45	0.5	5.4	-4.91	4.54e-08	1.33e-07	Gli1	-322	-
chr11	98250844	98251259	4.86	-0.09	5.84	-5.93	4.57e-08	1.33e-07	Pnmt	-3105.5	+
chr17	87009986	87010291	3.99	4.93	0.39	4.55	4.53e-08	1.33e-07	Epas1	143066	+
chr3	89236999	89237312	4.85	-0.09	5.82	-5.91	4.53e-08	1.33e-07	Pygo2	-2396.5	+
chrX	138662848	138663335	4.35	1.72	5.23	-3.51	4.56e-08	1.33e-07	Nxt2	-355.5	+
chr11	117689453	117689790	4.09	4.95	1.64	3.32	4.59e-08	1.34e-07	Tk1	-2293.5	-
chr3	90231234	90231672	4.84	-0.09	5.82	-5.91	4.61e-08	1.34e-07	Ints3	6105	-
chr7	52346943	52347252	4.32	1.5	5.21	-3.72	4.59e-08	1.34e-07	Rcn3	485.5	-
chr19	29880671	29881197	4.3	1.23	5.22	-3.98	4.68e-08	1.36e-07	9930021J03Rik	-435	-
chr13	98866879	98867184	4.39	0.91	5.32	-4.41	4.7e-08	1.37e-07	Arhgef28	109088	-
chr15	38403211	38403547	5.3	6.01	3.84	2.17	4.73e-08	1.37e-07	Azin1	45642	-
chr2	165710568	165710902	4.84	-0.09	5.81	-5.9	4.7e-08	1.37e-07	Zmynd8	-484	-
chr2	167572981	167573289	4.38	1.91	5.25	-3.34	4.72e-08	1.37e-07	A530013C23Rik	-56427	+
chr13	34436044	34436349	4.85	-0.09	5.83	-5.92	4.76e-08	1.38e-07	Slc22a23	854.5	-
chr15	99554369	99554693	4.84	-0.09	5.82	-5.91	4.76e-08	1.38e-07	Cox14	1518	+
chr2	6962808	6963124	4.4	5.37	-0.38	5.75	4.77e-08	1.38e-07	Celf2	39382	-
chr3	89083467	89083787	4.73	5.51	2.91	2.6	4.78e-08	1.39e-07	Efna1	-60	-
chr11	84693387	84693718	4.09	4.95	1.64	3.32	4.82e-08	1.4e-07	Pigw	144.5	-
chr16	20692523	20693024	4.68	2.61	5.5	-2.89	4.85e-08	1.4e-07	Fam131a	2356.5	+
chr3	101366681	101367133	4.35	1.72	5.23	-3.51	4.83e-08	1.4e-07	Atp1a1	41723	-
chr7	56247633	56247946	3.96	4.89	0.66	4.23	4.83e-08	1.4e-07	Nav2	-33346.5	+
chr16	94592970	94593444	4.84	-0.09	5.81	-5.9	4.88e-08	1.41e-07	Pigp	-585	-
chr6	54922289	54922720	4.4	5.21	2.38	2.84	4.88e-08	1.41e-07	Nod1	101.5	-
chr11	86400442	86401078	4.4	1.5	5.3	-3.8	4.93e-08	1.42e-07	Mir21	-3100	-
chr13	37945488	37945797	4.31	1.5	5.2	-3.71	4.93e-08	1.42e-07	Rreb1	-26380.5	+
chr15	98514168	98514504	4.33	0.91	5.26	-4.35	4.92e-08	1.42e-07	Rnd1	-6444	-
chr4	33396979	33397388	3.97	4.89	0.88	4	4.91e-08	1.42e-07	Rngtt	102.5	+
chr4	153397772	153398501	6.4	5.64	6.89	-1.25	4.92e-08	1.42e-07	Smim1	2016.5	-
chr9	44307981	44308302	4.48	0.5	5.43	-4.93	4.93e-08	1.42e-07	Bcl9l	-922.5	+
chr11	3763849	3764156	3.96	4.89	0.66	4.23	4.95e-08	1.43e-07	Osbp2	-96.5	-
chr11	57987069	57987396	3.96	4.89	0.66	4.23	4.95e-08	1.43e-07	Mrpl22	-2076.5	+
chr18	61559150	61559459	4.85	-0.09	5.83	-5.92	4.96e-08	1.43e-07	Ppargc1b	780.5	-
chr5	110877447	110877757	4.48	5.29	2.46	2.83	4.96e-08	1.43e-07	Fbrsl1	-80	-
chr8	125373593	125373951	4.5	2.23	5.34	-3.11	4.98e-08	1.43e-07	Cdh15	-1498	+
chr7	56005193	56005528	4.09	5.04	0.34	4.7	5.06e-08	1.45e-07	Zdhhc13	39012.5	+
chr11	59652720	59653062	4.82	-0.09	5.79	-5.88	5.12e-08	1.47e-07	Cops3	378	-
chr10	79934373	79934692	4.52	0.5	5.48	-4.98	5.16e-08	1.48e-07	Onecut3	23118.5	+
chr7	25235840	25236155	4	4.89	1.23	3.66	5.21e-08	1.49e-07	Irgc1	-5296.5	-
chr9	114493437	114493748	4.88	-0.09	5.86	-5.95	5.18e-08	1.49e-07	Trim71	-20105.5	-
chr11	83882008	83882319	4.5	1.91	5.37	-3.46	5.22e-08	1.5e-07	Dusp14	-304.5	-
chr5	121115794	121116373	4.82	-0.09	5.8	-5.89	5.26e-08	1.51e-07	Rasal1	-17252.5	+
chr10	95510798	95511104	4.81	-0.09	5.79	-5.88	5.33e-08	1.52e-07	Eea1	-107654	+
chr13	46059430	46059737	4.81	-0.09	5.79	-5.88	5.33e-08	1.52e-07	Atxn1	776.5	-
chrX	100811990	100812322	4.81	-0.09	5.79	-5.88	5.33e-08	1.52e-07	Ftx	6937	-
chr7	19671431	19671738	4.01	4.89	1.37	3.52	5.34e-08	1.53e-07	Mir3100	592.5	+
chr11	69317386	69317696	3.97	4.91	0.39	4.52	5.39e-08	1.54e-07	Dnahc2	45069	-
chr13	110693041	110693781	4.83	-0.09	5.8	-5.89	5.41e-08	1.54e-07	Mir1904	606	+
chr4	20444649	20444980	4.28	1.23	5.19	-3.96	5.42e-08	1.55e-07	Nkain3	261000	-
chr8	122946867	122947184	4.81	-0.09	5.78	-5.87	5.44e-08	1.55e-07	Gse1	65740.5	+
chr11	118352009	118352395	4.82	-0.09	5.79	-5.88	5.47e-08	1.56e-07	Engase	-13928	+
chr12	85538693	85539019	4.82	-0.09	5.79	-5.88	5.47e-08	1.56e-07	Elmsan1	-3891	-
chr7	28232628	28233183	4.5	5.29	2.64	2.65	5.48e-08	1.56e-07	Blvrb	91.5	+
chr1	181542070	181542371	4.06	5.02	0.05	4.96	5.58e-08	1.59e-07	Sccpdh	56141.5	+
chr2	91490153	91490485	4.32	1.72	5.2	-3.48	5.58e-08	1.59e-07	Arhgap1	-44	+
chr1	121373692	121374015	4.82	-0.09	5.8	-5.89	5.64e-08	1.6e-07	Ralb	27505.5	-
chr10	79892370	79892692	4.83	-0.09	5.8	-5.89	5.64e-08	1.6e-07	Tcf3	3867	-
chr6	124364408	124364716	4.86	-0.09	5.84	-5.93	5.63e-08	1.6e-07	Pex5	523	-
chr15	78682204	78682508	5.2	5.92	3.72	2.2	5.66e-08	1.61e-07	Lgals2	3603	-
chr7	19668895	19669446	4.84	-0.09	5.81	-5.9	5.7e-08	1.62e-07	Dmpk	27.5	+
chr11	59778379	59778684	4.49	5.29	2.58	2.7	5.73e-08	1.63e-07	Rasd1	-87.5	-
chr15	102079203	102079526	4.8	-0.09	5.78	-5.87	5.74e-08	1.63e-07	Rarg	-2581.5	-
chr12	85516640	85516965	4.34	1.72	5.22	-3.5	5.79e-08	1.64e-07	Elmsan1	18162.5	-
chr4	132797452	132798124	5.14	5.88	3.55	2.33	5.84e-08	1.65e-07	Map3k6	-1055	+
chr8	107134107	107134411	4.8	-0.09	5.77	-5.86	5.81e-08	1.65e-07	Cdh16	14037	-
chr11	19824638	19824976	4.8	-0.09	5.78	-5.87	5.92e-08	1.67e-07	Spred2	-362	+
chr17	48060575	48060893	4.3	0.91	5.23	-4.32	5.92e-08	1.67e-07	Foxp4	847	-
chr5	137969396	137969710	4.81	-0.09	5.79	-5.88	5.89e-08	1.67e-07	Gnb2	4904	-
chr11	102440947	102441296	4.79	-0.09	5.76	-5.85	6e-08	1.69e-07	Gm11627	-688.5	-
chr7	123438662	123438978	4.3	1.23	5.21	-3.98	5.97e-08	1.69e-07	Rps13	38884	-
chr8	123055799	123056102	4.79	-0.09	5.76	-5.85	6e-08	1.69e-07	Gse1	3806.5	+
chrX	7849147	7849700	4.79	-0.09	5.76	-5.85	5.98e-08	1.69e-07	Slc38a5	-905.5	+
chr1	167933414	167933828	4.96	5.72	3.26	2.46	6.03e-08	1.7e-07	Pou2f1	-856	-
chr5	115903991	115904595	4.79	-0.09	5.76	-5.85	6.04e-08	1.7e-07	Pla2g1b	11982	+
chr1	74430014	74430416	4.11	4.98	1.66	3.32	6.11e-08	1.72e-07	Ctdsp1	7968	+
chr10	128083492	128083809	4.79	-0.09	5.76	-5.85	6.21e-08	1.74e-07	Ikzf4	-601.5	-
chr11	69362675	69363161	4.43	0.5	5.39	-4.89	6.17e-08	1.74e-07	Dnahc2	-308	-
chr4	128816930	128817239	4.9	3	5.69	-2.69	6.21e-08	1.74e-07	Fndc5	-2780.5	+
chr7	135734847	135735166	4.43	0.5	5.39	-4.89	6.17e-08	1.74e-07	Inpp5f	19872.5	+
chr10	79894841	79895173	4.42	0.5	5.37	-4.88	6.23e-08	1.75e-07	Tcf3	1391	-
chr11	87881328	87881640	4.37	1.91	5.23	-3.32	6.22e-08	1.75e-07	Vezf1	297	+
chr7	19851267	19851586	4.78	-0.09	5.75	-5.84	6.24e-08	1.75e-07	Vasp	5776.5	-
chr7	52970369	52970742	5	3.16	5.79	-2.63	6.24e-08	1.75e-07	Sphk2	21.5	-
chr8	47703082	47703419	4.34	0.91	5.27	-4.36	6.21e-08	1.75e-07	Casp3	-447.5	+
chr4	139199103	139199409	4.54	5.32	2.74	2.58	6.28e-08	1.76e-07	Tas1r2	10197	+
chr10	93002633	93002965	4.03	4.91	1.39	3.52	6.34e-08	1.77e-07	Amdhd1	-21	-
chr11	97525244	97525573	4.83	-0.09	5.81	-5.9	6.34e-08	1.77e-07	Mllt6	-682.5	+
chr15	98951253	98951565	4.78	-0.09	5.75	-5.84	6.36e-08	1.78e-07	Spats2	5867	+
chr15	103083140	103083456	4.04	5	0.05	4.94	6.38e-08	1.78e-07	Nfe2	2549	-
chr17	45822752	45823159	4.52	2.23	5.37	-3.13	6.39e-08	1.78e-07	Tmem63b	211.5	-
chr8	123022179	123022553	6.1	5.25	6.63	-1.38	6.37e-08	1.78e-07	Gse1	-9600	+
chr6	38856858	38857195	4.04	5	0.05	4.94	6.43e-08	1.8e-07	Tbxas1	11958.5	+
chr7	71133830	71134135	4.78	-0.09	5.76	-5.85	6.46e-08	1.8e-07	Klf13	-50181.5	-
chr14	32947480	32947801	3.96	4.89	0.62	4.27	6.5e-08	1.81e-07	Msmb	7568.5	+
chr5	31476679	31476986	4.29	0.91	5.22	-4.31	6.47e-08	1.81e-07	Gtf3c2	5684.5	-
chr1	59050033	59050348	4.35	5.32	-0.38	5.7	6.58e-08	1.83e-07	Stradb	-19775.5	+
chr4	132581281	132581787	4.77	-0.09	5.74	-5.83	6.6e-08	1.84e-07	Ahdc1	-14113	+
chr4	153348082	153348405	3.95	4.89	0.39	4.5	6.6e-08	1.84e-07	Dffb	946.5	-
chr11	60888926	60889229	4.41	0.5	5.36	-4.87	6.73e-08	1.87e-07	Kcnj12	-9771.5	+
chr1	52176021	52176329	4.28	1.23	5.19	-3.96	6.75e-08	1.88e-07	Stat1	107	+
chr18	5914743	5915056	4.3	1.23	5.21	-3.97	6.78e-08	1.88e-07	Arhgap12	221196	-
chr4	107639539	107639860	4.77	-0.09	5.74	-5.83	6.77e-08	1.88e-07	Slc1a7	1239.5	+
chr5	123438245	123438736	4.76	-0.09	5.73	-5.82	6.8e-08	1.89e-07	Kdm2b	51.5	-
[truncated: 3,552 more rows]
