# Supplementary material for: Corrupted DNA-binding specificity and ectopic transcription underpin dominant neomorphic mutations in KLF/SP transcription factors
Source: BMC Genomics. 2019 May 24;20:417. doi: 10.1186/s12864-019-5805-z (PMC6534859; doi:10.1186/s12864-019-5805-z)
Supplement: Supplementary file 6 — Table S2. K1-E339K-ER4sU-RNA-seq DEGs. Gene expression changes following activation of KLF1-E339K-ER compared to K1 (Klf1−/−) cells. Differentially Expressed Genes (DEGs) using a false discovery rate (FDR) of 0.05 with the treat method employing a minimum log-fold-change of 2. (XLSX 1979 kb) [file 12864_2019_5805_MOESM6_ESM.xlsx]

## Sheet: KLF1-E339K-ER
GeneID	Length	Chrom	EntrezID	logFC	AveExpr	t	P.Value	adj.P.Val
Nol4l	122511	chr2	329540	4.86112	7.79038	16.5513	1.33829e-11	9.69666e-08
Creb3l1	41843	chr2	26427	5.85115	5.92221	16.2853	1.70656e-11	9.69666e-08
Nrcam	272962	chr12	319504	4.72771	5.10229	15.6586	3.02922e-11	1.14747e-07
Sept6	78424	chrX	56526	4.44857	4.31054	13.0735	4.16462e-10	1.11505e-06
Mex3a	9000	chr3	72640	5.05705	8.09711	12.9263	4.90607e-10	1.11505e-06
Hbb-bh1	1525	chr7	15132	6.42421	6.74379	11.2396	3.57521e-09	6.39618e-06
Tob1	4039	chr11	22057	4.1099	5.70175	11.1534	3.93992e-09	6.39618e-06
Tgfb1	17995	chr7	21803	3.89055	7.78064	11.0324	4.58445e-09	6.51221e-06
Shf	20027	chr2	435684	7.08125	5.11063	10.6067	8.04123e-09	1.01534e-05
Capn5	56629	chr7	12337	4.55409	6.13127	10.5043	9.04586e-09	1.02797e-05
Nfe2	7199	chr15	18022	5.04542	5.36823	10.3105	1.16979e-08	1.18454e-05
Midn	10078	chr10	59090	4.17449	6.44584	10.2584	1.25084e-08	1.18454e-05
Nr2f1	10008	chr13	13865	3.2224	6.57761	9.95233	1.88839e-08	1.65075e-05
Src	47546	chr2	20779	3.25127	4.20246	9.7564	2.47183e-08	1.90721e-05
Rapgefl1	16221	chr11	268480	4.4664	3.34373	9.74426	2.51743e-08	1.90721e-05
Fndc5	7534	chr4	384061	6.06979	3.61832	9.59932	3.10546e-08	2.09945e-05
Ptprn	17168	chr1	19275	7.29331	0.916513	9.57685	3.24317e-08	2.09945e-05
Zbtb7b	15558	chr3	22724	3.33079	8.21093	9.54384	3.32541e-08	2.09945e-05
Plxnb2	25240	chr15	140570	4.82658	4.84798	9.46678	3.71692e-08	2.22311e-05
Tnik	407372	chr3	665113	-4.71012	2.32387	-9.18227	5.58219e-08	3.1718e-05
Thbs3	11651	chr3	21827	6.47366	2.26433	9.13607	6.03553e-08	3.26608e-05
Dbndd1	10738	chr8	72185	7.37029	2.51913	9.09204	6.49797e-08	3.28478e-05
Rtn4rl2	14747	chr2	269295	3.32582	6.13683	9.06044	6.64819e-08	3.28478e-05
Clcn2	13671	chr16	12724	4.50392	5.85168	8.86945	8.81959e-08	4.17608e-05
Gmpr	38913	chr13	66355	4.23232	4.57146	8.74577	1.05961e-07	4.6935e-05
Vasn	11222	chr16	246154	7.91338	1.49964	8.75553	1.07624e-07	4.6935e-05
4932412D23Rik	150061	chr16	75722	-5.18644	1.60959	-8.69742	1.14315e-07	4.6935e-05
Smad6	68984	chr9	17130	2.90411	8.67011	8.68665	1.15644e-07	4.6935e-05
Tsc22d4	22485	chr5	78829	3.001	7.69147	8.58147	1.35541e-07	5.31135e-05
Adgrl1	41857	chr8	330814	3.49394	7.50609	8.45111	1.6535e-07	6.26345e-05
Fam210b	10173	chr2	67017	2.67029	6.86909	8.41125	1.75727e-07	6.44179e-05
Glis2	21245	chr16	83396	7.09145	2.1643	8.37272	1.90549e-07	6.76687e-05
Cbfa2t3	73974	chr8	12398	3.9295	7.63637	8.18182	2.50962e-07	8.41515e-05
Erf	8199	chr7	13875	3.2056	8.9537	8.17773	2.52405e-07	8.41515e-05
Prr36	7770	chr8	73072	6.80994	-0.665897	8.17282	2.59178e-07	8.41515e-05
BC028528	6958	chr3	229600	6.83945	-0.517001	7.87816	4.13751e-07	0.000130607
Zbtb7a	15387	chr10	16969	2.49568	9.78536	7.80875	4.53371e-07	0.000139246
Bcl9	23703	chr3	77578	3.63753	4.82247	7.6496	5.87102e-07	0.000175396
Gli1	11698	chr10	14632	7.80741	1.16194	7.63953	6.17283e-07	0.000175396
Marveld1	4315	chr19	277010	3.679	4.37863	7.61885	6.17374e-07	0.000175396
Layn	20315	chr9	244864	4.00448	1.29798	7.55586	6.84898e-07	0.000189834
Rcn3	9300	chr7	52377	4.04733	4.84964	7.53313	7.11065e-07	0.000192394
Vasp	14925	chr7	22323	2.4945	7.25653	7.43626	8.33607e-07	0.000220305
Gadd45b	2114	chr10	17873	5.68275	3.17398	7.40736	8.82876e-07	0.000228023
Pklr	10453	chr3	18770	7.19841	1.54185	7.3802	9.3959e-07	0.000237278
Opn5	54531	chr17	353344	-7.56195	-1.10531	-7.35119	9.91522e-07	0.000244949
Asic4	23831	chr1	241118	2.90274	6.73959	7.318	1.01532e-06	0.000245492
Lrrc4b	20858	chr7	272381	7.34445	2.24195	7.24796	1.1758e-06	0.000276668
Icam5	6999	chr9	15898	2.70648	5.75071	7.2221	1.19295e-06	0.000276668
Lix1l	24220	chr3	280411	3.14053	3.73531	7.17649	1.28874e-06	0.000292906
Prrg2	8046	chr7	65116	2.88396	4.84827	7.14757	1.3534e-06	0.00030157
Dusp2	2219	chr2	13537	3.15982	5.9662	7.10744	1.44911e-06	0.000316687
Nyap1	9036	chr5	243300	7.08618	2.09617	7.09452	1.52045e-06	0.000326007
Plxnd1	40195	chr6	67784	4.98366	3.46535	6.90065	2.07743e-06	0.000437183
Muc6	21260	chr7	353328	4.90059	1.37882	6.88348	2.13916e-06	0.00044199
Slc9a3r2	11024	chr17	65962	6.59057	0.856743	6.86144	2.25792e-06	0.000458196
Bcorl1	65371	chrX	320376	2.66971	8.40812	6.8122	2.40988e-06	0.000480454
Atp1b2	6211	chr11	11932	5.11801	1.77017	6.7844	2.54552e-06	0.000497312
Gm14207	9883	chr2	100043609	5.79414	2.10519	6.77946	2.58196e-06	0.000497312
Foxo4	6346	chrX	54601	2.51084	5.18453	6.71446	2.85937e-06	0.000541565
Klf1	3368	chr8	16596	5.12341	6.84002	6.64766	3.23737e-06	0.000603107
Sv2a	13954	chr3	64051	2.61358	4.80089	6.59082	3.55672e-06	0.000651912
Rusc1	9385	chr3	72296	3.2601	5.23053	6.52004	4.03472e-06	0.000727787
Sipa1	12523	chr19	20469	3.97224	3.31278	6.42237	4.81087e-06	0.000835433
Nr4a1	7949	chr15	15370	3.11766	4.57648	6.41721	4.84983e-06	0.000835433
Pnmt	1466	chr11	18948	5.96395	-1.78965	6.42509	4.85204e-06	0.000835433
Fam214b	13807	chr4	230088	2.45908	6.15202	6.40077	4.99458e-06	0.00084714
Fbxo44	7265	chr4	230903	2.6386	4.89248	6.32257	5.75185e-06	0.000961235
Cercam	13347	chr2	99151	3.26627	5.1457	6.31102	5.87488e-06	0.000967567
Numbl	23390	chr7	18223	3.0381	4.67456	6.28257	6.18511e-06	0.000977707
Sbk1	22381	chr7	104175	2.14988	7.62674	6.27958	6.21793e-06	0.000977707
Gm16938	7606	chr7	330599	5.15737	1.08104	6.28326	6.22312e-06	0.000977707
Plxna4	443634	chr6	243743	3.01584	6.96844	6.27413	6.28059e-06	0.000977707
Ppp1r18	10002	chr17	76448	4.37882	2.93547	6.2151	7.01293e-06	0.00107384
Gdf11	7173	chr10	14561	6.05772	3.25685	6.21691	7.08712e-06	0.00107384
Pcsk9	21992	chr4	100102	5.60119	-1.57315	6.20232	7.24196e-06	0.00108286
Rarg	22544	chr15	19411	5.89329	1.71288	6.15215	7.96509e-06	0.00117234
Msl1	12091	chr11	74026	2.51026	7.40907	6.13839	8.04667e-06	0.00117234
Fut8	237893	chr12	53618	2.40659	5.4909	6.13	8.17156e-06	0.00117546
Rnf208	1333	chr2	68846	4.81622	2.19947	6.10806	8.5542e-06	0.00119773
Plk3	5298	chr4	12795	3.00336	3.685	6.10354	8.58001e-06	0.00119773
Sertad1	3362	chr7	55942	4.13126	5.99943	6.09549	8.72482e-06	0.00119773
Plekhh3	8624	chr11	217198	3.90979	3.9528	6.09369	8.74791e-06	0.00119773
Pias3	9696	chr3	229615	2.85555	5.98009	6.08487	8.87955e-06	0.00120128
Lmo2	23884	chr2	16909	2.38797	6.39046	6.07415	9.05626e-06	0.00121077
Slc2a8	9068	chr2	56017	3.31291	3.28962	6.05102	9.45458e-06	0.00123607
Ebf4	74543	chr2	228598	2.94119	4.8804	6.0504	9.46305e-06	0.00123607
Rims3	13692	chr4	242662	2.6009	3.95551	6.01407	1.01202e-05	0.00130688
Vamp5	12420	chr6	53620	4.05403	2.78341	5.93821	1.16739e-05	0.00149058
Bahd1	22910	chr2	228536	2.30192	9.63024	5.90531	1.23889e-05	0.00156431
Hif3a	31435	chr7	53417	5.17263	2.53276	5.8848	1.29854e-05	0.00158265
5730420D15Rik	11266	chr10	70523	2.6496	5.91091	5.88	1.29893e-05	0.00158265
Arvcf	58893	chr16	11877	2.44979	6.14492	5.87583	1.30909e-05	0.00158265
Olfml2a	28606	chr2	241327	5.0352	2.83741	5.87984	1.30913e-05	0.00158265
Glipr2	21417	chr4	384009	2.40548	6.2266	5.8553	1.3604e-05	0.00162732
Setd1b	26438	chr5	208043	2.15684	8.78882	5.83886	1.40297e-05	0.00165698
Rrad	3256	chr8	56437	5.5782	6.07888	5.84141	1.41435e-05	0.00165698
Chd3	26154	chr11	216848	2.45233	4.96443	5.81289	1.47312e-05	0.00170546
Ankrd34a	3143	chr3	545554	4.77672	1.87501	5.81141	1.48575e-05	0.00170546
Fhl3	7913	chr4	14201	3.12608	4.67738	5.77619	1.57882e-05	0.00176967
Rragd	39183	chr4	52187	2.38785	6.5171	5.77191	1.59127e-05	0.00176967
Evi5l	27135	chr8	213027	3.55038	2.08777	5.76923	1.60049e-05	0.00176967
Rassf2	37139	chr2	215653	5.54954	-0.128099	5.77449	1.60398e-05	0.00176967
Gng7	66302	chr10	14708	3.04748	3.72226	5.73692	1.7002e-05	0.00184104
Rara	37247	chr11	19401	2.57529	5.09487	5.73657	1.70106e-05	0.00184104
Tubb3	10447	chr8	22152	3.19033	4.4567	5.69581	1.83801e-05	0.00197049
Omp	2089	chr7	18378	4.95475	1.59881	5.65053	2.01755e-05	0.00214275
Fkbp1b	8422	chr12	14226	6.36167	0.865748	5.6063	2.23268e-05	0.00233338
Col1a1	15587	chr11	12842	5.45235	-1.69453	5.5987	2.23811e-05	0.00233338
Aph1a	4672	chr3	226548	2.10035	6.41678	5.53456	2.49866e-05	0.00258134
Set	10582	chr2	56086	1.90909	8.49315	5.52731	2.53363e-05	0.00259389
Igf1	77992	chr10	16000	2.80903	2.40819	5.51026	2.61814e-05	0.00265648
Fbxl19	22154	chr7	233902	2.09489	7.21705	5.49801	2.68024e-05	0.00269542
Bbc3	8752	chr7	170770	3.41709	7.3116	5.4907	2.71987e-05	0.00271128
Ctf1	5450	chr7	13019	4.60473	1.06121	5.46343	2.88005e-05	0.00284599
Gm14207	4999	chr2	100043609	4.83342	0.805946	5.36334	3.50181e-05	0.00343057
Dnmt3b	38282	chr2	13436	3.38012	4.20414	5.34369	3.61326e-05	0.00350949
Rgcc	12886	chr14	66214	3.72596	4.17407	5.33647	3.66703e-05	0.00353154
Ltb4r1	2531	chr14	16995	4.96979	-0.967379	5.30849	3.90101e-05	0.0037253
Cdh15	19024	chr8	12555	5.84967	0.839026	5.30599	3.96126e-05	0.00375132
Inafm2	3046	chr2	100043272	2.21953	6.34006	5.27957	4.0908e-05	0.00384197
Agrn	32199	chr4	11603	2.16564	7.99706	5.25302	4.30828e-05	0.00401305
Dpf1	13582	chr7	29861	2.48898	4.73085	5.24598	4.36801e-05	0.00403562
Casp3	21260	chr8	12367	2.16306	5.21472	5.22357	4.56352e-05	0.00416152
Pdzk1ip1	5187	chr4	67182	4.99781	1.60921	5.22683	4.57753e-05	0.00416152
Isyna1	2810	chr8	71780	2.30339	8.00969	5.21101	4.67713e-05	0.00421832
Avpi1	5719	chr19	69534	2.42609	5.51109	5.16892	5.07956e-05	0.0045452
Clstn3	34029	chr6	232370	2.78237	4.82948	5.15573	5.21328e-05	0.00462841
Rab4a	29296	chr8	19341	-5.36233	2.70835	-5.11668	5.70874e-05	0.005029
Jade2	44026	chr11	76901	2.08174	7.22036	5.10458	5.76478e-05	0.00503931
Ptms	4272	chr6	69202	3.43637	5.02061	5.09874	5.83641e-05	0.00506298
Rock1	117392	chr18	19877	1.8477	8.23488	5.09158	5.91444e-05	0.00509179
Pfn1	2804	chr11	18643	2.15752	7.48385	5.07816	6.07318e-05	0.00518915
Gm15417	6916	chr3	545539	2.29188	5.25264	5.07001	6.1718e-05	0.00523405
Tnnt2	15935	chr1	21956	3.74257	3.37907	5.05455	6.37382e-05	0.00536534
Ormdl3	5952	chr11	66612	2.1678	6.60407	5.03472	6.61778e-05	0.00552974
Parp9	34152	chr16	80285	2.30714	4.79591	5.0178	6.8433e-05	0.00567644
Tnnt1	11313	chr7	21955	4.41782	0.271961	5.01525	6.91406e-05	0.00568062
Dao	21635	chr5	13142	4.78444	-1.10224	5.01429	6.94831e-05	0.00568062
Sh3bp2	37856	chr5	24055	2.21698	6.64128	4.99019	7.22846e-05	0.00586744
Dlg3	50688	chrX	53310	3.45117	3.30142	4.98128	7.36417e-05	0.00593521
Igsf21	219960	chr4	230868	3.32682	2.87252	4.97258	7.49069e-05	0.00599466
Sema3f	28974	chr9	20350	5.93074	1.21818	4.95687	7.90712e-05	0.00628368
Hdac5	34426	chr11	15184	2.2978	6.91628	4.93987	7.9887e-05	0.00630441
Grin2d	34199	chr7	14814	2.84499	2.69978	4.93611	8.04984e-05	0.00630885
Stx1a	27528	chr5	20907	2.34708	6.4284	4.88349	8.93909e-05	0.0069578
Nfic	30983	chr10	18029	2.45978	4.78915	4.84172	9.71761e-05	0.00751231
Rhoc	5426	chr3	11853	6.0102	1.29378	4.8476	9.85744e-05	0.00756892
Gpr146	15748	chr5	80290	2.13077	7.34599	4.82525	0.000100432	0.00765979
Fam129b	49120	chr2	227737	5.46155	1.58919	4.81758	0.000103799	0.00786382
Cplane1	102053	chr15	73692	-2.1112	5.23233	-4.80266	0.000105084	0.00790842
Mtmr12	67147	chr15	268783	-2.61374	5.86243	-4.77969	0.000110049	0.00822763
Dok4	12485	chr8	114255	4.98893	2.76202	4.76421	0.000114859	0.00852959
Cfap74	33921	chr4	544678	-3.54257	1.21538	-4.75588	0.000115589	0.00852959
Fbxo2	5750	chr4	230904	4.72956	0.961137	4.74209	0.000119753	0.00877985
Cdc42se1	7630	chr3	57912	1.84241	8.49545	4.72315	0.000123295	0.00898158
Pim3	3533	chr15	223775	2.1054	8.13805	4.71841	0.000124478	0.00900996
D830031N03Rik	8311	chr4	442834	2.30331	4.34777	4.70923	0.000126803	0.0091202
Plekho2	25651	chr9	102595	2.11054	8.20748	4.70585	0.000127667	0.00912461
Tsc22d3	60994	chrX	14605	2.07348	6.62439	4.68011	0.000134472	0.0095509
Notch4	24249	chr17	18132	4.27313	-0.0273527	4.67958	0.000135321	0.00955148
Ndrg2	8218	chr14	29811	5.62894	2.5218	4.667	0.000141098	0.00989779
Car9	6700	chr4	230099	4.71509	-0.219482	4.64731	0.000145035	0.0101115
Sync	20939	chr4	68828	5.34947	1.35566	4.63616	0.000149567	0.0103639
Efhd2	16779	chr4	27984	2.05301	5.26946	4.61734	0.000152668	0.0105147
Zfp11	15494	chr5	22648	-5.05264	0.388598	-4.61137	0.000156642	0.0106945
Mapk3	6191	chr7	26417	2.36467	4.4258	4.60303	0.000157162	0.0106945
Golph3	29772	chr15	66629	-2.11602	6.81111	-4.59064	0.000161158	0.0109012
Skil	27866	chr3	20482	2.16003	6.96723	4.58408	0.000163316	0.0109685
Hbb-bh2	1398	chr7	436003	5.44095	0.898884	4.59133	0.000164084	0.0109685
Tle2	15559	chr10	21886	5.04225	0.679733	4.5616	0.000173321	0.011475
Lzts2	11929	chr19	226154	2.1302	6.47055	4.55099	0.000174661	0.011475
Nmrk2	3868	chr10	69564	5.21382	-0.172002	4.55892	0.000174689	0.011475
March9	4135	chr10	216438	4.81277	0.47543	4.55338	0.00017574	0.0114776
Sema3b	11127	chr9	20347	4.72806	-0.969252	4.54126	0.000179957	0.0116612
Crb2	22855	chr2	241324	3.6386	0.37117	4.53547	0.000180603	0.0116612
Pepd	132302	chr7	18624	-3.44113	3.75043	-4.52967	0.000182624	0.0117251
Iffo1	16542	chr6	320678	2.13415	5.51629	4.51823	0.00018669	0.0119188
Skp2	28466	chr15	27401	-2.09606	6.68663	-4.51129	0.000189346	0.0119815
Nhlh1	5305	chr1	18071	4.364	-1.93658	4.51108	0.000190678	0.0119815
Cpne6	6984	chr14	12891	5.41656	-0.85439	4.51716	0.000190835	0.0119815
Dlx1	4536	chr2	13390	3.96084	3.06844	4.49234	0.00019751	0.0123324
Acy1	5256	chr9	109652	2.25214	4.69489	4.46295	0.000208946	0.012952
Scarletltr	7285	chr9	76814	4.79994	0.222537	4.46676	0.000209711	0.012952
Nlgn2	11727	chr11	216856	2.19995	6.31756	4.45205	0.00021364	0.0131233
Samd14	16209	chr11	217125	1.9877	6.4113	4.44485	0.000216801	0.0132219
Axl	32234	chr7	26362	4.38049	-0.768866	4.44656	0.000217573	0.0132219
Rtn2	13541	chr7	20167	3.53971	1.73843	4.43938	0.000219606	0.0132745
Trim8	14808	chr19	93679	1.96743	7.42729	4.43356	0.000221858	0.0133397
A930024E05Rik	8988	chr5	109202	2.5018	3.25646	4.43034	0.000223335	0.0133578
6030458C11Rik	16481	chr15	77877	-1.86394	6.87236	-4.4149	0.00023048	0.013713
Cacnb3	12311	chr15	12297	5.94018	2.05968	4.42105	0.00023465	0.0138883
Tns2	13414	chr15	209039	4.51459	0.653618	4.40467	0.000237378	0.013977
Rnd1	8257	chr15	223881	3.87287	0.83736	4.39749	0.000239636	0.0140372
Dact3	11985	chr7	629378	3.77657	2.47479	4.36628	0.000255324	0.0147652
Gnb3	6036	chr6	14695	4.8516	-1.71932	4.3711	0.000255341	0.0147652
Lpar2	8538	chr8	53978	4.06964	-0.219185	4.36598	0.000255961	0.0147652
Soga3	55633	chr10	67412	-4.67663	-0.778967	-4.35796	0.000261752	0.015023
Slc48a1	8328	chr15	67739	-4.66018	0.787975	-4.34968	0.000266191	0.015201
Sema6c	13631	chr3	20360	4.35784	0.471455	4.33978	0.000270775	0.0153854
Alad	14080	chr4	17025	2.06458	6.65552	4.33307	0.000272517	0.0154074
Inka2	16244	chr3	109050	2.34493	4.63853	4.3185	0.000280792	0.0157967
Rassf9	34339	chr10	237504	3.41783	2.97138	4.31468	0.000283395	0.0158646
Nags	4016	chr11	217214	2.7171	3.84286	4.29616	0.000294007	0.0163779
Ctif	266480	chr18	269037	4.82979	-0.147945	4.28522	0.000304657	0.0168884
Gnb5	39636	chr9	14697	2.61086	2.66515	4.2656	0.000313045	0.0172692
B230319C09Rik	6568	chr6	320775	4.10514	-0.105102	4.24713	0.00032693	0.017948
Nhlrc4	2699	chr17	621239	4.25452	0.077632	4.23829	0.000333391	0.0182147
Penk-rs	4910	NA	110182	-4.78942	-1.5905	-4.22552	0.000344449	0.0187288
Ctps2	132982	chrX	55936	3.13383	4.15389	4.20376	0.000355772	0.0192523
Sgsm2	47817	chr11	97761	2.19383	4.95352	4.18982	0.000365878	0.0197054
Sall2	17494	chr14	50524	2.12622	5.62924	4.18229	0.000371597	0.019919
Gsta4	17384	chr9	14860	3.28739	0.0300221	4.17783	0.000375465	0.0200318
Amacr	14869	chr15	17117	-2.39847	2.54458	-4.16871	0.000382165	0.0202941
Arhgef2	31846	chr3	16800	2.95558	4.82647	4.15556	0.000392843	0.020764
Cacnb1	19727	chr11	12295	5.83905	0.252061	4.16527	0.0003977	0.0209235
Drosha	110477	chr15	14000	-1.9782	7.77424	-4.14513	0.00040121	0.0210108
Amhr2	9273	chr15	110542	2.37515	3.76029	4.12586	0.000417518	0.0217646
Eps8l2	24015	chr7	98845	4.32179	0.402801	4.11975	0.000426301	0.0220228
Car14	6840	chr3	23831	1.82078	6.25908	4.11571	0.000426348	0.0220228
Zyx	8568	chr6	22793	5.38444	0.893889	4.11605	0.000436559	0.0224482
Exoc3l4	13754	chr12	74190	2.72245	4.05613	4.10084	0.00043975	0.0225105
Arrdc3	12621	chr13	105171	2.15798	5.28513	4.07444	0.000464341	0.0236063
Adgrg1	37100	chr8	14766	1.8031	8.45543	4.07266	0.000466055	0.0236063
Emilin1	7488	chr5	100952	4.07381	0.227765	4.07418	0.00046739	0.0236063
Ager	3088	chr17	11596	4.58666	0.0198649	4.06947	0.000474724	0.0237746
Poc1b	90818	chr10	382406	2.00256	8.44431	4.06357	0.000474906	0.0237746
Rras	3638	chr7	20130	3.69602	2.43528	4.05844	0.000481523	0.0239657
Fos	3369	chr12	14281	3.9373	0.259548	4.05745	0.000483338	0.0239657
Arl4d	2292	chr11	80981	4.33602	1.8265	4.05761	0.00048505	0.0239657
Cbarp	8934	chr10	100503659	3.60737	2.29121	4.04953	0.000490241	0.0240155
Parp3	6299	chr9	235587	2.74662	2.70322	4.04829	0.000490285	0.0240155
Id1	1137	chr2	15901	2.99368	4.65534	4.04385	0.000494984	0.0241126
Brix1	11159	chr15	67832	-1.94407	6.74041	-4.04208	0.000496511	0.0241126
Abhd8	6958	chr8	64296	2.17635	3.43176	4.03741	0.000501344	0.0242437
Nrg2	179503	chr18	100042150	3.66172	1.18497	4.03061	0.000510026	0.024559
Casz1	150501	chr4	69743	1.75517	8.51503	4.01533	0.000524802	0.0251639
Ier3	1199	chr17	15937	2.69996	3.22907	4.00666	0.000534439	0.0255183
Ptch2	18476	chr4	19207	2.54383	2.30121	4.00055	0.000541195	0.0257328
Wsb2	21285	chr5	59043	1.87838	6.8354	3.98652	0.000557115	0.0263794
Lgals1	3741	chr15	16852	4.37945	1.0293	3.96567	0.000587601	0.0277075
Ripk2	40124	chr4	192656	1.97114	4.23548	3.94425	0.000608198	0.0284669
Rps6ka1	40509	chr4	20111	3.39846	2.81942	3.94289	0.000611089	0.0284669
Plekho1	7000	chr3	67220	1.88628	7.35199	3.94186	0.000611221	0.0284669
Lmo4	16726	chr3	16911	2.48015	6.10135	3.9345	0.000620683	0.0287896
Lingo3	11237	chr10	237403	-4.55322	4.01492	-3.92187	0.000645312	0.0298103
Wscd2	120213	chr5	320916	4.03068	-1.43404	3.91054	0.000656562	0.0302071
Cyp1a1	15897	chr9	13076	4.76213	1.16523	3.90335	0.000672938	0.0308357
Snx21	6750	chr2	101113	2.18805	4.40889	3.86601	0.000715593	0.0326586
Clip2	63049	chr5	269713	4.63703	-0.195577	3.83137	0.000780711	0.035488
H6pd	7415	chr4	100198	3.93639	0.24382	3.81615	0.000798673	0.0360182
Ctdsp2	21259	chr10	52468	1.94101	6.06779	3.81319	0.000798714	0.0360182
Plxna3	15624	chrX	18846	2.73053	2.9458	3.80623	0.000810612	0.0364102
Pde4c	27113	chr8	110385	3.5497	0.980669	3.79873	0.00082568	0.0369411
Zfp36l2	4019	chr17	12193	2.19838	6.45954	3.79119	0.000836182	0.0372642
Bcl9l	11277	chr9	80288	2.56833	3.60937	3.77341	0.000867842	0.0385241
Cic	11970	chr7	71722	1.83534	8.29407	3.73842	0.000933336	0.0412702
Irs1	58335	chr1	16367	4.40234	-1.03833	3.7262	0.000969544	0.0426196
Kcnn1	14960	chr8	84036	2.2884	3.40447	3.71928	0.000971355	0.0426196
Prr15l	6324	chr11	217138	4.59222	-0.358715	3.72147	0.000982175	0.0428916
Ube2h	93251	chr6	22214	1.73141	7.3792	3.71252	0.000985103	0.0428916
Rcor2	5462	chr19	104383	1.81964	7.06987	3.70261	0.00100568	0.0436203
Erbb3	20134	chr10	13867	4.25658	0.0539646	3.67505	0.00107695	0.0465342
Cabp1	17431	chr5	29867	3.81755	1.05985	3.63484	0.00116535	0.0501631
Tnks1bp1	22589	chr2	228140	2.58361	2.87924	3.62631	0.00117938	0.0505755
Add2	95729	chr6	11519	1.65512	7.83687	3.62217	0.00118938	0.0508123
Kank2	31774	chr9	235041	2.14971	5.08964	3.61599	0.00120483	0.0512799
Rtkn	16772	chr6	20166	2.13888	3.33004	3.61286	0.00121273	0.0514233
Rap2c	14105	chrX	72065	1.96108	4.90614	3.60256	0.00123905	0.0523441
Ypel3	3540	chr7	66090	2.44762	1.48536	3.59692	0.00125385	0.0527732
Gm10814	5840	chr19	100502985	2.14406	3.90558	3.56727	0.00133376	0.0559294
Ahdc1	66605	chr4	230793	1.74172	7.09402	3.55871	0.00135778	0.0566507
Ifitm10	46150	chr7	320802	2.34935	3.12931	3.55763	0.00136093	0.0566507
Bgn	12302	chrX	12111	4.44182	-0.838581	3.56143	0.00137089	0.0568567
Lrfn4	3884	chr19	225875	2.36653	4.3932	3.5518	0.00137761	0.0569279
Lyl1	3260	chr8	17095	2.7473	4.98567	3.53522	0.00142664	0.0586159
Dusp9	4074	chrX	75590	3.69475	1.66066	3.53688	0.00142878	0.0586159
Cpeb2	56262	chr5	231207	1.99494	6.36715	3.51591	0.00148464	0.0604973
Ptgir	4416	chr7	19222	4.67499	1.18577	3.52539	0.00148528	0.0604973
Abhd14b	4279	chr9	76491	2.13365	5.35712	3.49348	0.00155581	0.0631436
Eda2r	43369	chrX	245527	2.23127	3.78893	3.48469	0.00158464	0.0640848
Tars	15996	chr15	110960	-1.92709	6.93594	-3.47821	0.00160617	0.0647253
Rhof	14450	chr5	23912	2.67185	4.25385	3.46248	0.00166039	0.0666737
Bcor	123618	chrX	71458	1.6183	9.65198	3.4507	0.00170104	0.0680654
Lmbrd2	56881	chr15	320506	-2.09221	4.97686	-3.44847	0.00170899	0.0681438
Hdac11	17869	chr6	232232	1.81385	6.37756	3.44307	0.00172833	0.0685432
Bhlha15	4156	chr5	17341	1.98828	6.65165	3.44232	0.00173107	0.0685432
F10	19369	chr8	14058	3.80947	-0.737442	3.44074	0.00174949	0.069032
Slc38a5	8785	chrX	209837	1.82366	5.80949	3.43208	0.00176844	0.0695382
9530027J09Rik	8635	chrX	100500713	4.0806	-1.18698	3.43259	0.00178617	0.0697303
Tent5b	7808	chr4	100342	4.37239	-1.68024	3.43465	0.00178719	0.0697303
Stk32b	270329	chr5	64293	3.63322	-0.952771	3.42843	0.00179173	0.0697303
Tgfbr1	61620	chr4	21812	2.0554	5.31692	3.42233	0.0018048	0.0699992
Rhoq	36959	chr17	104215	1.84245	6.36427	3.40881	0.00185638	0.0717546
Arhgdib	18009	chr6	11857	3.01773	0.0999506	3.40402	0.00187757	0.0723278
Sept4	9409	chr11	18952	2.36318	2.67434	3.39577	0.00190775	0.0732423
Dixdc1	65232	chr9	330938	3.21057	-0.0591892	3.37619	0.00199179	0.0762112
Nupr1	2225	chr7	56312	3.57708	2.65337	3.37459	0.00200423	0.0764296
Ptov1	6721	chr7	84113	1.82063	6.36196	3.37032	0.00201152	0.0764514
Chd4	34339	chr6	107932	1.50661	9.4329	3.3687	0.00201834	0.0764546
Nudt22	3019	chr19	68323	2.24694	2.66125	3.34068	0.00213987	0.0807888
Tmem198b	4335	chr10	73827	2.75824	2.10311	3.337	0.00215763	0.0811899
Auh	94568	chr13	11992	1.58655	6.59789	3.33378	0.00217073	0.0814132
Adssl1	21309	chr12	11565	3.07725	1.51667	3.33155	0.00218478	0.0816703
Bicc1	234535	chr10	83675	1.99923	8.11389	3.32607	0.00220592	0.0821905
Sh3tc2	62645	chr18	225608	-4.51967	0.736647	-3.33305	0.00221939	0.082422
Adgra2	37596	chr8	78560	4.27465	2.70522	3.32326	0.00225435	0.0834476
Osbpl7	18085	chr11	71240	2.16868	3.81533	3.3034	0.00231268	0.085329
Tmem240	5761	chr4	381582	2.58851	2.09163	3.29711	0.00234391	0.0861135
Ldb1	12611	chr19	16825	1.71022	7.53596	3.29588	0.0023491	0.0861135
Paqr7	11833	chr4	71904	2.11372	4.38062	3.29314	0.00236263	0.0863308
Fam110a	10822	chr2	73847	-3.22968	0.855213	-3.29044	0.00238255	0.0867797
Dio2	13887	chr12	13371	-3.73164	-1.55205	-3.27909	0.00245165	0.0890114
Col5a3	44985	chr9	53867	4.17848	1.10042	3.27637	0.00248301	0.0898629
Plekhg2	13059	chr7	101497	3.19209	1.53966	3.26248	0.00252501	0.0910928
Zfp248	28188	chr6	72720	4.11222	-0.132561	3.26181	0.00255695	0.091953
Cbx8	2478	chr11	30951	-3.53653	-0.920239	-3.25313	0.00258239	0.0925751
Trim69	18328	chr2	70928	-2.92434	1.00752	-3.24856	0.00259571	0.0927598
Slc9a9	560561	chr9	331004	-2.16331	4.71748	-3.24269	0.00262427	0.0934865
Sub1	14669	chr15	20024	-1.82205	5.17453	-3.2387	0.00264608	0.093969
Rgs11	8363	chr17	50782	2.14257	3.82837	3.23504	0.00266639	0.0943952
Sh2b3	19587	chr5	16923	1.62102	7.90022	3.22209	0.00273912	0.096669
Mcam	8069	chr9	84004	4.38006	-0.43517	3.20983	0.00286699	0.100868
Zmym3	16302	chrX	56364	1.68341	5.72105	3.19437	0.00290158	0.10177
Lmx1a	159176	chr1	110648	-2.99406	2.32173	-3.18915	0.00293837	0.102744
Tex264	27203	chr9	21767	1.62095	6.052	3.18453	0.00296154	0.103236
Tent5c	17657	chr3	74645	1.88329	5.73311	3.1612	0.00310864	0.108032
Smim1	5575	chr4	68859	1.68334	7.17515	3.13435	0.00328684	0.113877
Hcn3	13383	chr3	15168	2.05339	3.86524	3.12932	0.00332138	0.114724
Ehd2	18549	chr7	259300	3.32727	2.77181	3.12403	0.00337277	0.116146
Gpt	2912	chr15	76282	2.13579	3.93534	3.11909	0.00339266	0.116478
Myt1	64444	chr2	17932	3.10332	1.14729	3.08845	0.0036249	0.124076
Asic1	30411	chr15	11419	3.24937	1.67944	3.08615	0.00364656	0.124402
Gnas	62423	chr2	14683	1.58598	9.12028	3.08297	0.00365631	0.124402
Nfia	536934	chr4	18027	-2.40298	1.51229	-3.07599	0.00371032	0.125863
Smim5	6131	chr11	66528	3.7105	2.56332	3.07601	0.00374539	0.126674
Vps37d	5367	chr5	194309	4.23384	-0.605773	3.06161	0.00389915	0.131483
Csrnp1	13493	chr9	215418	3.3334	2.41851	3.0526	0.00391293	0.131558
Kifc2	7556	chr15	16581	4.37633	0.991585	3.05534	0.00396427	0.132891
Svbp	5989	chr4	69216	2.04107	4.88256	3.04001	0.00399647	0.133196
Fbxo10	50357	chr4	269529	1.96835	4.17013	3.03996	0.00399683	0.133196
Ermap	14555	chr4	27028	1.57007	8.30121	3.03054	0.00407536	0.135071
A830082K12Rik	38548	chr13	320174	1.90339	5.15701	3.03037	0.00407684	0.135071
Osgin1	9095	chr8	71839	-1.98231	5.33312	-3.02749	0.00410126	0.135153
Sh3bgrl3	1348	chr4	73723	2.594	1.7083	3.02754	0.00410312	0.135153
Mertk	103192	chr2	17289	3.38324	2.77662	3.02	0.00418923	0.137433
Tead3	19133	chr17	21678	4.3446	1.56318	3.02652	0.00420764	0.137433
Unc45b	32154	chr11	217012	1.70912	5.66825	3.01461	0.00421186	0.137433
Asic3	4384	chr5	171209	3.60885	0.541766	3.01688	0.00422924	0.137433
Slc9a3r1	17838	chr11	26941	2.67064	1.7129	3.01259	0.00423279	0.137433
Tgm2	29988	chr2	21817	2.09081	6.61664	2.99162	0.00441682	0.142999
Clec2g	50327	chr6	70809	-2.84826	-0.720402	-2.98896	0.00444782	0.143594
Ehmt2	15549	chr17	110147	1.62348	7.22888	2.98335	0.0044927	0.144632
Plekhg5	18682	chr4	269608	2.58657	2.59595	2.97381	0.0045848	0.14718
Bcl2	176112	chr1	12043	-2.50003	1.83004	-2.97209	0.00460023	0.147259
Fzd4	5745	chr7	14366	1.88544	4.34893	2.95207	0.0047921	0.15297
2810404M03Rik	218936	chr8	69966	-2.36027	2.65765	-2.94413	0.00487222	0.155092
Oasl1	14672	chr5	231655	3.4791	-0.864461	2.94476	0.00490258	0.155623
Grtp1	23756	chr8	66790	1.90102	4.17402	2.93769	0.00493612	0.156251
Ache	6187	chr5	11423	1.85159	7.46983	2.92846	0.00503085	0.158807
Thsd4	11655	chr9	207596	4.2969	-0.777701	2.9311	0.00513035	0.161499
Map1a	21231	chr2	17754	2.58046	2.60397	2.90693	0.00526223	0.165153
Gm3558	23416	chr14	100041874	-1.75667	4.80494	-2.90538	0.00527547	0.165153
Nup155	50547	chr15	170762	-1.69376	8.54654	-2.90381	0.00529252	0.165231
Calm3	8654	chr7	12315	1.54559	7.52924	2.90052	0.0053284	0.165896
Vamp8	5447	chr6	22320	1.99739	3.76388	2.89644	0.0053734	0.16684
Flot1	9431	chr17	14251	1.64267	5.01301	2.89414	0.00539877	0.167171
Jund	2878	chr8	16478	2.19869	6.22542	2.88281	0.0055264	0.170544
Sphk1	4765	chr11	20698	3.64512	0.596783	2.88722	0.00553774	0.170544
Bcas3os1	17545	chr11	71489	1.6598	6.07409	2.88022	0.00555538	0.170625
Mettl7a1	9532	chr15	70152	2.60379	1.35156	2.86321	0.00575747	0.176356
Nipbl	153239	chr15	71175	-1.86481	7.41928	-2.85964	0.00579503	0.177029
Kcnn4	14950	chr7	16534	1.91801	5.50489	2.85584	0.00584043	0.177937
Smox	33322	chr2	228608	1.98063	5.89624	2.84513	0.00597014	0.181329
Them4	22401	chr3	75778	-3.79045	-0.959229	-2.8512	0.00598366	0.181329
Iqsec2	80969	chrX	245666	3.36064	-0.558696	2.84302	0.00603902	0.18252
Enc1	11936	chr13	13803	2.14192	5.09266	2.81943	0.00629314	0.189349
S1pr2	10842	chr9	14739	1.89637	4.68017	2.819	0.00629829	0.189349
Klf10	6295	chr15	21847	1.88097	6.89466	2.81369	0.00636697	0.190908
Dnajc21	23754	chr15	78244	-1.69217	5.80494	-2.80763	0.00644634	0.192287
Nrxn2	114480	chr19	18190	2.7608	0.363951	2.80746	0.0064591	0.192287
Lag3	7347	chr6	16768	3.50788	-0.970761	2.81117	0.00646373	0.192287
Junb	1840	chr8	16477	1.98789	8.81062	2.79781	0.00657731	0.195156
Rxra	86119	chr2	20181	1.44456	8.60245	2.78894	0.00669731	0.198198
Psip1	30710	chr4	101739	1.50373	7.5247	2.76539	0.00702716	0.20742
Mir24-2	107	chr8	723960	3.65024	-0.219883	2.76907	0.00706848	0.208099
Crip1	1868	chr12	12925	3.30747	0.472613	2.76422	0.00709561	0.208358
C77080	28866	chr4	97130	1.69757	8.3525	2.75094	0.0072372	0.211968
Rflnb	8588	chr11	76566	2.2141	3.58173	2.74934	0.00726195	0.212146
Snx22	4556	chr9	382083	2.3146	3.8676	2.7457	0.00731688	0.213203
Snx33	11172	chr9	235406	1.88988	3.87074	2.73119	0.00753425	0.218975
Entpd3	28508	chr9	215446	1.80261	2.98478	2.72513	0.00762761	0.221123
1700052K11Rik	2413	chr11	73431	1.92973	4.15792	2.7113	0.00784526	0.226799
Gpalpp1	24584	chr14	67467	1.61702	7.54254	2.70978	0.00786939	0.226799
Cyp2c38	73520	chr19	13097	2.00179	3.97426	2.70893	0.00788327	0.226799
Spns2	38283	chr11	216892	4.4173	-0.668105	2.72465	0.00791532	0.227146
Khk	9352	chr5	16548	1.48746	6.7339	2.69214	0.00815625	0.23347
Itpripl1	4689	chr2	73338	1.80601	7.00029	2.68484	0.00827809	0.236362
Tnni1	11569	chr1	21952	3.96354	-0.0431429	2.69319	0.00832845	0.237204
Dok7	30748	chr5	231134	3.06449	1.18407	2.6829	0.00835129	0.23726
LOC100861615	1357439	chr14	100861615	-1.73712	5.51571	-2.67669	0.00841598	0.238502
Mien1	1281	chr11	103742	2.24313	1.75273	2.67246	0.00849012	0.240004
Fads2	37340	chr19	56473	1.55814	7.62018	2.6679	0.00856709	0.241579
Tbc1d10b	11009	chr7	68449	1.61056	7.7531	2.66515	0.00861491	0.242326
Kcnq4	49704	chr4	60613	1.46943	8.98989	2.6461	0.00895347	0.251228
Platr4	5519	chr3	78706	4.6222	-0.156042	2.65741	0.00916955	0.256657
Atp7b	65727	chr8	11979	1.49209	7.72185	2.62966	0.00925583	0.258435
Sh3bp1	12267	chr15	20401	1.91466	5.17608	2.6192	0.00945365	0.263312
Dlg4	26927	chr11	13385	2.39007	1.91875	2.61364	0.00956517	0.265767
Prx	20718	chr7	19153	2.02911	5.09135	2.60921	0.00964622	0.267365
Adamtsl5	7731	chr10	66548	2.15388	3.17669	2.60626	0.0097047	0.268331
Pxn	49285	chr5	19303	1.70655	5.51051	2.59057	0.0100148	0.276067
Zfp385a	26192	chr15	29813	2.71339	1.5239	2.59073	0.0100331	0.276067
Anxa5	26964	chr3	11747	4.94999	1.29781	2.61248	0.0102021	0.280041
Pafah1b3	2907	chr7	18476	2.17002	2.67477	2.57938	0.0102445	0.280527
Retreg1	130424	chr15	66270	-2.59568	3.29436	-2.57752	0.010296	0.28126
Abcc2	55911	chr19	12780	-2.1501	3.56659	-2.57114	0.0104155	0.283841
Spire2	36806	chr8	234857	2.15115	3.79293	2.56038	0.010643	0.2889
Gm1943	1109	chr8	384864	-1.68051	4.11998	-2.55943	0.0106616	0.2889
A330093E20Rik	361774	chr18	107003	1.56447	8.32001	2.55869	0.0106774	0.2889
Pde2a	91139	chr7	207728	1.99257	2.74522	2.55693	0.0107158	0.28925
Tmem235	4792	chr11	546519	-2.89143	-0.404997	-2.55696	0.010757	0.289675
Cdk2	7113	chr10	12566	1.69564	5.50111	2.54945	0.0108772	0.292218
Prr12	25175	chr7	233210	1.47308	7.57773	2.54814	0.0109058	0.292297
Igsf11	124813	chr16	207683	-2.92524	3.6007	-2.54284	0.0110715	0.296039
Pcolce	6298	chr5	18542	3.92777	-0.932384	2.55275	0.0110992	0.296083
Tmem243	18247	chr5	652925	-2.6325	0.798559	-2.52959	0.0113396	0.301786
Hacd2	86755	chr16	70757	1.45893	8.07209	2.50956	0.0117813	0.312114
Tmem38a	15182	chr8	74166	1.98945	2.7706	2.50953	0.0117826	0.312114
Eya1	141242	chr1	14048	3.28957	0.2876	2.50557	0.0120061	0.317102
Pomgnt2	14421	chr9	215494	-1.97241	4.62831	-2.49926	0.0120266	0.317102
Scn4a	30798	chr11	110880	1.83337	4.56	2.48642	0.0123382	0.324563
Slc17a7	12219	chr7	72961	3.3425	-0.173336	2.49101	0.0123783	0.324866
1110036E04Rik	4272	chr9	68697	2.84632	0.595495	2.48431	0.0124402	0.325738
Trim21	7548	chr7	20821	-3.03373	-0.155357	-2.4817	0.0125374	0.327528
Pnpo	6204	chr11	103711	1.63404	5.19624	2.46111	0.0129757	0.338201
Ostn	43569	chr16	239790	2.1804	1.01959	2.45027	0.0132616	0.344405
Dpy19l3	68955	chr7	233115	2.18554	3.51635	2.4498	0.0132743	0.344405
Csrp2	19339	chr10	13008	1.92192	1.95368	2.42686	0.0138889	0.358079
Ptprg	688487	chr14	19270	-1.55801	7.97438	-2.42667	0.0138936	0.358079
Efna4	4636	chr3	13639	3.16612	0.166095	2.43153	0.0138959	0.358079
Ptpn14	148426	chr1	19250	3.14672	-0.892879	2.43004	0.0139319	0.358195
Hip1r	29588	chr5	29816	1.5548	7.06776	2.4128	0.0142802	0.366321
Serpine2	64345	chr1	20720	1.95336	6.79969	2.40975	0.0143675	0.367729
Pcdh15	827863	chr10	11994	3.4413	-0.461807	2.39625	0.0150134	0.383398
4933412E12Rik	12718	chr10	71086	3.03751	1.36042	2.37524	0.0155066	0.395106
Mybphl	15147	chr3	68753	3.20083	-0.753934	2.37299	0.0156302	0.397363
Rictor	92020	chr15	78757	-1.65843	8.02217	-2.36249	0.0157702	0.400029
Klf16	10176	chr10	118445	1.49509	7.31569	2.35882	0.0158844	0.402028
Eno3	5338	chr11	13808	1.59283	7.30537	2.34897	0.0161948	0.408972
Asb7	44991	chr7	117589	1.42213	6.39358	2.33119	0.0167698	0.422154
Lrguk	104587	chr6	74354	1.91119	2.87848	2.33056	0.0167911	0.422154
Aox1	76442	chr1	11761	-2.36424	0.390527	-2.32628	0.0169489	0.42518
Epb41l3	133178	chr17	13823	1.58568	4.38667	2.3238	0.0170143	0.425881
Spib	6077	chr7	272382	2.53361	1.03033	2.31212	0.0174448	0.435699
Nt5c3b	18769	chr11	68106	1.93522	2.6099	2.30753	0.0175655	0.437751
Tulp2	8898	chr7	56734	2.97138	-0.138905	2.2997	0.0179829	0.447171
Ces2g	7820	chr8	72361	3.30017	1.08459	2.29385	0.0183385	0.455019
Tpd52	75080	chr3	21985	3.0621	-0.975479	2.28963	0.0183786	0.45502
Foxp4	57500	chr17	74123	1.578	7.72517	2.28255	0.0184417	0.455589
Dmtn	33865	chr14	13829	3.6339	1.80881	2.29463	0.0185142	0.45639
Abcg3	47661	chr5	27405	2.77696	-1.62622	2.27697	0.0187407	0.460971
Klf12	279154	chr14	16597	1.54807	6.13632	2.25394	0.0194963	0.478521
Gm3696	22433	chr14	100042149	-1.6905	2.7029	-2.24252	0.0199331	0.487331
Ccdc13	41835	chr9	100502861	-1.70342	2.79932	-2.24232	0.019941	0.487331
Ppfia3	27894	chr7	76787	1.87053	2.40527	2.22753	0.0205207	0.500156
Usp35	16585	chr7	244144	1.62732	3.68754	2.22668	0.0205537	0.500156
Prrt2	3670	chr7	69017	2.08201	2.28244	2.22535	0.020612	0.500501
Spsb2	1674	chr6	14794	1.94153	2.30609	2.21953	0.0208416	0.504998
Gnai2	21205	chr9	14678	1.48313	6.56388	2.20637	0.0213756	0.516835
Tmem29	61378	chrX	382245	1.50651	4.9081	2.1992	0.0216729	0.52291
Foxred2	16201	chr15	239554	2.05275	3.67077	2.19273	0.0219502	0.528478
Gm10768	2043	chr19	100038628	-2.80893	-0.298165	-2.18874	0.0222693	0.535029
Ube2r2	57350	chr4	67615	1.39989	7.36507	2.1827	0.0223722	0.535743
Olfr725	1110	chr14	258314	1.75772	3.07563	2.18221	0.0223933	0.535743
Prss42	5560	chr9	235628	2.62685	-1.20475	2.18319	0.0224433	0.535809
C430049B03Rik	4079	chrX	72575	1.99901	2.1855	2.17357	0.0227717	0.541533
Ubald2	4984	chr11	319370	1.71248	3.06082	2.17333	0.0227783	0.541533
Sh2d5	10558	chr4	230863	1.93414	2.40611	2.16835	0.0229992	0.545642
Gm15663	9320	chr10	327812	2.14365	2.2337	2.15713	0.0235084	0.556562
Nlrx1	15887	chr9	270151	2.70222	0.312096	2.153	0.023817	0.562694
Fgf11	3424	chr11	14166	2.75798	1.15745	2.14665	0.0241344	0.568042
Cthrc1	10188	chr15	68588	-2.99479	1.07502	-2.14924	0.0241433	0.568042
Adamts13	36210	chr2	279028	2.72695	-0.617025	2.14082	0.0243929	0.572729
Gm7367	4819	NA	664849	1.6996	3.05545	2.13551	0.0244881	0.573779
Il22	5083	chr10	50929	3.23118	0.599943	2.14433	0.024551	0.57407
Orai1	15379	chr5	109305	1.51932	5.23333	2.13057	0.0247202	0.576838
2310039L15Rik	26941	chr10	69629	2.37263	1.29503	2.12293	0.0251291	0.585178
Mir23a	75	chr8	387216	2.86717	-0.280491	2.12339	0.0252992	0.587934
2610008E11Rik	33227	chr10	72128	-2.2181	0.689131	-2.11558	0.0254583	0.590425
Nhsl1	126217	chr10	215819	-1.76181	2.77634	-2.1116	0.02563	0.592096
Ralgps1	234506	chr2	241308	1.57561	4.25018	2.11149	0.0256346	0.592096
D330045A20Rik	74214	chrX	102871	1.80772	2.55496	2.10661	0.0258745	0.596427
Pigh	9000	chr12	110417	-2.66259	0.134329	-2.09327	0.0266913	0.614007
Mdk	2461	chr2	17242	2.49424	-0.470328	2.07259	0.0276927	0.635757
Limd2	3887	chr11	67803	2.30803	-0.63844	2.06698	0.0279357	0.640044
Prex1	147488	chr2	277360	-2.16242	2.37034	-2.05223	0.0287	0.65623
Icam2	4986	chr11	15896	2.51243	2.43161	2.05141	0.028835	0.657993
Gm21319	248882	chr12	100861908	-2.31805	0.126652	-2.04396	0.02918	0.664533
Gata1	8651	chrX	14460	1.3382	9.7928	2.04002	0.0293437	0.666923
Lrp12	73155	chr15	239393	2.35769	2.57304	2.03676	0.0295895	0.671168
Gm10754	285677	chr10	100038699	2.05249	1.75874	2.02857	0.0299944	0.678998
Bfsp2	55405	chr9	107993	-2.83484	-0.781848	-2.03019	0.030218	0.682698
Rhpn2	58051	chr7	52428	1.6978	5.0607	2.01467	0.030773	0.693857
Gm7609	14152	chr1	665378	-2.5624	-0.187856	-2.01247	0.0310616	0.698978
Dcun1d3	42583	chr7	233805	1.529	5.10586	2.00407	0.0313889	0.704947
Gucy1a1	53451	chr3	60596	2.78027	-0.0231235	2.00146	0.0318652	0.714232
Topaz1	54729	chr9	671232	2.83568	-0.447207	1.99688	0.032192	0.720138
Ccdc9b	8517	chr2	214239	1.71553	5.25515	1.98059	0.0327941	0.732165
Esrrb	160512	chr12	26380	2.32747	-0.0562707	1.96893	0.0335921	0.748512
Slc40a1	17525	chr1	53945	2.0944	2.26674	1.96335	0.0338849	0.753557
Nrg3	1104240	chr14	18183	2.59771	2.92815	1.96126	0.0342222	0.759573
Cldn1	15194	chr16	12737	2.27412	0.259587	1.9517	0.0346682	0.767339
Evi2b	17205	chr11	216984	2.13114	1.0476	1.95045	0.0347119	0.767339
Fbln2	59777	chr6	14115	2.48482	-0.600282	1.95154	0.0347747	0.767339
Plpp7	15170	chr2	227721	2.72416	-0.449384	1.95245	0.0348973	0.768553
Cachd1	227070	chr4	320508	1.52388	4.24989	1.94205	0.0352227	0.772805
Oas1g	11526	chr5	23960	-1.94434	1.48434	-1.94214	0.0352264	0.772805
Usp2	28607	chr9	53376	1.44837	7.55405	1.93517	0.0356731	0.781097
Thra	23239	chr11	21833	1.45659	7.10779	1.93115	0.0359384	0.785287
Tgfb2	82807	chr1	21808	-2.12676	1.52472	-1.93071	0.0360027	0.785287
Osbpl6	194110	chr2	99031	2.55668	-0.958973	1.93168	0.0361349	0.78666
Zkscan17	21120	chr11	268417	-2.57801	2.84045	-1.9262	0.0365217	0.793561
Slc43a1	24179	chr2	72401	1.35483	8.28136	1.90995	0.037368	0.80952
Pfkp	68851	chr13	56421	3.32179	-0.559908	1.92833	0.0373993	0.80952
Lrp4	56371	chr2	228357	1.41711	8.49809	1.90847	0.0374698	0.80952
Wdr6	6358	chr9	83669	1.36682	7.11629	1.90621	0.0376256	0.811343
Lipe	16461	chr7	16890	1.77395	3.14222	1.90391	0.0377877	0.813295
Cpeb1	107733	chr7	12877	1.40623	4.45758	1.89414	0.038468	0.82619
5530401A14Rik	33906	chr11	71388	2.69719	-0.414095	1.89904	0.0385323	0.82619
Amz1	29186	chr5	231842	2.17323	1.07463	1.87895	0.0396111	0.847722
Pdk2	15114	chr11	18604	1.83352	2.60617	1.87425	0.0398971	0.852238
Myrf	32478	chr19	225908	1.74603	3.74581	1.86289	0.0407287	0.86837
Atf3	13037	chr1	11910	-3.23105	1.73162	-1.8654	0.0419591	0.892928
Rai14	145654	chr15	75646	1.68613	3.24094	1.82901	0.0433088	0.919928
Sufu	89743	chr19	24069	1.45383	6.22851	1.81917	0.0440839	0.932965
Zc3hav1l	11866	chr6	209032	-1.92801	2.00042	-1.81934	0.0440868	0.932965
Nckap5l	35715	chr15	380969	1.39727	6.18182	1.81698	0.0442582	0.934852
Enpep	63573	chr3	13809	3.64938	0.161283	1.84822	0.0444466	0.937089
Dhh	5514	chr15	13363	2.57678	-0.49256	1.81866	0.0445422	0.937367
Pxmp2	11883	chr5	19301	1.55588	3.46045	1.81145	0.044702	0.93899
I830077J02Rik	6774	chr3	433638	-2.21971	-0.0581257	-1.80982	0.044943	0.94231
Tyro3	18590	chr2	22174	2.53218	2.56976	1.79911	0.0461038	0.964868
Tnni3	4136	chr7	21954	1.47096	6.90961	1.79104	0.0463712	0.964958
Rgs6	541775	chr12	50779	1.40587	6.666	1.79052	0.0464144	0.964958
Cdkn1c	2712	chr7	12577	2.60906	0.912324	1.79644	0.0464339	0.964958
Ptch1	53988	chr13	19206	1.43718	8.30621	1.78989	0.0464673	0.964958
Rgs9bp	6589	chr7	243923	2.73609	0.533215	1.7977	0.0465326	0.964958
Fndc3a	172051	chr14	319448	1.33422	8.69386	1.78201	0.0471278	0.974353
Alas2	23206	chrX	11656	1.57138	5.28558	1.78167	0.0471572	0.974353
Rassf7	2799	chr7	66985	1.78306	3.21325	1.77021	0.0481386	0.991374
Nefh	9309	chr11	380684	1.51922	6.48558	1.76994	0.0481554	0.991374
Clba1	7271	chr12	217887	1.65004	3.53182	1.7677	0.0483495	0.992806
Ppp1r32	8641	chr19	67752	-2.37823	0.0598385	-1.77023	0.0483998	0.992806
Zbtb4	18115	chr11	75580	1.53331	4.65164	1.76082	0.0489453	1
Rgs2	4812	chr1	19735	-2.0679	0.282775	-1.75812	0.0492452	1
Gadd45g	1800	chr13	23882	-2.02898	3.66262	-1.75481	0.0495226	1
H1f0	2289	chr15	14958	1.41415	4.74081	1.75413	0.0495321	1
Ahnak	87636	chr19	66395	1.56643	7.56504	1.74863	0.050019	1
Stab1	29625	chr14	192187	2.54374	0.0426986	1.75428	0.0500311	1
Ddit3	5496	chr10	13198	1.419	6.57933	1.74374	0.0504546	1
Sema3c	155452	chr5	20348	-2.30505	-0.0438316	-1.74327	0.0507276	1
Rnf38	42072	chr4	73469	1.53169	6.81533	1.74042	0.0507532	1
Ldlrad1	8735	chr4	546840	-2.20784	0.135207	-1.74186	0.0507732	1
Crim1	176345	chr17	50766	1.54338	7.11389	1.72913	0.0517779	1
Ehbp1l1	18944	chr19	114601	1.38289	6.78889	1.72315	0.0523283	1
Arhgap45	14800	chr10	70719	1.46766	5.43131	1.71402	0.0531782	1
Myo1c	23126	chr11	17913	1.3884	6.85693	1.71273	0.0532998	1
Ypel2	57338	chr11	77864	1.71183	2.96451	1.71161	0.053409	1
Nxf3	13157	chrX	245610	2.34149	-0.943858	1.71098	0.0537799	1
Rnf181	2668	chr6	66510	1.4502	5.07747	1.69947	0.0545578	1
Kcnd1	12661	chrX	16506	2.02115	1.93208	1.69666	0.0548958	1
Il20ra	47467	chr10	237313	-1.70821	3.34992	-1.69464	0.0550269	1
Ppp1r9b	15687	chr11	217124	1.41182	5.59693	1.67651	0.0567976	1
Ankrd35	20904	chr3	213121	2.23558	1.18008	1.67746	0.056945	1
Tmub1	2384	chr5	64295	1.869	3.47986	1.67473	0.0569997	1
Gpr22	7060	chr12	73010	-2.41817	-1.23688	-1.67729	0.057216	1
Mc1r	3666	chr8	17199	1.7263	3.5488	1.67118	0.0573355	1
Hlx	5349	chr1	15284	-1.85164	1.325	-1.66354	0.0581212	1
Chrm1	19598	chr19	12669	2.42809	-0.634207	1.66681	0.0583083	1
Grhl3	31733	chr4	230824	1.73277	2.81303	1.66127	0.0583352	1
Id3	1571	chr4	15903	2.06701	1.98604	1.66182	0.0583833	1
Celf3	13363	chr3	78784	2.4487	-0.497672	1.66442	0.0585944	1
Cmya5	104010	chr13	76469	-2.0481	0.1786	-1.64802	0.0597942	1
Azin2	30272	chr4	242669	2.64639	-0.082029	1.64959	0.0606396	1
Acox2	33509	chr14	93732	-1.41704	5.82473	-1.63644	0.0608982	1
Mylk4	80953	chr13	238564	1.98373	0.136902	1.63152	0.0614963	1
Aqp3	5460	chr4	11828	1.45163	6.13723	1.62985	0.0615955	1
Zfr	67600	chr15	22763	-1.39623	7.56542	-1.6287	0.061718	1
Gm14139	11525	chr2	100271882	1.99668	-0.00888968	1.61377	0.0634228	1
Prkcd	30855	chr14	18753	1.36601	5.81442	1.61249	0.0634681	1
Dhrs11	8276	chr11	192970	1.3488	6.97451	1.61216	0.063504	1
Ifitm2	1123	chr7	80876	1.85624	1.52337	1.60603	0.0642113	1
Ptk2	218087	chr15	14083	2.1699	4.07526	1.59488	0.0656947	1
Mir193b	79	chr16	100124432	2.36088	-0.035926	1.59288	0.0662616	1
Sema4c	9740	chr1	20353	1.75985	2.13236	1.57681	0.0674858	1
Clip4	94520	chr17	78785	1.86815	0.660671	1.56037	0.0694335	1
Vwa5b2	15796	chr16	328643	2.48478	2.51063	1.56886	0.0694379	1
Ski	68461	chr4	20481	-2.18313	2.41323	-1.55792	0.0700351	1
Hyal1	3182	chr9	15586	1.68371	2.01008	1.55149	0.0704433	1
Gm10390	18168	chr5	100503427	1.95748	0.109625	1.54842	0.0709116	1
Fstl5	635445	chr3	213262	-2.08091	0.408577	-1.54158	0.0718664	1
Capn1	27281	chr19	12333	1.46925	5.45611	1.5317	0.0728304	1
Acat3	16438	chr17	224530	2.2028	0.322713	1.53464	0.0729221	1
Dnah6	204025	chr6	330355	2.79325	-1.10715	1.54838	0.0732584	1
D730005E14Rik	3607	chr15	109361	2.61939	-0.597756	1.54118	0.0733968	1
Shisa5	19140	chr9	66940	1.33851	5.11477	1.51688	0.0746675	1
Tmsb10	1402	chr6	19240	2.46828	0.286002	1.52647	0.0747053	1
Nrap	69994	chr19	18175	-2.21076	0.353038	-1.50939	0.0761502	1
Rom1	1975	chr19	19881	2.29927	0.643224	1.50617	0.0768	1
Kctd11	2722	chr11	216858	1.74719	2.53105	1.49922	0.076934	1
Gm10406	21335	chr14	100038847	-1.51518	3.78263	-1.49814	0.0770477	1
Samd1	2715	chr8	666704	1.36353	7.62759	1.49663	0.0772413	1
Arhgdig	2168	chr17	14570	1.41933	5.03325	1.49442	0.0775277	1
Egfl7	11627	chr2	353156	1.85562	3.89399	1.48875	0.0783386	1
Gdpd5	79436	chr7	233552	2.65282	1.05343	1.50499	0.0783755	1
Hr	19487	chr14	15460	2.59901	0.465721	1.50146	0.0785952	1
Polr2h	4440	chr16	245841	1.54131	4.81155	1.47929	0.0795065	1
Ppp1r16a	23236	chr15	73062	1.38423	5.55151	1.4792	0.0795166	1
Cuta	1507	chr17	67675	1.47026	3.60498	1.47851	0.0796084	1
Tuba4a	4280	chr1	22145	1.36151	7.27655	1.47384	0.080226	1
Orai3	5336	chr7	269999	1.41554	4.82881	1.46017	0.0820629	1
Ccdc81	37482	chr7	70884	-2.16453	-0.688573	-1.46148	0.0824603	1
Rcbtb2	41545	chr14	105670	1.62649	6.14442	1.45602	0.0826353	1
Mex3d	7297	chr10	237400	1.37995	6.50836	1.4436	0.084335	1
Tns3	232884	chr11	319939	1.51542	6.25652	1.44143	0.0846379	1
Styk1	14684	chr6	243659	-1.63811	0.854899	-1.43192	0.0859785	1
Slc5a2	6737	chr7	246787	1.51097	3.49525	1.43047	0.0861726	1
Gm3604	15459	chr13	100041979	-1.92105	-0.348908	-1.42435	0.0872257	1
Slc4a1	16462	chr11	20533	1.34626	5.41126	1.42023	0.0876273	1
Rab11fip5	39673	chr6	52055	3.45634	-0.00893566	1.47994	0.0876943	1
4831440E17Rik	4677	chr5	320965	1.46992	3.00837	1.41715	0.0880687	1
Rgs13	38706	chr1	246709	-2.01678	-0.471528	-1.41498	0.088741	1
Npy1r	9377	chr8	18166	2.15172	0.387705	1.41458	0.0891472	1
Ttbk1	45228	chr17	106763	-1.75462	1.15009	-1.40545	0.0898175	1
Car5b	51189	chrX	56078	2.10264	1.55514	1.40898	0.0898313	1
Htr2a	66020	chr14	15558	-2.48099	-0.395218	-1.416	0.0904293	1
Usp27x	3240	chrX	54651	1.88292	-0.120638	1.4014	0.0905208	1
Fhit	1611939	chr14	14198	-1.32593	8.6197	-1.39868	0.0907555	1
Colec11	29118	chr12	71693	-2.01108	0.659313	-1.39658	0.091455	1
Spn	4354	chr7	20737	2.50199	-0.730624	1.40715	0.0919388	1
Gm6313	7524	chr6	622319	-2.28967	0.241717	-1.39633	0.0924515	1
Hspa12b	18572	chr2	72630	3.6269	0.141741	1.45552	0.0932663	1
Zfp985	31925	chr4	433804	1.83296	1.02803	1.37995	0.0936784	1
Inpp4a	110843	chr1	269180	-2.16934	2.30179	-1.37739	0.094878	1
Vwa7	10163	chr17	27762	-1.8906	-0.159736	-1.36132	0.0966222	1
Apc2	16437	chr10	23805	2.23514	-0.543328	1.36818	0.0966262	1
Drc1	61080	chr5	381738	-2.45544	-1.07993	-1.37606	0.0966318	1
Cfap77	99586	chr2	329375	-2.09925	1.32863	-1.36236	0.0969876	1
Ccdc74a	4269	chr16	72315	2.21301	1.40985	1.36453	0.0971075	1
Fkbp14	15524	chr6	231997	1.53412	1.76452	1.35279	0.0977258	1
Fam234a	31551	chr17	106581	1.84086	1.68952	1.3464	0.0988983	1
Stx2	24004	chr5	13852	1.37679	5.11935	1.3286	0.101562	1
Efna3	7929	chr3	13638	2.24515	-1.43408	1.33832	0.101578	1
Cdkl1	43860	chr12	71091	1.80801	1.29884	1.32382	0.102493	1
Asap3	40209	chr4	230837	1.62345	3.0327	1.32181	0.102686	1
Abcb10	30664	chr8	56199	1.18759	10.489	1.31055	0.104506	1
E2f2	23663	chr4	242705	1.27315	8.50833	1.30788	0.104947	1
Tppp3	3931	chr8	67971	1.94654	1.58766	1.30626	0.105687	1
Esam	10231	chr9	69524	-1.91079	-0.476858	-1.30458	0.105877	1
Hsd11b2	5243	chr8	15484	1.70849	2.68595	1.2976	0.106737	1
Zfp799	13045	chr17	240064	-2.17086	-0.806346	-1.30294	0.107213	1
Lgals8	22324	chr13	56048	1.31413	5.23244	1.28931	0.108057	1
Zmym5	21132	chr14	219105	1.50212	4.88825	1.2856	0.108692	1
Glis1	200341	chr4	230587	-1.42639	3.40089	-1.28321	0.109095	1
Utrn	479548	chr10	22288	1.75086	2.39203	1.28266	0.109318	1
Sept8	24361	chr11	20362	1.38325	4.56107	1.27946	0.109736	1
Clic1	8477	chr17	114584	2.78961	-0.681371	1.31552	0.11043	1
Cnih3	108014	chr1	72978	-1.40422	3.90091	-1.27314	0.110824	1
Inpp5a	190544	chr7	212111	-1.66809	5.47473	-1.27038	0.111363	1
1600002K03Rik	2176	chr10	69770	-1.71694	1.13842	-1.26248	0.112787	1
Parp10	10446	chr15	671535	-1.36765	4.35228	-1.26005	0.113104	1
Oprl1	5970	chr2	18389	1.39046	4.7571	1.25146	0.114622	1
Aldoa	5214	chr7	11674	1.24935	8.43139	1.25115	0.114677	1
Arhgef37	42743	chr18	328967	-1.83806	1.24586	-1.24828	0.115525	1
Mgst3	21414	chr1	66447	2.07724	-0.0138644	1.25318	0.115616	1
Lasp1	39093	chr11	16796	2.08412	2.36436	1.25297	0.115694	1
Mad2l2	5207	chr4	71890	1.31177	4.84796	1.23968	0.116727	1
Zc3h12a	9468	chr4	230738	1.39557	4.87444	1.23963	0.116736	1
Esyt1	15610	chr10	23943	1.33597	4.18942	1.23724	0.117165	1
Mir451a	72	chr11	723870	2.24203	-1.38195	1.2441	0.118531	1
Rgr	11475	chr14	57811	1.76918	0.230067	1.22784	0.1191	1
Fads3	18124	chr19	60527	1.26445	6.53216	1.21832	0.120621	1
Airn	118574	chr17	104103	1.7401	0.0343504	1.21847	0.120782	1
Ipw	59721	chr7	16353	-2.08577	0.393222	-1.22342	0.121292	1
Dusp14	20313	chr11	56405	1.50803	1.57469	1.21277	0.121659	1
Tmem184a	9332	chr5	231832	2.06799	1.8152	1.22054	0.121726	1
Maz	4343	chr7	17188	1.20644	8.60691	1.20718	0.122691	1
Clec3b	6487	chr9	21922	-1.74846	0.778472	-1.20391	0.123531	1
Chst14	2087	chr2	72136	1.59776	3.99431	1.20273	0.12357	1
Tcam1	11472	chr11	75870	-1.8083	0.0988842	-1.2026	0.123925	1
Trim2	144337	chr3	80890	1.52966	2.29331	1.20027	0.124006	1
G630025P09Rik	2370	chr11	74341	1.80979	0.377592	1.20191	0.12406	1
Pbx2	4871	chr17	18515	1.36255	4.63194	1.19573	0.124847	1
Atn1	13944	chr6	13498	1.31714	5.64426	1.19426	0.125127	1
Mark4	32420	chr7	232944	1.30207	6.2136	1.19157	0.125639	1
AW549877	13718	chr15	106064	-1.37498	4.51037	-1.18118	0.127629	1
Alkal1	35401	chr1	620393	1.7317	0.500827	1.18176	0.12775	1
Map1lc3a	1710	chr2	66734	1.63208	1.66166	1.173	0.129304	1
9130008F23Rik	5077	chr17	71583	-1.69357	1.33278	-1.17241	0.129503	1
Dexi	12848	chr16	58239	1.42711	2.80645	1.17011	0.12978	1
Cdkn1b	5125	chr6	12576	1.25075	5.8932	1.16877	0.13004	1
Foxj2	25183	chr6	60611	1.34069	6.87914	1.16087	0.131593	1
Gm20756	45802	chr6	626904	1.38224	3.57113	1.15653	0.132451	1
Cand2	30999	chr6	67088	1.88545	0.885974	1.15756	0.133116	1
Prr13	3637	chr15	66151	1.79815	1.99051	1.15259	0.133731	1
Syne3	79861	chr12	212073	1.3517	5.84808	1.14926	0.133898	1
Crlf1	10926	chr8	12931	2.57266	0.627106	1.18898	0.134141	1
Pou6f1	11048	chr15	19009	1.48065	2.65368	1.14762	0.134239	1
Foxh1	1567	chr15	14106	1.23124	6.25647	1.14738	0.134275	1
2310068J16Rik	1121	chr15	70281	1.78078	-0.184193	1.14897	0.134404	1
Sytl1	9998	chr4	269589	-1.77772	0.273401	-1.14531	0.135139	1
F930017D23Rik	37487	chr10	414125	-2.20155	0.155055	-1.15928	0.135517	1
Zdhhc8	14384	chr16	27801	1.40604	4.00589	1.13595	0.136583	1
Cdkn1a	9737	chr17	12575	1.61124	4.28451	1.13393	0.137087	1
Sertad3	3525	chr7	170742	1.34197	5.57968	1.13308	0.137164	1
Trim7	24058	chr11	94089	1.65336	0.486966	1.13117	0.137712	1
D130043K22Rik	56140	chr13	210108	-1.91958	0.518694	-1.13109	0.138839	1
Gng8	3650	chr7	14709	1.80816	2.25349	1.12632	0.139192	1
Ext1	277921	chr15	14042	1.84247	3.69675	1.12646	0.139335	1
Ctse	37194	chr1	13034	-1.62108	1.50877	-1.12017	0.139934	1
Pacsin3	7867	chr2	80708	1.60537	1.08838	1.11498	0.140991	1
Mgat3	41799	chr15	17309	1.44816	4.50508	1.11008	0.141917	1
Slc30a8	40181	chr15	239436	1.35733	3.31396	1.10933	0.142064	1
Acot4	6345	chr12	171282	-1.75045	-0.883249	-1.10907	0.142592	1
Rps6ka2	133201	chr17	20112	-1.51195	1.87803	-1.10551	0.142894	1
Kif17	39723	chr4	16559	2.0303	-0.151107	1.11579	0.143137	1
Arfgap3	50508	chr15	66251	1.43414	4.02066	1.10356	0.143281	1
Far2	135345	chr6	330450	1.78322	1.13552	1.09786	0.145141	1
Sh3bp5	62070	chr14	24056	-1.53258	1.9266	-1.09098	0.145986	1
Ptpn11	14677	chr5	19247	1.83295	0.611619	1.09236	0.146623	1
C4a	14363	chr17	625018	-1.64473	1.569	-1.08779	0.146829	1
Ppfibp1	143530	chr6	67533	1.30457	5.41473	1.08054	0.148178	1
Mir193b	66	chr16	100124432	-1.66607	1.01657	-1.08178	0.148183	1
Gm9895	2203	chr19	100503337	1.58163	0.890361	1.08088	0.14821	1
Vsig10	35741	chr5	231668	1.43056	5.09249	1.07796	0.148744	1
Ccdc120	9611	chrX	54648	1.55742	2.18735	1.07403	0.149668	1
Rab3b	64255	chr4	69908	1.78588	0.803458	1.07701	0.149731	1
Skida1	4363	chr2	72668	1.46067	2.89625	1.07321	0.149781	1
Homer3	11363	chr8	26558	1.45559	4.10803	1.07026	0.150423	1
Traf4	7128	chr11	22032	1.35967	5.77797	1.06887	0.150711	1
Creb3l3	14540	chr10	208677	1.86833	-0.843855	1.07489	0.150779	1
Ggt1	12590	chr10	14598	1.79543	-0.375543	1.07171	0.150972	1
Iqsec1	150526	chr6	232227	1.16148	8.39243	1.06297	0.152001	1
Cobl	228285	chr11	12808	1.55251	1.99531	1.0569	0.15343	1
Ctdnep1	9433	chr11	67181	1.29184	5.71084	1.0542	0.153937	1
Akap17b	37232	chrX	338351	-1.5953	2.86207	-1.05228	0.154527	1
Jup	28935	chr11	16480	1.48593	1.9535	1.0419	0.15672	1
Prokr1	12110	chr6	58182	1.2133	6.78673	1.03526	0.158179	1
2410124H12Rik	18624	chr16	76785	1.64904	1.02866	1.03021	0.159679	1
Pycr1	7959	chr11	209027	-1.70576	1.20798	-1.01946	0.162438	1
Pla2g1b	8452	chr5	18778	1.96422	-0.32035	1.02743	0.163084	1
Ttll12	20064	chr15	223723	1.21828	7.09696	1.01381	0.163085	1
Frmd6	76721	chr12	319710	-1.99425	-0.440654	-1.02866	0.163221	1
Cisd3	2674	chr11	217149	1.47714	1.33685	1.01159	0.16364	1
Apobec1	24653	chr6	11810	-1.36118	4.09585	-1.00795	0.164446	1
Lrrc8e	10644	chr8	72267	1.59822	0.734428	1.0075	0.164797	1
Cntnap5a	895538	chr1	636808	1.41882	1.47881	1.00497	0.165151	1
Emx2	6668	chr19	13797	1.89509	0.448618	1.01459	0.165325	1
Sigirr	9372	chr7	24058	1.88215	-0.155065	1.01249	0.165679	1
Maged1	6601	chrX	94275	1.34219	2.84162	1.00133	0.165991	1
Wwc1	140912	chr11	211652	1.72818	-0.390144	1.00359	0.166351	1
Rhbdf2	28855	chr11	217344	1.25785	5.40345	0.99889	0.166559	1
Sept9	162665	chr11	53860	1.76404	0.990849	1.00127	0.167191	1
Aknad1	42652	chr3	329738	1.57754	0.0119363	0.989527	0.168997	1
Ak1	13301	chr2	11636	1.44551	1.74475	0.987223	0.169344	1
Slc9a7	186010	chrX	236727	1.29906	4.32703	0.984153	0.170044	1
Kdm3a	43934	chr6	104263	1.16488	7.73948	0.980346	0.170951	1
Fasl	7804	chr1	14103	-1.81805	-0.768476	-0.983573	0.172119	1
Smpd2	3169	chr10	20598	-1.88073	0.0183189	-0.986031	0.172318	1
Kcnj4	21528	chr15	16520	1.78161	2.76319	0.979006	0.172858	1
Adamts10	29587	chr17	224697	1.94715	-0.75572	0.987235	0.173052	1
C030037D09Rik	9930	chr11	193280	1.69239	0.126909	0.972771	0.17362	1
Tmem132e	57428	chr11	270893	1.63678	0.668764	0.970114	0.173932	1
Adgre5	18061	chr8	26364	2.05459	-0.337294	0.991489	0.173955	1
AW011738	2745	chr4	100382	1.68829	0.646483	0.970918	0.17405	1
Prr18	3708	chr17	320111	-1.68684	-0.274689	-0.968048	0.174752	1
Baat	17141	chr4	12012	-1.39017	2.52077	-0.960265	0.175811	1
Mettl17	7027	chr14	52535	1.29564	4.32445	0.958905	0.176131	1
Phf13	6549	chr4	230936	1.31887	6.27984	0.955969	0.17685	1
Pgap3	11819	chr11	320655	1.37334	2.37401	0.95574	0.176913	1
Tap2	11843	chr17	21355	-1.51445	0.977469	-0.955438	0.177115	1
Fkbp2	2723	chr19	14227	1.31551	3.73805	0.951004	0.178068	1
Apobec3	16022	chr15	80287	1.64557	2.14733	0.951075	0.178719	1
Adam33	12998	chr2	110751	-1.4334	5.83321	-0.945505	0.17946	1
Casp7	45215	chr19	12369	-1.40354	3.64199	-0.942015	0.180307	1
Lat2	14759	chr5	56743	-1.28282	3.08209	-0.93068	0.183113	1
Zfp566	13174	chr7	72556	1.19895	5.21566	0.930574	0.183139	1
Il6st	42791	chr13	16195	-1.30068	2.55122	-0.925843	0.184329	1
Kel	17996	chr6	23925	1.16772	6.82595	0.925252	0.184477	1
Ninj2	106959	chr6	29862	1.67111	0.715128	0.923773	0.185911	1
Dok1	2536	chr6	13448	1.29554	4.45901	0.916319	0.186738	1
Sorbs1	221773	chr19	20411	-1.68311	2.02239	-0.919321	0.187193	1
Arid3a	27941	chr10	13496	1.16569	7.44394	0.912721	0.187652	1
Dgka	23921	chr10	13139	2.1814	0.233521	0.953832	0.187839	1
Myf6	1870	chr10	17878	1.39221	0.91163	0.911119	0.188085	1
Six5	3802	chr7	20475	1.31004	3.83093	0.909343	0.188518	1
Zfp36	2445	chr7	22695	1.42147	5.19553	0.908671	0.188733	1
Tnfrsf22	12914	chr7	79202	-1.51776	0.443652	-0.907806	0.189139	1
Terb1	63169	chr8	320022	-1.66589	-0.888243	-0.909338	0.189661	1
Pdzd4	31613	chrX	245469	-1.85174	-0.96776	-0.918572	0.189878	1
Klhdc8b	13943	chr9	78267	1.35994	3.88527	0.903458	0.190036	1
Zfp773	6078	chr7	76373	-1.52664	-0.0430687	-0.903554	0.190271	1
Slc39a14	47958	chr14	213053	-1.74125	2.59038	-0.908775	0.190712	1
Gltp	21434	chr5	56356	1.31183	3.71784	0.900262	0.19085	1
Mxra8	4423	chr4	74761	1.74208	2.45567	0.906811	0.191258	1
Kcnip2	23718	chr19	80906	1.80515	-0.16719	0.908633	0.191776	1
H2afz	2324	chr3	51788	1.19869	5.81764	0.890022	0.193499	1
Prr5	22676	chr15	109270	-1.25607	5.1118	-0.888113	0.193997	1
Nek6	75794	chr2	59126	-1.30303	5.60164	-0.887373	0.194192	1
Wdr70	226155	chr15	545085	-1.30615	7.21081	-0.882788	0.195391	1
Fbxo4	16010	chr15	106052	-1.39993	0.932081	-0.880827	0.195943	1
4930542D17Rik	63664	chr16	75211	-1.34188	3.02034	-0.880085	0.196107	1
Col4a3	135139	chr1	12828	-1.92525	-0.853496	-0.89733	0.197674	1
Polrmt	10457	chr10	216151	-1.21093	4.66562	-0.869485	0.198893	1
Pcbp4	10174	chr9	59092	1.26711	7.83453	0.869485	0.198895	1
Ttc33	32773	chr15	67515	-1.22361	4.96835	-0.868686	0.199106	1
Elane	1905	chr10	50701	1.52715	0.773492	0.868982	0.199411	1
Lrrc42	20020	chr4	77809	1.2186	6.28915	0.866997	0.199554	1
Astl	19013	chr2	215095	1.32591	1.97962	0.860989	0.201162	1
Hfm1	85694	chr5	330149	-1.58962	0.161504	-0.863742	0.201252	1
Gabrr2	32754	chr4	14409	-1.48799	1.92157	-0.859097	0.201907	1
Pabpc1l	25315	chr2	381404	-1.50235	0.475641	-0.858956	0.202002	1
Pttg1	6001	chr11	30939	-1.40804	1.29739	-0.856105	0.202525	1
C130071C03Rik	7564	chr13	320203	1.29003	2.73841	0.855128	0.202726	1
Gal3st1	15693	chr11	53897	1.83287	-0.141277	0.869309	0.203686	1
Adcy10	91591	chr1	271639	-1.53967	-0.384136	-0.852202	0.20404	1
Cited4	1258	chr4	56222	1.23618	6.1109	0.845395	0.205347	1
Cbr3	7773	chr16	109857	-1.39967	1.07767	-0.842847	0.2061	1
Scarna17	62	chr18	100217466	-1.59138	1.25952	-0.8437	0.206823	1
Bst2	3176	chr8	69550	1.27328	4.34617	0.837436	0.20751	1
Peli1	59004	chr11	67245	-1.25377	5.22397	-0.835253	0.208105	1
Vmn1r194	891	chr13	626299	1.27868	2.91167	0.833475	0.208592	1
Slc12a8	145807	chr16	171286	-1.67424	0.263393	-0.841157	0.208655	1
Dock6	52456	chr9	319899	1.91373	0.690137	0.860173	0.208728	1
Plcl2	178948	chr17	224860	-1.32413	6.16762	-0.830483	0.20942	1
Zfp395	40255	chr14	380912	1.2054	5.51443	0.82942	0.209701	1
Neat1	3177	chr19	66961	-1.15658	7.54474	-0.825717	0.210718	1
Car5a	28769	chr8	12352	1.61739	1.09008	0.826931	0.211901	1
Blvrb	18004	chr7	233016	1.14963	7.74088	0.814994	0.213683	1
Gm14204	15252	chr2	100045469	-1.47112	2.2381	-0.814897	0.214017	1
Gm10389	11359	chr15	100038608	-1.74709	-0.553132	-0.824319	0.215174	1
Slc32a1	4990	chr2	22348	-1.2782	1.34651	-0.805271	0.216398	1
Gm16861	4422	chr16	100503704	-1.83538	-0.0751255	-0.827906	0.216531	1
Arhgef10	89369	chr8	234094	1.17793	5.99421	0.804296	0.216667	1
Sgcb	14983	chr5	24051	-1.63502	0.602729	-0.809472	0.21728	1
Cnp	6801	chr11	12799	1.40273	1.11582	0.801919	0.217443	1
Lats2	56462	chr14	50523	-1.81383	1.64665	-0.82151	0.217907	1
1300017J02Rik	37768	chr9	71775	1.19667	5.23884	0.799378	0.218048	1
Snhg11	10508	chr2	319317	1.36037	2.62677	0.796797	0.218821	1
Dgkh	155481	chr14	380921	1.2283	4.22189	0.795543	0.219129	1
Stmn4	17306	chr14	56471	1.8607	-0.446193	0.821105	0.219556	1
Serpinc1	24409	chr1	11905	-1.50026	1.79735	-0.795006	0.219853	1
Rhd	31637	chr4	19746	1.17421	6.53203	0.790542	0.220543	1
Mogat1	27114	chr1	68393	1.50998	0.232061	0.792669	0.220606	1
Ankar	57585	chr1	319695	1.33151	1.96988	0.789165	0.220958	1
Aire	13589	chr10	11634	1.63035	0.653254	0.796623	0.221039	1
Crat	15273	chr2	12908	1.18086	6.09975	0.788612	0.22109	1
Nts	8663	chr10	67405	1.4202	2.86247	0.787719	0.221524	1
E330009J07Rik	28636	chr6	243780	2.16601	0.255358	0.847363	0.222611	1
4933424G05Rik	58993	chr18	74456	-1.55379	-0.0571825	-0.78729	0.222635	1
Enpp3	62382	chr10	209558	-1.64512	-0.521831	-0.789767	0.223411	1
Shox2	8503	chr3	20429	1.71936	1.355	0.793661	0.223999	1
Tal1	12229	chr4	21349	1.1552	9.47622	0.775964	0.224698	1
Catsper2	19438	chr2	212670	1.35055	1.74863	0.770777	0.226239	1
Gab3	96358	chrX	210710	1.32895	2.4349	0.770679	0.226246	1
1810019D21Rik	3323	chr8	69771	1.37786	3.36694	0.769721	0.226589	1
Hdhd3	3147	chr4	72748	1.36788	2.07742	0.768646	0.226881	1
Pgf	10675	chr12	18654	1.94473	-0.519868	0.808788	0.226926	1
Btg1	5811	chr10	12226	1.23713	4.6942	0.765804	0.227624	1
Ufsp1	996	chr5	70240	1.25847	4.87412	0.762383	0.228616	1
Slc18a1	51515	chr8	110877	1.36532	0.605172	0.761683	0.228897	1
Nqo2	23807	chr13	18105	-1.28472	2.71558	-0.761229	0.228956	1
Pik3cg	35253	chr12	30955	1.68864	0.0990784	0.774171	0.229356	1
Mir27a	87	chr8	387220	1.80053	-0.499743	0.782811	0.230163	1
Pros1	75007	chr16	19128	2.07022	-0.620695	0.814971	0.230238	1
Pgm5	183582	chr19	226041	1.77086	-0.786644	0.779152	0.230324	1
Zfp647	15079	chr15	239546	1.25914	2.76195	0.751443	0.2318	1
Gm5095	180902	chr18	328953	1.20479	6.3677	0.748632	0.232619	1
Cysltr2	19987	chr14	70086	1.21457	4.21493	0.746844	0.233144	1
Stat5a	25819	chr11	20850	1.8165	1.20044	0.766719	0.236336	1
Grasp	8550	chr15	56149	1.74262	-1.29552	0.752522	0.238314	1
Amotl2	15614	chr9	56332	1.44323	2.3506	0.729984	0.238635	1
Cdkn2b	4744	chr4	12579	1.38295	0.757516	0.726794	0.239254	1
Slc4a2	15716	chr5	20535	1.19246	6.90273	0.7199	0.241127	1
Cdk2ap1	9190	chr5	13445	1.13046	7.87311	0.718967	0.241406	1
Hyal3	6064	chr9	109685	1.22237	3.66267	0.716429	0.242168	1
Ccdc63	30007	chr5	330188	1.64802	0.628011	0.730814	0.242338	1
Cyb5a	28450	chr18	109672	-1.17594	5.56077	-0.713842	0.242944	1
Zfp362	33028	chr4	230761	1.21284	5.44112	0.713705	0.242986	1
Itpka	8917	chr2	228550	1.58277	3.70703	0.72317	0.242987	1
Krtcap3	1492	chr5	69815	-1.76578	-0.367523	-0.739295	0.243892	1
Cyb5r3	18707	chr15	109754	1.17221	5.89308	0.710644	0.243907	1
N6amt1	14465	chr16	67768	1.2053	5.61159	0.709755	0.244175	1
Kcnb1	92850	chr2	16500	1.56732	-0.14649	0.717912	0.244313	1
Zeb2os	2947	chr2	433424	1.44012	0.231308	0.708024	0.245329	1
Plcd3	31363	chr11	72469	-1.87642	1.21091	-0.748373	0.245798	1
Gm10649	151087	chr8	102640923	-1.3211	1.6789	-0.701657	0.246685	1
Lyrm9	17305	chr11	66274	-1.27275	3.7181	-0.699643	0.24725	1
Tph1	27897	chr7	21990	1.81783	-0.674041	0.735966	0.247526	1
Zfhx3	246993	chr8	11906	1.64986	0.522779	0.715626	0.247548	1
Gm2115	49386	chr7	100039239	1.24714	2.57804	0.694622	0.248769	1
Gabbr2	327817	chr4	242425	1.69817	2.17146	0.714444	0.249853	1
9430038I01Rik	35188	chr7	77252	-1.23985	3.83594	-0.687975	0.250799	1
Dgkb	752706	chr12	217480	-1.24144	3.92717	-0.687286	0.251011	1
F730043M19Rik	35876	chr12	320046	-1.33018	2.31943	-0.687236	0.251117	1
4933405D12Rik	41525	chr3	74057	1.22046	2.47187	0.686664	0.251199	1
Vegfb	5180	chr19	22340	1.18536	4.95461	0.679289	0.253464	1
Gse1	92518	chr8	382034	1.10931	10.9746	0.679268	0.25347	1
Popdc2	16044	chr16	64082	-1.51289	1.16158	-0.680988	0.255099	1
Sox12	4435	chr2	20667	1.1922	7.27263	0.673715	0.255186	1
Trim9	103078	chr12	94090	-1.43952	0.650496	-0.674489	0.255869	1
Tldc1	17830	chr8	74347	-1.38467	2.44169	-0.672527	0.255935	1
Copz1	26947	chr15	56447	1.15643	6.03537	0.670584	0.256155	1
1700067K01Rik	3065	chr8	73453	1.2519	2.91785	0.670241	0.256272	1
Nkrf	15358	chrX	77286	1.12973	6.06122	0.670009	0.256333	1
Efcab8	14304	chr2	100504221	-1.41975	0.689535	-0.668855	0.257422	1
Stat5b	69855	chr11	20851	-1.17441	4.69871	-0.658877	0.2598	1
Prame	14704	chrX	75829	2.23098	-1.3043	0.7623	0.260216	1
Idi2	8073	chr13	320581	1.35422	0.500361	0.657969	0.260335	1
Pcdhb22	3067	chr18	93893	-1.43538	-0.184126	-0.660312	0.260376	1
Dennd3	59683	chr15	105841	1.67619	-1.5216	0.682575	0.260455	1
Fermt3	20512	chr19	108101	1.29958	1.96933	0.652422	0.261892	1
Prss53	5527	chr7	330657	-1.49667	0.367196	-0.656152	0.262989	1
Myocd	93420	chr11	214384	1.22721	3.96899	0.648036	0.263207	1
Mkln1os	31889	chr6	100503869	1.23736	3.14784	0.647004	0.263535	1
Ticam1	7306	chr17	106759	1.28243	3.37499	0.644137	0.264478	1
Phf19	20222	chr2	74016	1.86867	-1.72795	0.698725	0.265082	1
Tomm6os	3483	chr17	100415787	1.32552	1.89041	0.640447	0.265763	1
Hexdc	18224	chr11	238023	-1.20168	3.99326	-0.638865	0.2661	1
Ctnnbip1	48197	chr4	67087	1.46665	0.786144	0.644338	0.266235	1
B9d2	5401	chr7	232987	1.21335	3.61388	0.638395	0.266251	1
Gm14403	14086	NA	433520	-1.37693	1.11816	-0.638788	0.266634	1
Eqtn	21518	chr4	67753	-1.37989	-0.0986912	-0.637813	0.266978	1
Pld3	21095	chr7	18807	1.183	3.95433	0.631673	0.268383	1
Sv2c	173135	chr13	75209	-1.29869	4.07245	-0.62723	0.269899	1
Hivep1	133006	chr13	110521	1.15013	5.38138	0.617824	0.272811	1
Prodh	17465	chr16	19125	-1.21087	4.83591	-0.617619	0.272881	1
Pygb	44953	chr2	110078	1.26774	3.97211	0.617664	0.272907	1
Tyms-ps	1347	chr10	22172	1.39133	1.04362	0.618131	0.273573	1
Zxdb	7005	chrX	668166	-1.37397	0.416759	-0.616151	0.274	1
Hsd17b10	2547	chrX	15108	1.2141	3.01558	0.613017	0.274363	1
Slc4a11	13412	chr2	269356	1.49039	2.20313	0.620669	0.275066	1
Klf6	8905	chr13	23849	1.16711	4.84803	0.607587	0.27611	1
Il1b	6541	chr2	16176	-1.50252	0.829081	-0.617926	0.276478	1
Tcf19	4090	chr17	106795	1.21837	2.80687	0.6031	0.277571	1
Fank1	104642	chr7	66930	-1.40788	-0.00255411	-0.605067	0.278246	1
Gm11346	6643	chr13	76024	-1.54828	0.203494	-0.617029	0.278765	1
Cln6	13216	chr9	76524	1.18437	5.5276	0.595884	0.279909	1
Fbxo6	6420	chr4	50762	1.17576	4.72488	0.594365	0.280404	1
4930519G04Rik	30166	chr5	67593	-1.75798	-0.650386	-0.64093	0.282185	1
Tmem45a	81003	chr16	56277	1.2766	2.49547	0.588588	0.282386	1
Rad1	7658	chr15	19355	-1.10985	5.91118	-0.586804	0.282873	1
Fbxw7	163622	chr3	50754	1.1207	8.13015	0.582283	0.284356	1
Smo	25870	chr6	319757	1.12963	5.82087	0.580452	0.284958	1
Hsh2d	11291	chr8	209488	1.32582	0.837236	0.580173	0.285454	1
Shank1	48090	chr7	243961	1.2913	1.43009	0.577682	0.286046	1
Kctd14	8224	chr7	233529	1.69303	-1.2569	0.618292	0.287231	1
Slc51a	12302	chr16	106407	1.17451	3.97466	0.570329	0.288298	1
Gja1	13120	chr10	14609	-1.23646	2.502	-0.570354	0.288321	1
Chchd7	4638	chr4	66433	1.19685	5.15161	0.568624	0.288866	1
Ccdc102a	15230	chr8	234582	1.73293	-0.294916	0.620254	0.289415	1
Rsg1	6159	chr4	76166	1.29203	0.972206	0.567302	0.289512	1
Rgs10	44548	chr7	67865	1.51412	1.10782	0.584025	0.289623	1
Best2	7330	chr8	212989	-1.37353	0.135916	-0.56848	0.290122	1
Phlda1	2364	chr10	21664	-1.85235	-0.0666666	-0.639088	0.290368	1
Prrg4	19110	chr2	228413	-1.20908	2.98513	-0.562553	0.290886	1
Mir22hg	5152	chr11	100042498	1.17814	4.43864	0.56206	0.291041	1
Tpd52l1	113542	chr10	21987	-1.34681	0.766711	-0.562455	0.291718	1
Nrarp	2575	chr2	67122	1.19718	6.71697	0.559325	0.291955	1
Ctnnd2	856751	chr15	18163	1.30692	1.15741	0.558416	0.292611	1
Lin7b	2674	chr7	22342	1.38868	0.517783	0.56097	0.293113	1
Klhl8	49180	chr5	246293	-1.25107	2.17363	-0.555645	0.293248	1
Fgf18	29970	chr11	14172	-1.29612	1.49489	-0.555144	0.293631	1
Mir671	98	chr5	735264	-1.25632	2.37009	-0.554133	0.29377	1
Mef2c	163652	chr13	17260	1.14946	5.20134	0.553271	0.293968	1
Dzank1	56842	chr2	241688	1.33432	0.687541	0.555139	0.294044	1
Egfem1	165912	chr3	75740	1.2821	2.11307	0.553577	0.294068	1
Dcpp1	1978	chr17	13184	-1.35706	0.938441	-0.554931	0.294505	1
Arl4a	4697	chr12	11861	-1.1637	5.22921	-0.551041	0.294714	1
Gm6578	10058	chr6	625347	1.46917	-0.307357	0.5646	0.294799	1
Dsg3	31007	chr18	13512	-1.33041	1.41874	-0.552329	0.294955	1
Racgap1	31160	chr15	26934	1.13054	8.2804	0.549648	0.295179	1
Gls2	15370	chr10	216456	1.13788	4.46834	0.548362	0.29561	1
Gp9	1627	chr6	54368	1.62175	1.78703	0.585289	0.296169	1
4921513I03Rik	13155	chr10	70874	1.3706	0.953455	0.550186	0.296473	1
H6pd	29543	chr4	100198	-1.19531	5.06972	-0.545192	0.296681	1
Dnajc28	4743	chr16	246738	-1.29966	0.850009	-0.541778	0.298211	1
Acp5	9020	chr9	11433	-1.17275	4.23557	-0.536307	0.299665	1
Ptprr	256567	chr10	19279	1.12302	7.7822	0.535454	0.299951	1
Lrfn5	320627	chr12	238205	1.16441	3.90842	0.534298	0.300342	1
Ddt	2142	chr10	13202	1.3099	0.41765	0.535796	0.300384	1
Zfp46	7874	chr4	22704	1.15092	5.71998	0.531461	0.3013	1
Trim32	11255	chr4	69807	1.1456	4.75678	0.526759	0.302893	1
Mir3063	92	chr11	100526468	1.42507	0.53206	0.536895	0.303274	1
1810018F18Rik	2407	chr19	69166	1.31672	0.173042	0.522983	0.304953	1
Wfikkn2	6628	chr11	278507	1.55708	-0.763519	0.552767	0.305281	1
Pced1b	138585	chr15	239647	1.26098	2.38577	0.519282	0.305627	1
Syngr3	4858	chr17	20974	-1.49747	0.476515	-0.539567	0.306449	1
4732490B19Rik	6355	chr11	319871	1.41784	0.334179	0.526887	0.306773	1
Lsmem1	22930	chr12	380755	-1.24132	2.20737	-0.515487	0.306835	1
Pdzd2	235503	chr15	68070	-1.27568	0.775444	-0.515725	0.306964	1
Tmem106a	9544	chr11	217203	1.17497	6.23831	0.512348	0.307804	1
Il11ra1	9031	chr4	16157	1.28787	0.786081	0.511411	0.308593	1
Fam217b	7628	chr2	71532	1.16198	2.93468	0.507539	0.309447	1
Hbq1b	949	chr11	544763	-1.17861	2.7763	-0.504447	0.310513	1
Sgce	72855	chr6	20392	-1.32841	2.97155	-0.505377	0.311477	1
Sfr1	3833	chr19	67788	1.151	4.305	0.499506	0.312205	1
Mir96	106	chr6	723886	1.2977	1.33845	0.500286	0.312658	1
Mirlet7i	85	chr10	387251	-1.49988	-0.201454	-0.525055	0.312799	1
Fchsd2	175631	chr7	207278	1.12778	5.03217	0.497283	0.312969	1
Nqo1	14981	chr8	18104	-1.13679	3.87392	-0.496036	0.313399	1
1700110C19Rik	4711	chr17	76634	-1.35951	0.140369	-0.498465	0.315033	1
5033406O09Rik	2492	chr12	77675	1.54432	-0.383779	0.528217	0.31517	1
Sez6	48100	chr11	20370	1.30314	-0.0867908	0.491831	0.315787	1
Col5a1	153086	chr2	12831	1.55823	-0.175319	0.529365	0.315922	1
Abcd1	21691	chrX	11666	1.17499	2.31876	0.48101	0.31861	1
Tbc1d4	166832	chr14	210789	1.14355	5.28468	0.475188	0.320626	1
Dhrs3	34819	chr4	20148	1.13597	5.48016	0.474577	0.320839	1
Cdhr1	20463	chr14	170677	1.11937	5.94939	0.47125	0.321999	1
Fgf9	40035	chr14	14180	1.1643	6.83403	0.470103	0.322406	1
Nkain4	19928	chr2	58237	-1.56876	-0.82574	-0.516822	0.322943	1
Dbndd2	7184	chr2	52840	-1.27013	0.636347	-0.469672	0.323154	1
Cers5	36924	chr15	71949	1.15738	5.26786	0.466796	0.32356	1
Kremen1	70058	chr11	84035	1.24225	2.3042	0.465743	0.324209	1
Fbxo17	21351	chr7	50760	1.33211	0.494833	0.471122	0.324332	1
Igf2bp3	129737	chr6	140488	1.0806	8.04339	0.463102	0.324849	1
L3mbtl1	31058	chr2	241764	-1.17165	1.63025	-0.46221	0.325175	1
Diras1	5788	chr10	208666	1.7318	-0.69278	0.54671	0.325461	1
Galnt18	308317	chr7	233733	1.46039	-0.635136	0.488699	0.325531	1
Lrrc3	4962	chr10	237387	1.15992	2.35661	0.460149	0.325892	1
Nadk2	39236	chr15	68646	-1.09308	7.70924	-0.44858	0.329957	1
Platr17	1541	chr17	474160	-1.54465	-0.767354	-0.494923	0.331183	1
Nav3	316781	chr10	260315	1.14281	7.41846	0.443012	0.331928	1
Prkaca	23468	chr8	18747	1.10111	5.6616	0.440671	0.332754	1
Klhl1	413770	chr14	93688	1.11527	9.23844	0.440109	0.332953	1
Dgkz	30742	chr2	104418	1.07136	8.84757	0.438152	0.333647	1
Ccdc92b	21912	chr11	432582	1.09728	5.73753	0.435887	0.334451	1
Ifi30	3891	chr8	65972	1.13525	5.35888	0.434384	0.334987	1
Dapp1	50544	chr3	26377	1.16385	3.37527	0.431783	0.335927	1
Map3k12	19358	chr15	26404	1.19268	2.63819	0.431813	0.335983	1
Cacna1b	156778	chr2	12287	-1.27752	1.90165	-0.434902	0.336129	1
Aim2	45433	chr1	383619	1.47898	-0.301442	0.465623	0.338329	1
Acadvl	5246	chr11	11370	1.10401	4.44663	0.424631	0.338458	1
Slc18a1	7452	chr8	110877	1.29603	1.9575	0.430621	0.338466	1
Nckap5	916997	chr1	210356	1.11835	8.9486	0.422996	0.339042	1
4933404O12Rik	17964	chr5	66752	1.34358	2.11362	0.429482	0.341748	1
Il1rl1	25766	chr1	17082	-1.41784	-0.0156097	-0.442211	0.342882	1
Fcer1g	4778	chr1	14127	-1.28737	0.423673	-0.418178	0.342958	1
Xylt2	13647	chr11	217119	-1.15717	3.24384	-0.4106	0.343501	1
Gm16523	4750	chr2	100042584	-1.23207	0.813283	-0.411489	0.343753	1
A530072M11Rik	102116	chr4	100415915	1.41336	-0.53376	0.437565	0.344618	1
Vars	11958	chr17	22321	-1.11188	4.5247	-0.406295	0.345028	1
Msra	333283	chr14	110265	-1.17677	3.89922	-0.404789	0.345642	1
AA414768	1669	chrX	245350	1.17377	2.75968	0.404427	0.345763	1
Osr2	7194	chr15	107587	-1.10651	5.56622	-0.400363	0.347165	1
Ap5s1	3075	chr2	69596	1.11823	4.77649	0.399985	0.347302	1
Klf13	52565	chr7	50794	1.06034	9.29569	0.398423	0.347864	1
Ndufa4l2	2216	chr10	407790	1.47359	-2.14176	0.445465	0.347976	1
Hyal1	3879	chr9	15586	1.12271	3.88203	0.3979	0.348055	1
Pnliprp1	15283	chr19	18946	1.14368	3.60636	0.396422	0.348599	1
Zfp874a	11194	chr13	238692	-1.25403	0.712828	-0.399477	0.348882	1
Stk39	261535	chr2	53416	-1.30434	0.224175	-0.405666	0.348998	1
Mreg	53075	chr1	381269	-1.49057	-1.19411	-0.446748	0.349572	1
Lrrc69	130299	chr4	73314	-1.1868	2.48061	-0.391526	0.350521	1
Nme4	3726	chr17	56520	1.11389	3.63821	0.387727	0.351735	1
Cap2	148379	chr13	67252	1.14455	2.24546	0.386821	0.352079	1
Vmn1r203	936	chr13	171270	1.19351	1.45941	0.38704	0.352226	1
Ppp1r14b	2277	chr19	18938	1.08635	6.08243	0.383563	0.353244	1
Tmem191c	2362	chr16	224019	-1.26116	1.04222	-0.388645	0.353435	1
Zfp637	4715	chr6	232337	1.11104	3.6357	0.381509	0.353992	1
Crocc	43909	chr4	230872	1.19504	2.84316	0.38055	0.354641	1
Aldh1l2	46694	chr10	216188	-1.30416	-0.0150642	-0.3919	0.354851	1
Lrrc2	32520	chr9	74249	1.3823	-0.214512	0.405305	0.356791	1
Adam21	9891	chr12	56622	-1.22677	0.574476	-0.374187	0.357723	1
Lrrc36	50465	chr8	270091	-1.09186	4.88769	-0.369757	0.358272	1
Ostf1	51450	chr19	20409	-1.12244	3.83247	-0.368506	0.358734	1
Slc5a10	48018	chr11	109342	-1.5502	-1.02928	-0.44555	0.359015	1
Upk1b	27020	chr16	22268	-1.24777	0.218458	-0.372321	0.359317	1
Upk1a	9383	chr7	109637	-1.11991	3.3989	-0.366662	0.359407	1
Trim46	11721	chr3	360213	1.2028	1.07637	0.36597	0.360226	1
4930431F12Rik	12605	chr5	75783	-1.39479	0.0714373	-0.400852	0.360747	1
Bcar1	33375	chr8	12927	1.09384	4.55773	0.362596	0.360891	1
Map4k4	125398	chr1	26921	1.09753	6.46444	0.360227	0.361759	1
Six4	12987	chr12	20474	1.11039	3.08892	0.355502	0.363494	1
Hectd2	66497	chr19	226098	-1.12638	3.66148	-0.353265	0.364325	1
1190005I06Rik	25781	chr8	68918	-1.43164	-0.509048	-0.402546	0.365359	1
Hspb9	726	chr11	75482	1.30963	-0.189044	0.369441	0.365553	1
Necab3	14449	chr2	56846	1.10445	4.97732	0.348754	0.365974	1
Brsk2	54493	chr7	75770	-1.17303	3.98881	-0.346894	0.366917	1
Zbtb3	2359	chr19	75291	-1.20498	0.680575	-0.345305	0.368224	1
Lif	14947	chr11	16878	1.24205	2.55538	0.349185	0.368484	1
Nme3	1030	chr17	79059	-1.17336	1.95735	-0.337972	0.370281	1
Rab11fip2	40771	chr19	74998	-1.17027	2.12422	-0.336708	0.370713	1
Lurap1	7889	chr4	68075	1.19652	1.11141	0.337866	0.370851	1
Muc5ac	30125	chr7	17833	-1.47722	-0.617025	-0.405234	0.371435	1
Slc6a8	9368	chrX	102857	1.22292	1.25228	0.338325	0.371816	1
N4bp2l1	22883	chr5	100637	-1.24087	1.19931	-0.331667	0.375918	1
Plp2	3163	chrX	18824	1.16135	2.72461	0.322422	0.375991	1
Jak2	61253	chr19	16452	1.1618	5.49933	0.321346	0.376406	1
Cers1	15814	NA	93898	1.0714	4.58121	0.318774	0.377067	1
Gdf1	15818	chr8	14559	1.0714	4.58121	0.318774	0.377067	1
Gm5544	36846	chr3	433632	-1.25962	-0.4351	-0.332387	0.377426	1
Mmp27	9936	chr9	234911	-1.14681	1.30878	-0.311843	0.37982	1
Aldh1a1	41481	chr19	11668	-1.1511	2.31025	-0.31187	0.379857	1
Cd68	1692	chr11	12514	-1.24056	0.23608	-0.321888	0.380268	1
Trim29	25363	chr9	72169	-1.24559	-0.631383	-0.320265	0.381544	1
Fstl3	5357	chr10	83554	1.153	2.55254	0.304858	0.382554	1
Snord64	46	chr7	100217429	1.58974	-1.47021	0.418279	0.383428	1
Brdt	55865	chr5	114642	1.13757	1.74359	0.299971	0.384223	1
Prdx2	4666	chr8	21672	1.05755	7.85913	0.298417	0.384665	1
Smurf1	89336	chr5	75788	-1.09888	5.48002	-0.29546	0.385779	1
Sh3glb2	14423	chr2	227700	1.07865	5.73018	0.295087	0.385913	1
Eif4e1b	4456	chr13	218268	1.14922	2.12625	0.295052	0.386249	1
Vmac	3768	chr17	106639	1.12748	2.01952	0.292268	0.387061	1
Vwa1	6067	chr4	246228	1.16869	1.74751	0.294002	0.387176	1
Ciart	3724	chr3	229599	1.06604	6.31485	0.288694	0.388312	1
Chpt1	31158	chr10	212862	-1.14217	0.874824	-0.288696	0.388574	1
Snx32	15212	chr19	225861	-1.13621	2.42388	-0.286833	0.389205	1
Hipk4	7914	chr7	233020	1.21061	1.62575	0.295318	0.389358	1
Hmga2-ps1	1510	chr1	15365	-1.29874	0.063098	-0.31946	0.389863	1
Frmd4b	330791	chr6	232288	1.22615	-0.246541	0.296361	0.390583	1
Tspo	10631	chr15	12257	1.1433	3.71439	0.281563	0.391343	1
Zfp934	41803	chr13	77117	-1.12547	0.737787	-0.278945	0.392102	1
Gm5134	55076	chr10	333669	1.07338	6.36249	0.278469	0.392159	1
Myo1h	49636	chr5	231646	1.38309	-0.460977	0.342636	0.392905	1
Carmil3	17172	chr14	268747	1.22582	1.37485	0.289435	0.393909	1
Amotl1	73034	chr9	75723	1.52712	-0.584839	0.38487	0.394831	1
Nacc2	67276	chr2	67991	1.07126	3.67708	0.270667	0.395101	1
Cdo1	15138	chr18	12583	-1.13576	1.08028	-0.269524	0.395863	1
Tep1	46494	chr14	21745	-1.11344	2.44196	-0.268022	0.396172	1
1810037I17Rik	1798	chr3	67704	1.07347	3.72773	0.267476	0.396307	1
Zbed5	7900	chr5	71970	1.1119	2.36682	0.26642	0.396773	1
Gdpd1	40344	chr11	66569	-1.0912	3.0139	-0.263784	0.397712	1
Chsy1	64284	chr7	269941	1.04211	8.68393	0.26237	0.398238	1
Pnma3	3405	chrX	245468	-1.10184	0.651635	-0.262381	0.398265	1
Gm773	23055	chrX	331416	1.19367	-0.127225	0.271624	0.398445	1
Zfp707	6681	chr15	69020	-1.09288	3.33458	-0.2601	0.399111	1
Gpsm1	32705	chr2	67839	1.08956	4.0193	0.260033	0.399132	1
Dennd2d	20600	chr3	72121	1.22991	1.13583	0.279438	0.399654	1
Ntn4	104924	chr10	57764	-1.13772	1.60955	-0.256371	0.401075	1
St6galnac6	21096	chr2	50935	1.0492	7.07813	0.254487	0.401225	1
Id4	2610	chr13	15904	1.11789	1.75339	0.254409	0.401422	1
4930513N10Rik	14899	chr8	319960	1.09549	2.14633	0.253064	0.401789	1
Olfm2	60229	chr9	244723	-1.27476	-0.120104	-0.288916	0.403109	1
Tmem88b	4284	chr4	320587	1.10845	1.91228	0.24748	0.403989	1
Mmaa	28533	chr8	109136	-1.08257	3.02749	-0.246916	0.404107	1
Rab25	6251	chr3	53868	1.11817	1.59604	0.24747	0.40411	1
Gstp1	2502	chr19	14870	-1.07561	3.24395	-0.239653	0.406866	1
Ptprn2	792448	chr12	19276	-1.15608	1.10781	-0.244644	0.406937	1
Micall2	29641	chr5	231830	-1.10719	6.16849	-0.238331	0.407499	1
Kng2	43250	chr16	385643	1.10664	1.75298	0.238062	0.407597	1
Acap1	13973	chr11	216859	1.19247	0.334773	0.24969	0.409026	1
Ep300	65864	chr15	328572	1.05119	7.99826	0.23309	0.409364	1
Tef	24191	chr15	21685	1.04997	7.44345	0.229714	0.410652	1
3830408C21Rik	10949	chr13	100040322	1.13657	1.4446	0.231844	0.411017	1
Abcb9	33942	chr5	56325	1.08886	3.51865	0.228524	0.411141	1
Lmna	22184	chr3	16905	1.0504	9.28225	0.226597	0.411842	1
Gcat	11658	chr15	26912	1.05662	5.16503	0.226533	0.411867	1
Zfp169	25777	chr13	67911	1.20545	1.89503	0.248209	0.412234	1
Diras2	26462	chr13	68203	1.08032	4.03816	0.225483	0.412282	1
Mir183	70	chr6	387178	1.21239	0.11579	0.249772	0.412805	1
Tmco4	86267	chr4	77056	-1.27678	0.142336	-0.274177	0.413217	1
Dnd1	2544	chr18	213236	-1.09093	2.07618	-0.222451	0.413484	1
A330023F24Rik	20510	chr1	320977	-1.08418	3.33722	-0.217237	0.415456	1
Zfr2	18961	chr10	103406	-1.1488	1.01424	-0.223766	0.415611	1
Pemt	66223	chr11	18618	-1.0862	3.02784	-0.215615	0.416089	1
Cplx1	31474	chr5	12889	1.13793	0.192942	0.214978	0.418466	1
Eid3	1304	chr10	66341	-1.10078	2.34923	-0.206685	0.419754	1
Kdm5b	72701	chr1	75605	1.0665	6.16256	0.204916	0.420151	1
Evpl	17533	chr11	14027	-1.22448	-0.7229	-0.24054	0.421653	1
4930430F08Rik	16986	chr10	68281	-1.06824	3.1455	-0.198239	0.422722	1
Trpm4	30626	chr7	68667	1.20128	-0.467206	0.22736	0.423888	1
Gale	3014	chr4	74246	1.08225	3.36066	0.195345	0.423904	1
Cyhr1	16814	chr15	54151	1.04023	6.80845	0.194452	0.424168	1
Lrrc75a	43640	chr11	192976	1.06133	4.02355	0.194381	0.424199	1
Rab40b	32131	chr11	217371	1.20044	-0.990474	0.226341	0.424319	1
Zfp974	22039	chr7	73430	-1.11781	1.01937	-0.197472	0.42439	1
Mgst2	21483	chr3	211666	1.23593	-1.62757	0.240602	0.425028	1
Atp6ap1l	21907	chr13	435376	-1.09475	0.727636	-0.190118	0.426193	1
Filip1l	219528	chr16	78749	1.0722	3.97351	0.18747	0.42689	1
1700008J07Rik	2432	chr7	629159	1.07657	2.39833	0.185363	0.427736	1
Dnajb2	9270	chr1	56812	1.04363	5.14637	0.183016	0.428574	1
Soat1	46221	chr1	20652	-1.52557	-0.274756	-0.341709	0.428879	1
Prtg	110034	chr9	235472	-1.12089	0.619133	-0.187111	0.42941	1
Kcnk5	41725	chr14	16529	1.04452	6.75261	0.178004	0.430508	1
Gpatch11	12793	chr17	53951	-1.09699	1.6861	-0.179637	0.430567	1
4930558J18Rik	18323	chr1	75323	-1.10083	0.198743	-0.178813	0.431154	1
Cnksr3	93176	chr10	215748	1.04704	7.54236	0.175849	0.43134	1
Efnb2	43335	chr8	13642	-1.05839	3.05873	-0.170317	0.433487	1
Ikzf4	13579	chr10	22781	1.11109	0.40938	0.173684	0.434502	1
Nrip3	23490	chr7	78593	-1.11076	2.49962	-0.172826	0.434868	1
Sema6b	17259	chr17	20359	1.29266	-1.67223	0.251973	0.435379	1
Nfkbia	3239	chr12	18035	1.05582	5.62423	0.161325	0.436967	1
Aamdc	29167	chr7	66273	1.04447	3.96362	0.160337	0.437339	1
Plppr2	10634	chr9	235044	1.16699	0.333931	0.191877	0.437413	1
Gdap10	2793	chr12	100504486	-1.06617	1.77889	-0.159581	0.437705	1
Ppp1r3d	3266	chr2	228966	1.0988	0.818515	0.163264	0.437845	1
Eci3	17196	chr13	69123	1.07057	1.55759	0.156765	0.43888	1
Rnf150	227916	chr8	330812	1.12799	1.41319	0.170549	0.439475	1
Bbs5	20315	chr2	72569	-1.06084	2.3961	-0.15474	0.439551	1
Tst	6304	chr15	22117	1.06279	3.15479	0.154072	0.439829	1
A730090N16Rik	25410	chr3	319798	-1.07361	1.38209	-0.154113	0.440018	1
Dok3	5304	chr13	27261	-1.12845	0.0823846	-0.169821	0.440033	1
S100pbp	38658	chr4	74648	1.0322	5.89787	0.153343	0.440049	1
Actg1	2795	chr11	11465	1.04403	8.4006	0.150558	0.441131	1
Nab1	44600	chr1	17936	1.03768	6.52433	0.144838	0.443349	1
Tmem53	16592	chr4	68777	1.19993	-1.67345	0.198786	0.444672	1
Chrnb2	11185	chr3	11444	1.07449	0.672561	0.139994	0.445898	1
Def6	20831	chr17	23853	1.0874	1.06534	0.13495	0.449924	1
Hdac9	869321	chr12	79221	1.03863	5.29628	0.127076	0.450256	1
Zfp109	9804	chr7	56869	1.36881	-1.17673	0.266237	0.45033	1
Rasa4	27945	chr5	54153	1.21355	0.352605	0.199132	0.450408	1
Fam151b	34412	chr13	73942	-1.0532	2.08374	-0.125969	0.450778	1
Ptgr1	21489	chr4	67103	-1.02692	7.17595	-0.12565	0.450809	1
Sh3rf2	104986	chr18	269016	1.03809	6.62582	0.125042	0.451048	1
Zfp951	46901	chr5	626391	-1.05712	2.88109	-0.122743	0.452168	1
Stk33	159838	chr7	117229	1.07242	0.124881	0.123504	0.453073	1
Gm20199	3997	chr9	100504377	-1.04874	1.86282	-0.118623	0.453618	1
Clspn	36924	chr4	269582	1.02001	7.32935	0.11808	0.453757	1
Rhox2e	4306	chrX	100040016	-1.06388	-0.472093	-0.117624	0.454756	1
Sik1	11543	chr17	17691	1.02704	6.71986	0.115464	0.454777	1
Baalc	17356	chr15	118452	1.04293	3.66146	0.114235	0.455286	1
Sult5a1	15434	chr8	57429	1.19993	-1.51036	0.187135	0.45529	1
Npy4r	6774	chr14	19065	1.05596	0.935485	0.114084	0.455679	1
Hydin	343277	chr8	244653	-1.07773	0.415259	-0.119824	0.455928	1
Cry1	53355	chr10	12952	1.02439	8.26761	0.108853	0.457355	1
Rora	725227	chr9	19883	-1.08707	-0.0602322	-0.121619	0.45755	1
Otogl	149825	chr10	628870	1.03318	4.98726	0.107683	0.457815	1
9530091C08Rik	7977	chr9	320440	-1.08707	-0.137047	-0.120658	0.458175	1
Inpp4b	407362	chr8	234515	1.02865	4.38793	0.106379	0.458321	1
Fbxo48	3363	chr11	319701	-1.05307	1.14128	-0.106935	0.458511	1
Aldh6a1	20233	chr12	104776	1.07063	0.138062	0.111179	0.458981	1
Pink1	12887	chr4	68943	1.04601	2.49172	0.0994283	0.461261	1
Slc9a6	54396	chrX	236794	1.02455	4.91297	0.0971862	0.46191	1
Fam13a	90967	chr6	58909	1.0374	2.44951	0.0958281	0.462486	1
Ubtf	14537	chr11	21429	1.01866	8.55097	0.0943472	0.463018	1
Acot6	9130	chr12	217700	-1.05871	0.845205	-0.0976354	0.463533	1
Nxt2	11756	chrX	237082	1.03932	2.66246	0.093078	0.463614	1
Anxa6	54510	chr11	11749	1.19993	-1.04499	0.178394	0.464239	1
Ackr3	11743	chr1	12778	1.04188	4.9098	0.0886445	0.465526	1
Kmt2a	77920	chr9	214162	1.01305	8.47873	0.0843957	0.466909	1
Snora78	157	chr17	100306952	-1.0696	-0.0499572	-0.0966125	0.467775	1
5730522E02Rik	593731	chr11	70626	1.05539	0.371999	0.0875021	0.468295	1
Marcksl1	2401	chr4	17357	1.04253	2.33697	0.0820833	0.468424	1
Gimap1	4749	chr6	16205	1.08421	0.194051	0.105262	0.468477	1
Cd151	4120	chr7	12476	1.02049	6.03146	0.0792074	0.468939	1
Gm3646	1192	chr1	100042065	1.03258	3.92588	0.0763464	0.470172	1
Pcgf2	11675	chr11	22658	1.01712	5.34675	0.075581	0.470358	1
Cpne7	17812	chr8	102278	1.3661	0.0141682	0.245947	0.470482	1
Zfp708	28579	chr13	432769	-1.04168	1.10625	-0.0736591	0.472335	1
Pag1	146198	chr3	94212	-1.68148	0.266394	-0.336622	0.472666	1
Sag	41478	chr1	20215	-1.0605	-0.471296	-0.0824076	0.474147	1
Bbs10	3058	chr10	71769	-1.03316	1.20324	-0.0655563	0.474803	1
Sema5b	122897	chr16	20357	1.02423	2.53217	0.0640202	0.47492	1
E2f7	41920	chr10	52679	1.01632	4.5246	0.0634334	0.475115	1
Zfp30	9751	chr7	22693	1.03211	1.27215	0.0625878	0.476033	1
Rdh5	5707	chr10	19682	-1.03659	0.855225	-0.0626062	0.477023	1
Nr1h4	79389	chr10	20186	1.0218	4.0207	0.0579565	0.477294	1
Spata31d1b	7006	chr13	238662	-1.14479	-0.75663	-0.136038	0.477513	1
Mep1a	28445	chr17	17287	1.0255	3.40716	0.0575019	0.477607	1
Prss29	4031	chr17	114662	-1.06817	-0.388685	-0.0843092	0.477639	1
Nek8	10561	chr11	140859	-1.02346	2.85749	-0.0562778	0.478013	1
Hist3h2a	1990	chr11	319162	-1.01267	5.77568	-0.0548626	0.478473	1
Map7	132671	chr10	17761	1.02774	3.17035	0.0556178	0.478649	1
0610005C13Rik	7382	chr7	71661	1.0362	0.257709	0.0576568	0.480001	1
Nkpd1	6320	chr7	69547	-1.06365	1.29893	-0.0785303	0.48015	1
Acbd4	10512	chr11	67131	-1.03155	2.5199	-0.0541814	0.480312	1
Tmem196	72745	chr12	217951	-1.02006	2.78242	-0.0499223	0.480477	1
Cd79b	3189	chr11	15985	1.04929	0.408556	0.0666305	0.48082	1
Clec11a	3194	chr7	20256	1.02579	1.10213	0.0484346	0.481805	1
Dyrk2	9555	chr10	69181	1.01206	6.31486	0.0462584	0.481847	1
Raph1	83581	chr1	77300	1.01617	4.78725	0.0457022	0.482083	1
Tanc1	234106	chr2	66860	1.08431	0.089122	0.0921319	0.482504	1
Lrch1	193205	chr14	380916	-1.14718	-1.59862	-0.133481	0.482642	1
Slc16a4	20824	chr3	229699	-1.02211	0.597192	-0.0421215	0.484206	1
Ano10	118550	chr9	102566	-1.07151	2.10707	-0.0809841	0.484537	1
Gm13498	2163	chr2	227885	1.01794	1.6961	0.0394045	0.484757	1
Tex15	15042	chr8	104271	1.0107	3.8988	0.0378384	0.48515	1
Pdxk-ps	15341	chr17	435518	1.03551	-0.0875043	0.0505942	0.48548	1
Izumo4	2690	chr10	71564	1.0252	2.11636	0.0394877	0.487533	1
Helz	138984	chr11	78455	1.00853	6.83456	0.0314168	0.487669	1
Btn2a2	11795	chr13	238555	-1.02629	0.747512	-0.0401616	0.487798	1
Herc6	84145	chr6	67138	-1.01443	2.6301	-0.0314916	0.487878	1
Fuz	4546	chr7	70300	1.02948	0.923027	0.0427167	0.488144	1
Srcin1	65787	chr11	56013	1.18755	-1.34304	0.152228	0.488155	1
Stx8	240666	chr11	55943	-1.01022	4.81524	-0.0272982	0.489319	1
Crabp2	4680	chr3	12904	-1.01521	1.1897	-0.0290299	0.489351	1
Ccdc181	12250	chr1	74895	-1.01095	1.07297	-0.0244437	0.490603	1
Ttc39c	93520	chr18	72747	1.01501	0.395182	0.0263795	0.491052	1
Abcc4	223528	chr14	239273	-1.58031	-1.20034	-0.294085	0.491276	1
Il17rc	11709	chr6	171095	1.01283	1.26379	0.0242216	0.491314	1
Ajm1	4684	chr2	381353	-1.09185	-0.225738	-0.0906204	0.492535	1
Mir5114	61	chr19	100628619	1.01217	2.77764	0.0219062	0.492588	1
Fosb	7350	chr7	14282	1.00744	2.59302	0.0189515	0.492617	1
B4galt6	61806	chr18	56386	1.01569	0.229347	0.0251875	0.492769	1
Psme2	3662	chr14	19188	-1.00916	1.79029	-0.0178283	0.493654	1
Ppp1r15a	3351	chr7	17872	1.00259	8.79423	0.00882441	0.496538	1
Tm6sf2	7121	chr8	107770	-1.00444	1.08372	-0.0091943	0.496789	1
Asb12	7931	chrX	70392	1.00758	1.01149	0.0128386	0.496843	1
Stard13	152679	chr5	243362	-1.00216	6.47192	-0.00795777	0.496877	1
AI413582	1959	chr17	106672	-1.01078	1.59488	-0.016645	0.496952	1
Fam98c	3701	chr7	73833	1.00334	2.33227	0.00777897	0.497083	1
Smim23	4219	chr11	69351	1.00247	2.36239	0.00706429	0.497244	1
Ppfia4	36146	chr1	68507	-1.00304	2.23125	-0.00658741	0.497681	1
Fam84a	4441	chr12	105005	1.00455	1.88329	0.00780692	0.498686	1
Syt11	27899	chr3	229521	1.00221	1.28427	0.00435503	0.498892	1
1700113H08Rik	172554	chr10	76640	1.00671	0.633274	0.010591	0.498923	1
Dpp4	82159	chr2	13482	1.01412	2.09102	0.019536	0.499065	1
Mthfsl	31194	chr9	100039707	-1.00208	1.18248	-0.00377552	0.499692	1
Clmp	98083	chr9	71566	1.0014	1.62504	0.00265572	0.499778	1
Rps15a-ps4	697	chr4	664903	-1.01023	0.360393	-0.0146354	0.499863	1
Prkag2	237908	chr5	108099	0.999033	5.94151	0	0.501853	1
Grn	6488	chr11	14824	0.997689	3.18015	0	0.502511	1
Jph2	61752	chr2	59091	0.998521	1.43659	0	0.502809	1
Cenpj	45086	chr14	219103	-0.996385	3.1109	0	0.503691	1
Abca4	135602	chr3	11304	1.1149	2.04619	0.0995679	0.503998	1
Nedd9	177405	chr13	18003	-0.99729	3.49103	0	0.504524	1
Cdh24	9373	chr14	239096	-1.01282	0.909716	-0.0159333	0.505734	1
Ccnd3	94638	chr17	12445	0.996782	6.99873	0	0.506232	1
Arhgap6	509337	chrX	11856	0.993228	0.970396	0	0.506253	1
Plgrkt	13195	chr19	67759	-0.992793	2.47233	0	0.50631	1
Nr1d1	7308	chr11	217166	0.996508	6.86287	0	0.506774	1
Cib4	60253	chr5	73259	-1.04826	-0.410504	-0.0492491	0.507364	1
Slc2a13	305571	chr15	239606	-0.991175	3.67506	0	0.507458	1
4732471J01Rik	189599	chr7	654804	0.993242	3.72541	0	0.508031	1
Galk1	4363	chr11	14635	1.01193	1.37866	0.0144124	0.508105	1
Myo3b	390070	chr2	329421	-0.9911	2.82389	0	0.508405	1
Nphp1	48123	chr2	53885	0.994739	4.81768	0	0.508651	1
Dnmt3a	107464	chr12	13435	0.999032	1.72813	0	0.508718	1
Scg2	5422	chr1	20254	-0.990318	0.659275	0	0.508739	1
Triobp	58146	chr15	110253	0.993944	6.31685	0	0.509263	1
2010005H15Rik	35866	chr16	76770	-0.990171	0.193959	0	0.509758	1
Egln3	24894	chr12	112407	0.991701	3.41676	0	0.509923	1
Gm13238	774	chr4	236069	-0.988782	1.57655	0	0.509986	1
Ampd1	25707	chr3	229665	-0.993133	0.158652	0	0.510272	1
Cacna1a	224886	chr8	12286	0.987619	1.57173	0	0.510527	1
Ube2ql1	37066	chr13	76980	0.992801	7.50113	0	0.511841	1
Gm16675	8546	chr8	100503498	0.984944	0.946636	0	0.511953	1
Npc2	18554	chr12	67963	-0.989776	4.20442	0	0.513753	1
Vmn1r58	4256	chr7	81014	-0.982324	0.914982	0	0.513808	1
NA	8490	NA	NA	0.98566	0.693831	0	0.513991	1
Gprin1	12997	chr13	26913	-0.98209	0.303063	0	0.514015	1
Crisp3	20482	chr17	11572	0.989805	4.07243	0	0.51415	1
Psg23	10159	chr7	56868	-0.981297	-0.552792	0	0.515134	1
Dbi	7817	chr1	13167	-0.989571	4.71716	0	0.517015	1
Tnk1	8168	chr11	83813	0.986787	3.77466	0	0.5174	1
Rsph6a	19761	chr7	83434	-0.980205	1.50438	0	0.517451	1
Ccng2	8659	chr5	12452	0.977269	1.66298	0	0.517844	1
Gm15706	1305	chr6	100039495	-0.982878	0.197761	0	0.518062	1
Krtap10-4	902	chr10	100191037	0.97896	0.605187	0	0.519711	1
Lrpap1	14192	chr5	16976	0.988223	6.10656	0	0.520713	1
Hbb-bs	1406	chr7	100503605	0.980597	3.81316	0	0.521048	1
Tpgs2	41655	chr18	66648	-0.974017	1.96632	0	0.522099	1
Wfdc18	2357	chr11	14038	0.969852	0.676358	0	0.522203	1
Pdzk1	40862	chr3	59020	-0.971037	0.90535	0	0.522982	1
Tenm4	697918	chr7	23966	0.969742	-0.0538628	0	0.524067	1
Ksr1	131554	chr11	16706	-1.01084	0.367478	-0.0110828	0.524145	1
Prox2	19618	chr12	73422	0.968999	1.49829	0	0.524193	1
Tssk4	2356	chr14	71099	-1.0039	-0.639865	-0.00409762	0.524435	1
Gpr153	10976	chr4	100129	0.968644	0.282524	0	0.524787	1
Tg	179951	chr15	21819	0.967244	0.255069	0	0.524843	1
Hsd3b1	7598	chr3	15492	-0.965647	0.281756	0	0.524915	1
Vmn1r200	939	chr13	171246	0.967379	1.46437	0	0.524971	1
Castor1	4159	chr11	71962	-0.977571	-0.203669	0	0.525672	1
Esrp2	5792	chr8	77411	0.974907	5.85117	0	0.526109	1
Hook2	12770	chr8	170833	0.981739	4.40457	0	0.526517	1
Rpp40	11244	chr13	208366	-0.971896	2.15474	0	0.526727	1
Fbxo32	39014	chr15	67731	0.967958	-0.347864	0	0.526882	1
Ciita	47493	chr16	12265	0.965136	2.29836	0	0.526996	1
Mctp1	648663	chr13	78771	0.984095	7.04163	0	0.527244	1
D130020L05Rik	6477	chr12	319760	0.961837	0.527464	0	0.527363	1
Phlda2	977	chr7	22113	1.05717	-1.29761	0.0495264	0.527675	1
Gjc2	7650	chr11	118454	-0.96562	0.967005	0	0.527763	1
Smim22	1021	chr16	432995	0.960846	-0.0958427	0	0.528082	1
Slc16a12	78706	chr19	240638	-0.963905	0.62019	0	0.52852	1
Ncoa4	19472	chr14	27057	0.97984	6.57445	0	0.530024	1
Ttyh2	45517	chr11	117160	-0.956605	0.873207	0	0.530513	1
Lama5	49487	chr2	16776	0.987481	9.47115	0	0.530659	1
9430083A17Rik	2990	chr13	77428	0.959502	0.748452	0	0.530795	1
Zfp758	15829	chr17	224598	-0.956263	0.457923	0	0.531071	1
Lmo7	204766	chr14	380928	0.980245	9.37325	0	0.531203	1
Sept12	10995	chr16	71089	0.956188	1.00386	0	0.531218	1
Tmem218	14879	chr9	66279	-1.00491	0.00886658	-0.0047713	0.532986	1
Lrrd1	21424	chr5	242838	-0.952284	0.260566	0	0.533141	1
Snord72	60	chr15	100302529	-0.952497	0.0908948	0	0.533219	1
Hk1os	9260	chr10	70162	-0.968289	3.09678	0	0.533225	1
Olfr30	1066	chr11	18329	-0.954503	0.25552	0	0.533279	1
Cib2	14728	chr9	56506	0.966609	2.27225	0	0.533817	1
Rab27a	52728	chr9	11891	-0.949274	0.346436	0	0.534924	1
C2	19499	chr17	12263	0.947578	0.224087	0	0.535971	1
Sulf2	81785	chr2	72043	0.957394	0.495386	0	0.536046	1
Nr2f6	7834	chr8	13864	0.978533	5.33589	0	0.537408	1
Slc16a13	4203	chr11	69309	-0.949761	1.39098	0	0.538298	1
BC117090	12668	chr16	100038854	0.959069	1.58576	0	0.539141	1
Ehhadh	26550	chr16	74147	-0.955135	1.54731	0	0.539839	1
Slc8b1	22833	chr5	170756	0.96026	3.50143	0	0.539843	1
Bad	10039	chr19	12015	-0.972112	5.25858	0	0.54041	1
Optn	43297	chr2	71648	-0.953025	-0.590608	0	0.54101	1
Zc3hav1	44107	chr6	78781	-0.976925	6.37012	0	0.541012	1
Ctdsp1	5677	chr1	227292	0.979128	6.53113	0	0.541097	1
Agbl2	33488	chr2	271813	-0.939296	-0.210343	0	0.541797	1
4930470H14Rik	38338	chr17	75815	-0.962181	4.73731	0	0.54226	1
Ntan1	16174	chr16	18203	-0.948257	3.65037	0	0.54288	1
Pla2g16	31087	chr19	225845	-0.952767	3.12088	0	0.543664	1
Ptrhd1	6097	chr12	69709	-0.942448	0.62344	0	0.544303	1
Nr3c1	76701	chr18	14815	0.966437	5.95755	0	0.544487	1
Megf11	323580	chr9	214058	0.941005	0.360291	0	0.545034	1
Ralgds	39916	chr2	19730	-1.01158	-1.35903	-0.0101282	0.545072	1
Hspb11	25955	chr4	72938	0.938901	1.68954	0	0.545183	1
Pclo	348542	chr5	26875	-0.968896	0.0353041	0	0.545187	1
Dynlt3	8714	chrX	67117	1.01646	-1.33658	0.014162	0.545717	1
Nanos1	3928	chr19	332397	0.941218	1.79857	0	0.546019	1
Fam213a	20036	chr14	70564	0.962206	3.52041	0	0.547053	1
E030030I06Rik	36221	chr10	319887	-0.92986	0.56216	0	0.547171	1
Trim30d	37835	chr7	209387	0.940463	1.73258	0	0.548051	1
Zfp119a	14004	chr17	104349	-0.93056	1.00251	0	0.548086	1
Calcrl	94641	chr2	54598	-0.962518	2.79345	0	0.548169	1
Ubash3b	143854	chr9	72828	-0.925523	-0.568658	0	0.549253	1
Unc93a2	21594	chr17	667055	-0.93709	0.578047	0	0.549714	1
Snhg9	435	chr17	73474	-0.926959	0.529436	0	0.549721	1
Ndufs8	3912	chr19	225887	-0.960078	3.3006	0	0.550353	1
Sft2d1	16340	chr17	106489	-0.96272	4.69119	0	0.550365	1
Rnu73b	71	chr3	19871	0.927654	1.69239	0	0.551325	1
Slc1a4	30534	chr11	55963	-0.967841	5.99265	0	0.55176	1
Tmem18	6777	chr12	211986	-0.936433	1.99881	0	0.551924	1
Ang	10933	chr14	11727	0.950853	2.79839	0	0.551946	1
Erc2	856096	chr14	238988	-0.927301	2.63472	0	0.552591	1
Il4ra	27193	chr7	16190	-0.91894	2.20716	0	0.553137	1
Nradd	3259	chr9	67169	0.939506	1.56314	0	0.554235	1
Usf2	11556	chr7	22282	0.973333	6.22608	0	0.55523	1
2610306M01Rik	1034	chr6	67170	-0.939514	2.12166	0	0.556304	1
Sntb2	78443	chr8	20650	-0.95697	3.86434	0	0.556956	1
Mrpl42	21122	chr10	67270	-0.953776	3.48657	0	0.557003	1
Ndufa12	21940	chr10	66414	-0.958016	4.02645	0	0.557053	1
Klf9	25686	chr19	16601	0.962165	7.17023	0	0.557847	1
Ap3m2	18301	chr8	64933	0.929988	1.38654	0	0.558291	1
Fra10ac1	35654	chr19	70567	-0.951373	3.76314	0	0.558688	1
Cdkn2c	4497	chr4	12580	-0.923352	4.37981	0	0.560138	1
Uchl4	1162	chr9	93841	0.910894	-0.245232	0	0.560347	1
E230016K23Rik	41633	chr11	100504464	-0.942504	2.22511	0	0.560357	1
Tpsg1	3890	chr17	26945	0.928681	-0.0939779	0	0.561384	1
Espnl	26229	chr1	227357	0.92494	3.9652	0	0.562107	1
P2rx3	39283	chr2	228139	0.902737	0.351748	0	0.562177	1
Rexo2	1613	chr9	104444	0.905131	0.160999	0	0.562333	1
Acox1	8650	chr11	11430	-0.959086	4.32128	0	0.562377	1
Mfsd6	71015	chr1	98682	0.963741	-0.668857	0	0.562406	1
Adam8	13548	chr7	11501	0.908823	0.578661	0	0.562772	1
Rnase4	15075	chr14	58809	0.941592	2.84532	0	0.562984	1
Wdr93	42788	chr7	626359	-0.994027	-1.07632	0	0.56305	1
Sgtb	31652	chr13	218544	0.900677	-0.0301796	0	0.563211	1
Olfr1370	951	chr13	258528	0.917703	0.535557	0	0.563371	1
Tpmt	19675	chr13	22017	-0.899712	0.345611	0	0.563937	1
E130018N17Rik	1911	chr2	77017	0.920577	1.1802	0	0.563971	1
Ccnj	17292	chr19	240665	0.959245	6.37964	0	0.564065	1
Il1bos	5832	chr2	329514	-0.906758	0.780211	0	0.564661	1
Prl7a1	9130	chr13	19113	0.93276	1.74619	0	0.564694	1
Stc2	10621	chr11	20856	-0.968303	6.73933	0	0.565397	1
Azin1	31837	chr15	54375	0.938382	7.43645	0	0.565426	1
Rab11fip4	102801	chr11	268451	0.937836	9.57987	0	0.565984	1
Cited1	4804	chrX	12705	0.942456	3.10264	0	0.566579	1
Adcy6	17644	chr15	11512	0.966781	7.64497	0	0.5667	1
Dmkn	17311	chr7	73712	0.894162	0.618353	0	0.566704	1
Frmd5	261529	chr2	228564	0.900882	0.265361	0	0.566985	1
Mir182	75	chr6	387177	0.911592	-0.654414	0	0.56767	1
Rtn4	51517	chr11	68585	-0.944029	5.58945	0	0.567804	1
Adam15	10371	chr3	11490	0.942147	-0.311321	0	0.568575	1
St3gal6	52771	chr16	54613	-0.952324	5.90875	0	0.570365	1
Mbnl2	156030	chr14	105559	-0.945995	5.80461	0	0.570894	1
Vezf1	16451	chr11	22344	0.951367	5.76128	0	0.571595	1
Trim72	7016	chr7	434246	-0.905942	1.39122	0	0.571768	1
Mir106b	82	chr5	723925	0.892343	0.432998	0	0.571969	1
Rnpepl1	9761	chr1	108657	-0.957992	5.5183	0	0.572078	1
AU041133	25053	chr10	216177	-0.890783	1.09459	0	0.573864	1
BC021767	6564	chr3	545551	-0.924541	2.54167	0	0.573916	1
Slc25a30	25039	chr14	67554	0.94578	5.13479	0	0.574305	1
Pnkd	68659	chr1	56695	0.943792	5.70674	0	0.574468	1
Npff	1104	chr15	54615	-0.899758	1.59282	0	0.575055	1
Fam19a3	10143	chr3	329731	0.91454	-1.13985	0	0.575612	1
Wdr26	38753	chr1	226757	0.954402	8.19805	0	0.575657	1
Gamt	2818	chr10	14431	0.921457	-0.216838	0	0.57583	1
Spock2	27657	chr10	94214	0.9394	5.1302	0	0.575915	1
Fut11	5230	chr14	73068	-0.932724	3.26943	0	0.576734	1
Sp6	11170	chr11	83395	-0.883339	-1.11532	0	0.576756	1
Ppp3ca	265010	chr3	19055	0.954378	8.89657	0	0.576897	1
Ocel1	2392	chr8	77090	-0.895119	1.42737	0	0.577144	1
Orai2	23195	chr5	269717	-0.89811	-0.332943	0	0.577477	1
Gmnc	32740	chr16	239789	0.874045	-0.253308	0	0.57784	1
Mus81	5497	chr19	71711	-0.937037	2.95138	0	0.578347	1
Mapre2	141529	chr18	212307	-0.934086	6.13737	0	0.578503	1
Clgn	36939	chr8	12745	0.902942	1.10322	0	0.57856	1
Sfxn4	24154	chr19	94281	-0.905492	2.20051	0	0.578729	1
Isg20	6632	chr7	57444	-0.874066	0.390851	0	0.579201	1
Fshr	215724	chr17	14309	0.8953	1.52871	0	0.579353	1
Trp53i13	5175	chr11	216964	0.885608	3.26584	0	0.579363	1
H2-DMa	16270	chr17	14998	0.935149	3.63755	0	0.579754	1
Nmur2	15998	chr11	216749	0.891846	1.39821	0	0.579976	1
Depdc7	21015	chr2	211896	0.91373	1.74019	0	0.580678	1
Zfp935	13797	chr13	71508	-0.910783	2.77231	0	0.581021	1
Akap5	9261	chr12	238276	-0.907328	2.55546	0	0.58118	1
Chn1	164687	chr2	108699	-0.872834	-0.513892	0	0.5833	1
Psmb11	4247	chr14	73902	-0.885871	-0.327282	0	0.583376	1
Tbc1d7	19762	chr13	67046	-0.879869	0.767259	0	0.583469	1
1700028E10Rik	45409	chr5	625175	0.917911	3.54903	0	0.583512	1
Ctla4	6806	chr1	12477	-0.903088	1.97816	0	0.583918	1
Mxd3	4563	chr13	17121	0.862273	3.63589	0	0.583962	1
Cdh16	22482	chr8	12556	0.861665	0.688738	0	0.584748	1
Tmem132a	11951	chr19	98170	0.869868	0.560178	0	0.585825	1
Lage3	1457	chrX	66192	0.900464	2.00308	0	0.585902	1
Zfp174	11658	chr16	385674	-0.864728	0.852408	0	0.586243	1
Opn3	30163	chr1	13603	-0.891952	2.61877	0	0.587168	1
Ptpmt1	7338	chr2	66461	0.942744	5.69491	0	0.587496	1
Pou3f4	1086	chrX	18994	-0.951336	6.69082	0	0.58782	1
Antxr1	201923	chr6	69538	0.856219	1.24345	0	0.588536	1
Limk1	32552	chr5	16885	0.906668	3.09273	0	0.58905	1
Plod1	27024	chr4	18822	0.914471	3.04487	0	0.590554	1
Ube2q1	10389	chr3	70093	0.953471	6.80948	0	0.590842	1
Pdlim3	34062	chr8	53318	-0.849463	0.660118	0	0.591056	1
Pcyt1b	95086	chrX	236899	0.943306	5.27158	0	0.592047	1
Smim11	11739	chr16	68936	-0.921027	4.04745	0	0.592534	1
St3gal2	52633	chr8	20444	0.944991	7.09793	0	0.592756	1
Gm16497	24151	chr12	791361	0.937905	5.4958	0	0.592889	1
Gm15097	42191	chrX	434869	-0.85389	0.696943	0	0.593239	1
Pkp1	47630	chr1	18772	0.867203	-0.713363	0	0.593295	1
Eme2	2936	chr17	193838	-0.932244	4.40781	0	0.593436	1
Zfp825	13894	chr13	235956	-0.892955	2.6074	0	0.593534	1
Adamts19	216915	chr18	240322	0.889546	2.34095	0	0.593834	1
Nr2e1	21618	chr10	21907	-0.868475	1.84845	0	0.593934	1
March3	163833	chr18	320253	-0.927794	6.73649	0	0.594055	1
Prtn3	3506	chr10	19152	0.854347	-0.5254	0	0.595678	1
Tsen34	7426	chr7	66078	0.897691	2.47114	0	0.595754	1
5031434O11Rik	7360	chr3	100039684	0.856984	1.61987	0	0.595784	1
Epm2a	114033	chr10	13853	-0.856956	0.420781	0	0.596281	1
Angel1	25959	chr12	68737	-0.848421	0.389275	0	0.596342	1
Praf2	2493	chrX	54637	-0.842136	0.580908	0	0.596415	1
H2-Ke6	2023	chr17	14979	0.894873	2.91533	0	0.596809	1
4930404N11Rik	1797	chr10	432479	-0.844608	0.327086	0	0.598252	1
Mfsd3	2698	chr15	69572	0.840114	0.839614	0	0.59879	1
Snord1a	76	chr11	100216538	-0.857683	0.724307	0	0.598884	1
Ttll1	27139	chr15	319953	0.878383	2.18158	0	0.598931	1
Zbtb11os1	1350	chr16	66391	0.868642	0.993996	0	0.5996	1
Mterf2	8595	chr10	74238	-0.890828	2.01841	0	0.600052	1
Tdrd12	44135	chr7	71981	-0.849278	0.188893	0	0.600682	1
Nxn	141916	chr11	18230	0.831581	-0.371108	0	0.600707	1
Chac2	9657	chr11	68044	-0.914048	3.27656	0	0.600752	1
A630066F11Rik	1253	chr10	320642	0.858456	0.625253	0	0.601084	1
Appbp2os	3139	chr11	654810	-0.871483	1.58442	0	0.602339	1
Zfp53	21490	chr17	24132	-0.893837	2.16419	0	0.602663	1
Rbp1	23590	chr9	19659	-0.829217	0.0673409	0	0.603696	1
Bdh2	23205	chr3	69772	-0.825324	0.249987	0	0.603944	1
Fbxo16	54802	chr14	50759	-0.875823	1.9989	0	0.604082	1
Egfl8	2622	chr17	81701	-0.869859	1.81212	0	0.604289	1
P4ha3	34180	chr7	320452	0.876489	-1.29027	0	0.604304	1
Hint3	10160	chr10	66847	-0.870912	1.08883	0	0.604572	1
Rnf166	9918	chr8	68718	0.929406	5.79401	0	0.604632	1
Ica1l	54020	chr1	70375	0.829327	-0.206554	0	0.60562	1
Mical2	129359	chr7	320878	0.91454	-1.19299	0	0.60621	1
Hsd17b3	30928	chr13	15487	0.84992	1.41477	0	0.606611	1
Ptp4a3	35622	chr15	19245	0.911779	6.43504	0	0.606901	1
Spink10	112478	chr18	328971	-0.831935	0.706181	0	0.606957	1
Efna2	101283	chr10	13637	0.951368	8.44105	0	0.607294	1
Sost	4558	chr11	74499	0.82015	-0.88368	0	0.608469	1
Mterf1a	3353	chr5	545725	0.875555	1.96407	0	0.608511	1
Pawr	82203	chr10	114774	-0.910812	5.03535	0	0.609255	1
Arfgef3	155748	chr10	215821	-0.912001	3.9665	0	0.609569	1
AI464131	7475	chr4	329828	0.813973	1.22953	0	0.609749	1
Trim26	22240	chr17	22670	-0.89993	3.34161	0	0.609766	1
Kiss1r	5302	chr10	114229	0.854667	1.4287	0	0.609836	1
Copz2	11327	chr11	56358	0.91454	-1.72893	0	0.609882	1
Phf23	4241	chr11	78246	0.933431	7.49335	0	0.611445	1
Gm6787	9615	chrX	627782	0.832992	0.256393	0	0.611543	1
Speg	57010	chr1	11790	0.914939	4.96801	0	0.611779	1
2610044O15Rik8	19682	chr8	72139	-0.879182	2.94092	0	0.611802	1
Stat2	22274	chr10	20847	0.896516	2.60185	0	0.611867	1
Atl1	70981	chr12	73991	-0.811841	1.4651	0	0.613184	1
Asap2	158416	chr12	211914	0.915176	6.46163	0	0.61359	1
Crtc3	102246	chr7	70461	-0.934878	5.99809	0	0.613747	1
Nek3	38153	chr8	23954	-0.877931	2.00259	0	0.613902	1
Nucb1	17735	chr7	18220	0.940916	5.88706	0	0.614002	1
Tstd1	1320	chr1	226654	-0.80794	0.222527	0	0.614108	1
Gm9833	4286	chr3	100041480	0.803925	-0.0563766	0	0.614586	1
Trpt1	2916	chr19	107328	0.855929	1.25325	0	0.615401	1
4921531C22Rik	2161	chr2	66730	0.801491	0.605638	0	0.61596	1
Cspg5	18794	chr9	29873	-0.862157	1.67903	0	0.616626	1
Gnpda2	17284	chr5	67980	-0.885484	2.1035	0	0.617141	1
C130060K24Rik	76857	chr6	243407	0.863816	1.47051	0	0.618203	1
Wdr54	3670	chr6	75659	0.834733	0.591956	0	0.618284	1
Psen2	29297	chr1	19165	-0.929263	5.00009	0	0.618975	1
Mfge8	15293	chr7	17304	0.856809	-0.300354	0	0.618977	1
4930481A15Rik	15974	chr19	74931	0.809696	0.817603	0	0.619431	1
Pld2	17947	chr11	18806	0.800366	0.433615	0	0.620061	1
Gm13375	1475	chr2	433408	-0.836378	1.24541	0	0.62021	1
Pyroxd2	26918	chr19	74580	0.806076	1.37931	0	0.62046	1
Gm10318	930	chr10	622629	0.80348	2.86655	0	0.620591	1
Slfn14	11615	chr11	237890	-0.830837	1.79541	0	0.620849	1
Nostrin	53530	chr2	329416	-0.836019	0.341034	0	0.621161	1
Gm16853	6479	chr9	330902	-0.809886	0.895901	0	0.621239	1
Steap3	44667	chr1	68428	0.915664	6.30831	0	0.621451	1
Cnppd1	7154	chr1	69171	0.942773	6.86735	0	0.6215	1
3110039M20Rik	17695	chr12	67293	-0.89286	2.84503	0	0.621861	1
Dtx3	5332	chr10	80904	0.908652	3.41187	0	0.622375	1
Susd2	7390	chr10	71733	-0.79198	1.4085	0	0.622428	1
Ero1l	35486	chr14	50527	-0.894118	7.32275	0	0.622796	1
Lrrc20	106396	chr10	216011	-0.89648	5.8685	0	0.623125	1
Nceh1	61908	chr3	320024	-0.907087	5.84815	0	0.623306	1
Phospho1	7641	chr11	237928	0.837668	2.49967	0	0.624077	1
Mypn	88158	chr10	68802	-0.818821	2.19986	0	0.624128	1
St18	373710	chr1	240690	0.793743	-0.0307072	0	0.624754	1
Ywhaz	26669	chr15	22631	0.925836	7.68984	0	0.625082	1
Timmdc1	24823	chr16	76916	-0.906407	5.0884	0	0.625491	1
Cd59b	13948	chr2	333883	0.81562	0.235977	0	0.626098	1
Mir326	95	chr7	723840	0.793637	-0.214601	0	0.626367	1
Sorl1	155801	chr9	20660	-0.792965	-0.498251	0	0.626517	1
Ccdc24	3209	chr4	381546	0.801948	1.40545	0	0.626616	1
Cacna2d4	115882	chr6	319734	-0.791767	0.620039	0	0.626656	1
Pcdha1	257373	chr18	116731	0.874934	2.48805	0	0.626985	1
Il17d	18338	chr14	239114	-0.808685	-0.693891	0	0.627095	1
Lrrfip1	130218	chr1	16978	0.916711	4.60067	0	0.627836	1
Birc3	24470	chr9	11796	0.898305	3.77907	0	0.628109	1
Zbtb14	6567	chr17	22666	0.913167	5.11559	0	0.6284	1
Adhfe1	29923	chr1	76187	-0.830003	1.0585	0	0.628727	1
Cenpw	4532	chr10	66311	-0.892961	3.2184	0	0.629227	1
Slc2a1	28585	chr4	20525	0.93444	7.96536	0	0.630692	1
St13	34651	chr15	70356	0.875378	6.38354	0	0.631463	1
Rnase9	3409	chr14	328401	0.837452	2.33199	0	0.632218	1
Popdc3	29146	chr10	78977	-0.770709	1.26665	0	0.632227	1
Pcdhac1	97522	chr18	353236	0.868272	2.47754	0	0.633929	1
Alpk3	48013	chr7	116904	0.878636	3.40127	0	0.63425	1
Zfp703	4127	chr8	353310	0.867237	4.53865	0	0.634369	1
Ddx4	53978	chr13	13206	0.820576	1.41542	0	0.635146	1
Zfp970	14453	chr2	628308	-0.872296	3.28377	0	0.6352	1
A230072E10Rik	28545	chrX	331547	0.802021	1.1646	0	0.635344	1
Tbc1d10c	6691	chr19	108995	0.828608	2.03683	0	0.635624	1
Hdac3	18018	chr18	15183	-0.838837	4.14913	0	0.635748	1
9430037G07Rik	3919	chr9	320692	-0.798812	1.00155	0	0.635942	1
Cstad	13902	chr2	78617	0.825094	2.03278	0	0.636407	1
Epha10	36016	chr4	230735	0.795612	-0.329196	0	0.636431	1
Zfp9	17324	chr6	22750	0.763054	0.255511	0	0.636719	1
Btd	27141	chr14	26363	-0.864058	2.21467	0	0.636773	1
Tedc1	9038	chr12	104732	-0.901177	4.28662	0	0.637288	1
Pcdha10	182338	chr18	12943	0.864606	2.47939	0	0.637599	1
Pcdha11	176800	chr18	12942	0.864606	2.47939	0	0.637599	1
Pcdha12	167428	chr18	192164	0.864606	2.47905	0	0.637659	1
Hba-x	1516	chr11	15126	1.19993	0.65954	0.0884643	0.637926	1
Pcdha2	248456	chr18	353234	0.864277	2.48041	0	0.63794	1
Pcdha3	241451	chr18	192163	0.864277	2.48041	0	0.63794	1
Gm37013	234969	chr18	100384868	0.864277	2.48041	0	0.63794	1
Pcdha5	227218	chr18	12941	0.864277	2.48041	0	0.63794	1
Pcdha6	219902	chr18	12937	0.864277	2.48041	0	0.63794	1
Pcdha7	213734	chr18	12939	0.864277	2.48041	0	0.63794	1
Zbtb20	371840	chr16	56490	-0.799598	2.31769	0	0.639119	1
Pcdha8	195191	chr18	353235	0.863029	2.4801	0	0.639126	1
Pcdha9	189778	chr18	192161	0.863029	2.47969	0	0.639201	1
Ap5b1	3188	chr19	381201	-0.882002	3.58593	0	0.640273	1
Prmt2	30644	chr10	15468	0.762433	0.408827	0	0.640473	1
Ppp1r13b	79598	chr12	21981	0.799823	2.9564	0	0.641274	1
Gm17762	3329	chr2	100034739	0.769576	0.853468	0	0.641344	1
Ilvbl	10003	chr10	216136	-0.884074	3.7152	0	0.641529	1
Fgfrl1	12722	chr5	116701	0.903497	7.46516	0	0.641551	1
Dnm3	490733	chr1	103967	0.772319	2.14823	0	0.641566	1
Rhobtb3	74288	chr13	73296	0.919751	5.69091	0	0.641647	1
Krt14	4349	chr11	16664	0.823281	1.35631	0	0.642051	1
Gm10653	20548	chr9	677044	-0.789912	0.588629	0	0.642582	1
Gm16291	15333	chr15	100503072	0.822342	-0.0229561	0	0.642761	1
Fam173a	1779	chr17	214917	-0.852827	2.87621	0	0.642779	1
Qsox1	34745	chr1	104009	-0.846398	4.0633	0	0.643701	1
Cntrob	24378	chr11	216846	-0.859962	3.23051	0	0.643792	1
E030024N20Rik	6361	chr19	595139	-0.783731	0.478504	0	0.644291	1
Adcy3	80128	chr12	104111	-0.759003	0.0956397	0	0.644333	1
Rapsn	10103	chr2	19400	0.777825	-0.947283	0	0.644384	1
Adora2b	17469	chr11	11541	-0.897618	3.88168	0	0.644859	1
Nabp1	8912	chr1	109019	-0.76464	0.375739	0	0.645438	1
Abhd6	53654	chr14	66082	0.816466	1.47516	0	0.64557	1
Bbx	240546	chr16	70508	-0.774039	4.19944	0	0.645841	1
Stfa2l1	5138	chr16	268885	-0.788432	1.20193	0	0.646132	1
Ttc7	98885	chr17	225049	-0.900268	5.73017	0	0.646516	1
Nav1	150776	chr1	215690	-0.741589	-0.464028	0	0.646698	1
Casq1	10002	chr1	12372	-0.778493	-0.92322	0	0.647601	1
Nfatc2ip	13884	chr7	18020	0.925193	6.02407	0	0.648207	1
Retreg2	5124	chr1	227298	0.928023	6.56992	0	0.648418	1
Mir719	110	NA	751526	-0.803916	0.761146	0	0.648928	1
Ttc9c	10220	chr19	70387	-0.858336	3.84434	0	0.649077	1
Ppp2r5b	8074	chr19	225849	0.739488	1.49688	0	0.649475	1
Bckdha	28910	chr7	12039	0.884652	6.15968	0	0.649583	1
Cldn13	1281	chr5	57255	0.876211	4.22996	0	0.65006	1
Dcdc2b	5927	chr4	100504491	-0.773269	0.251674	0	0.650648	1
Zfp459	15705	chr13	328274	-0.732004	-0.892294	0	0.651572	1
Dcdc2c	110543	chr12	68511	-0.781295	2.38178	0	0.651634	1
Gm4907	14788	chrX	236749	-0.823985	0.0454011	0	0.652016	1
Hcfc1r1	1917	chr17	353502	0.769211	1.13548	0	0.652589	1
4933433G15Rik	5354	chr9	71274	-0.831202	2.88605	0	0.652769	1
Fam102a	34392	chr2	98952	-0.750801	0.781169	0	0.653535	1
Nufip1	26489	chr14	27275	0.922193	6.94249	0	0.654247	1
5730460C07Rik	2783	chr3	70594	0.786713	0.124937	0	0.654323	1
Acot3	7414	chr12	171281	0.726538	-0.985793	0	0.654491	1
Taf9b	14285	chrX	407786	-0.734576	0.656589	0	0.65458	1
Ifi35	10290	chr11	70110	-0.84642	2.65193	0	0.654767	1
C1qtnf12	4318	chr4	67389	0.815264	5.48243	0	0.655011	1
Frmpd1os	9268	chr4	78508	-0.854533	1.63797	0	0.655044	1
Aoc2	4632	chr11	237940	-0.853689	4.28264	0	0.65524	1
Cutc	15616	chr19	66388	-0.813305	1.17655	0	0.655434	1
Scn7a	651016	chr2	20272	0.786707	1.03489	0	0.655506	1
Fbxl15	2263	chr19	68431	-0.79656	0.882453	0	0.655631	1
Srxn1	5853	chr2	76650	-0.91282	5.60507	0	0.655886	1
6820408C15Rik	28742	chr2	228778	0.768654	1.85089	0	0.656187	1
Peg10	13211	chr6	170676	0.720887	6.76487	0	0.656761	1
Gm973	118246	chr1	381260	0.722345	0.0350624	0	0.656863	1
Acer1	28637	chr17	171168	0.810177	1.9506	0	0.657161	1
Tmem110	51617	chr14	69179	-0.882664	4.65915	0	0.658337	1
Elovl4	27614	chr9	83603	-0.861892	3.39797	0	0.658609	1
Cfap70	58036	chr14	76670	-0.756678	0.436943	0	0.658832	1
Nfkb2	7354	chr19	18034	0.841656	4.5107	0	0.659106	1
Map4k2	12278	chr19	26412	0.814292	3.12047	0	0.659229	1
Cracr2a	51964	chr6	381812	-0.925677	7.11743	0	0.659267	1
1810064F22Rik	7075	chr9	69862	0.726505	-0.457744	0	0.659632	1
4833418N02Rik	7929	chr17	74597	-0.719046	0.435677	0	0.659987	1
Nexn	29337	chr3	68810	-0.895967	4.84297	0	0.660495	1
Map2k6	114516	chr11	26399	0.857098	3.4601	0	0.660587	1
Syde1	7462	chr10	71709	-0.843652	2.8067	0	0.66128	1
Cybc1	6721	chr11	217370	-0.885619	5.07462	0	0.66158	1
Znf41-ps	42539	chr4	70005	-0.784949	0.539918	0	0.661978	1
Abcd4	14936	chr12	19300	-0.809672	2.22063	0	0.662364	1
Raet1a	215531	chr10	19368	-0.784898	0.863148	0	0.66265	1
Raet1b	200239	NA	19369	-0.784898	0.863148	0	0.66265	1
Raet1c	200238	chr10	19370	-0.784898	0.863148	0	0.66265	1
Psmg4	15196	chr13	69666	-0.876794	3.25706	0	0.663456	1
Zfp160	19916	chr17	224585	-0.854717	4.05917	0	0.664497	1
Slc22a13b-ps	11202	chr9	109280	-0.754336	1.28692	0	0.664527	1
Angpt1	252071	chr15	11600	0.722411	-0.919209	0	0.664596	1
Morn4	11432	chr19	226123	-0.72096	0.301283	0	0.664912	1
Cnbd2	63166	chr2	70873	-0.844812	3.25621	0	0.666135	1
Poll	8268	chr19	56626	-0.829079	2.99667	0	0.666284	1
Gm6277	18290	chr18	621998	0.758964	0.504712	0	0.666475	1
Sox15	1691	chr11	20670	0.701378	0.600692	0	0.666863	1
Kdm6b	15158	chr11	216850	0.914738	7.36854	0	0.667308	1
Dnmbp	93380	chr19	71972	-0.732682	0.421358	0	0.667432	1
Prkd1	307992	chr12	18760	0.721117	0.563525	0	0.667457	1
Aph1b	19937	chr9	208117	0.731613	0.209937	0	0.668109	1
1300002E11Rik	14693	chr16	100043489	-0.830008	3.49353	0	0.669373	1
Acyp1	8038	chr12	66204	-0.850927	2.92645	0	0.670246	1
B3gnt9	2516	chr8	97440	0.694899	0.762124	0	0.670474	1
Scg5	52779	chr2	20394	-0.871202	3.58131	0	0.670736	1
Gpr55	21519	chr1	227326	0.764242	0.881955	0	0.670899	1
Trafd1	13891	chr5	231712	0.882405	4.15118	0	0.671454	1
1700113A16Rik	6226	chr3	76642	-0.718727	0.791123	0	0.671497	1
Bicdl1	82274	chr5	75665	0.718703	0.273233	0	0.671499	1
Hspa1l	6526	chr17	15482	0.705325	0.2657	0	0.671893	1
Fam71e1	4547	chr7	75538	0.714525	1.9205	0	0.672413	1
Pmch	1303	chr10	110312	0.742883	1.50062	0	0.673167	1
Mllt11	10134	chr3	56772	0.833652	4.63861	0	0.67355	1
Nudt13	22886	chr14	67725	-0.835881	2.54381	0	0.673935	1
Eef2	5879	chr10	13629	-0.71879	1.64458	0	0.673941	1
Zfp692	7545	chr11	103836	-0.857813	4.6683	0	0.673976	1
Flt3l	5244	chr7	14256	0.845437	3.66291	0	0.674004	1
Kcnk13	98184	chr12	217826	-0.763244	0.776142	0	0.674448	1
Cnih2	5548	chr19	12794	0.744455	0.666487	0	0.674903	1
Lrrc56	15926	chr7	70552	0.794237	1.54736	0	0.675339	1
Rfx8	55689	chr1	619289	0.858555	4.97581	0	0.676193	1
Snord1b	77	chr11	100216531	0.681408	0.408953	0	0.676559	1
Ormdl1	13151	chr1	227102	-0.817935	3.54468	0	0.676897	1
Zfp873	13460	chr10	408062	-0.764667	1.52018	0	0.677101	1
Arhgef6	107245	chrX	73341	0.746253	2.10176	0	0.677141	1
Agbl5	17815	chr5	231093	0.863609	3.6024	0	0.678101	1
Nfat5	86048	chr8	54446	0.898758	7.86952	0	0.67816	1
Il1f9	7092	chr2	215257	-0.69794	0.39832	0	0.678838	1
Fuom	2937	chr7	69064	-0.702207	1.09463	0	0.678894	1
Gm9573	8715	chr17	672682	0.728975	-1.20037	0	0.67929	1
Zfp975	32611	chr7	434179	-0.838107	0.224801	0	0.679499	1
Aoah	230134	chr13	27052	0.757016	1.45949	0	0.679564	1
Dpcd	17673	chr19	226162	-0.818594	3.47018	0	0.679871	1
Tmem205	6527	chr9	235043	-0.819003	4.01443	0	0.680107	1
Adcy8	223262	chr15	11514	-0.700541	0.343735	0	0.680425	1
Vwa8	353133	chr14	219189	0.887439	9.12209	0	0.680633	1
Ryr1	121812	chr7	20190	-0.687372	0.778858	0	0.68075	1
Cox6b2	1301	chr7	333182	-0.721986	-0.975181	0	0.681427	1
Cdc42ep2	7261	chr19	104252	-0.696801	0.501746	0	0.681904	1
Rab3d	10611	chr9	19340	0.711933	0.960048	0	0.682042	1
Rilpl1	38312	chr5	75695	0.871233	4.22168	0	0.682107	1
Eml2	25313	chr7	72205	0.86648	5.72342	0	0.682127	1
Il18rap	33936	chr1	16174	0.740274	1.24557	0	0.682922	1
Prf1	6428	chr10	18646	0.853933	3.86224	0	0.683079	1
Insl6	3965	chr19	27356	-0.666395	-1.28938	0	0.683638	1
Nog	1922	chr11	18121	0.807223	2.97192	0	0.68377	1
Neto2	54422	chr8	74513	-0.666395	-1.00826	0	0.683847	1
Rnase11	713	chr14	497113	0.784967	1.12674	0	0.684522	1
Nrbp2	4420	chr15	223649	0.668885	-1.03203	0	0.685801	1
Cxxc5	31871	chr18	67393	0.659536	0.125379	0	0.687126	1
Snord35b	86	chr7	27212	0.727917	3.56681	0	0.68724	1
Tfcp2	49152	chr15	21422	0.841583	4.87121	0	0.687436	1
Itgb5	119674	chr16	16419	0.723239	0.868876	0	0.687781	1
Abcb5	98598	chr12	77706	0.874778	5.16451	0	0.688513	1
Gnb2	5101	chr5	14693	0.870981	6.90313	0	0.688779	1
B3gnt7	4085	chr1	227327	0.772587	2.56731	0	0.689107	1
Col12a1	119688	chr9	12816	-0.675883	-0.361086	0	0.689337	1
Ccdc159	8402	chr9	67119	-0.671947	1.10422	0	0.689339	1
Lss	22308	chr10	16987	-0.8941	6.14575	0	0.689702	1
Mycl	6382	chr4	16918	0.668885	-1.59526	0	0.689713	1
Pkd2l2	33366	chr18	53871	-0.764504	2.06874	0	0.689724	1
Actr6	20323	chr10	67019	-0.7903	3.49523	0	0.689759	1
Itpk1	136287	chr12	217837	-0.861137	6.05508	0	0.689925	1
Zfp386	13128	chr12	56220	-0.760149	1.0329	0	0.690443	1
Stk35os1	3091	chr2	654409	0.729817	1.72867	0	0.690767	1
Ccl12	1555	chr11	20293	-0.659975	-0.23717	0	0.691348	1
Cish	5273	chr9	12700	-0.666395	-1.41694	0	0.691768	1
Btnl4	6896	chr17	632126	0.871033	4.09499	0	0.69238	1
Snora62	128	chr9	104433	0.83399	3.03787	0	0.693875	1
P3h3	16593	chr6	14789	0.687771	0.672999	0	0.694256	1
Scand1	859	chr2	19018	-0.734934	2.14717	0	0.694276	1
Cmtm2a	14034	chr8	73381	-0.796223	2.45534	0	0.694352	1
Cuedc1	94995	chr11	103841	-0.671086	1.75053	0	0.694869	1
Hes6	1740	chr1	55927	-0.793325	2.44479	0	0.694885	1
Rin1	6264	chr19	225870	0.748537	3.46626	0	0.695866	1
Soat2	12862	chr15	223920	0.705633	2.03633	0	0.696055	1
Camkk1	23058	chr11	55984	0.668885	-1.47582	0	0.696104	1
Gm15127	240750	chrX	434866	-0.76452	1.90924	0	0.696141	1
Sema4a	25221	chr3	20351	-0.781008	2.69528	0	0.696178	1
Tmem263	15121	chr10	103266	0.780733	3.08953	0	0.696273	1
Ccdc155	21217	chr7	384619	0.639261	0.90493	0	0.69724	1
A930013F10Rik	2425	chr8	68074	-0.776193	1.90529	0	0.697436	1
Tmem150a	4280	chr6	232086	0.759345	2.61868	0	0.697647	1
D3Ertd751e	16322	chr3	73852	-0.743475	0.961433	0	0.698522	1
Rnpep	21386	chr1	215615	-0.663702	-0.950736	0	0.698588	1
Amph	202545	chr13	218038	0.800903	3.61571	0	0.698929	1
Fam241a	26636	chr3	70617	-0.879622	5.82259	0	0.699251	1
Fat3	468039	chr9	270120	0.744525	1.63876	0	0.699315	1
Lcat	3852	chr8	16816	0.726721	1.30324	0	0.69987	1
H2-Q4	5058	chr17	15015	-0.643788	0.25839	0	0.699905	1
Abcg1	60288	chr17	11307	0.668885	-1.2735	0	0.700059	1
Gnptg	5800	chr17	214505	-0.762448	3.09046	0	0.700179	1
Tmem132b	260166	chr5	208151	0.711522	0.984567	0	0.700824	1
Tspan17	7371	chr13	74257	0.630773	-0.0443832	0	0.701081	1
Rnf5	2463	chr17	54197	0.848419	4.06992	0	0.701271	1
Tmem63a	32587	chr1	208795	-0.848165	5.36723	0	0.701765	1
Inpp5d	100197	chr1	16331	0.721354	4.03333	0	0.701978	1
Zfp687	8537	chr3	78266	0.882337	7.99025	0	0.702506	1
Slc46a1	6245	chr11	52466	0.730297	0.178932	0	0.702614	1
Nipal3	45604	chr4	74552	0.881539	5.42337	0	0.702733	1
Sfxn3	8808	chr19	94280	0.767778	3.10384	0	0.703161	1
Kcnh2	32016	chr5	16511	0.789073	4.60041	0	0.703222	1
Golm1	40789	chr13	105348	-0.856922	5.40839	0	0.703729	1
Pde4d	1301807	chr13	238871	-0.871441	6.99562	0	0.703934	1
Fhl2	40888	chr1	14200	0.706731	1.7708	0	0.704817	1
0610040B10Rik	3397	chr5	67672	0.702248	1.67739	0	0.705457	1
Add1	58592	chr5	11518	0.870931	6.38664	0	0.705514	1
Gemin2	14596	chr12	66603	-0.819804	3.53695	0	0.705557	1
H2-Ob	7004	chr17	15002	-0.731599	1.75417	0	0.705797	1
N4bp3	7985	chr11	212706	0.668885	-0.557278	0	0.705811	1
Zfp40	19360	chr17	22700	-0.6441	0.398814	0	0.706108	1
C230035I16Rik	3042	chr13	320842	0.67566	0.808141	0	0.706371	1
Bbs12	8898	chr3	241950	0.798133	2.69728	0	0.707275	1
Ccdc170	51240	chr10	100504234	-0.618858	-1.48204	0	0.707503	1
Mir700	79	chr4	735285	-0.660383	0.490002	0	0.707639	1
Tnfaip3	14500	chr10	21929	-0.617933	1.73694	0	0.707651	1
Mrps36	8720	chr13	66128	-0.810234	2.80645	0	0.707965	1
Onecut3	22355	chr10	246086	0.62072	0.355942	0	0.708281	1
Erap1	52004	chr13	80898	-0.81889	2.62265	0	0.708818	1
Herc3	86697	chr6	73998	0.777224	4.20832	0	0.709119	1
Slc25a47	5687	chr12	104910	-0.732002	2.09533	0	0.709225	1
Mir24-1	68	chr13	387142	-0.63013	0.683641	0	0.710652	1
Lypla1	38843	chr1	18777	-0.747172	2.57451	0	0.711652	1
Brd9	23058	chr13	105246	-0.826905	5.22657	0	0.711731	1
4930552N02Rik	13666	chr4	75367	0.697991	0.112176	0	0.71246	1
Rhox2b	4699	chrX	100039913	0.704445	0.138225	0	0.712678	1
Tnfaip8	113803	chr18	106869	-0.757222	4.00875	0	0.71297	1
Grid1	760980	chr14	14803	0.873844	7.49557	0	0.713076	1
Lrrc39	20162	chr3	109245	-0.855197	4.65601	0	0.713145	1
Cnnm4	37180	chr1	94220	-0.671086	1.62125	0	0.713564	1
4930511M06Rik	7037	chr18	75084	-0.661202	1.12173	0	0.713963	1
Nabp2	8402	chr10	69917	-0.82798	3.95434	0	0.714304	1
Lin7a	153313	chr10	108030	0.624145	-0.363449	0	0.714445	1
Rimbp3	5848	chr16	239731	0.794443	4.39138	0	0.71454	1
Cps1	107383	chr1	227231	0.602864	-0.477932	0	0.71494	1
Tmem203	914	chr2	227615	0.76987	2.72645	0	0.716068	1
2610528A11Rik	7962	chr14	70045	0.860575	4.95676	0	0.716127	1
Rbm4b	9416	chr19	66704	0.786726	2.93081	0	0.716595	1
Arrdc1	9930	chr2	215705	0.732569	2.64932	0	0.716664	1
Cdc14a	151480	chr3	229776	0.868411	6.5891	0	0.717183	1
Nphs1	28552	chr7	54631	0.598084	1.2289	0	0.717479	1
Slc25a29	9999	chr12	214663	0.610687	0.796739	0	0.718128	1
Tas2r119	1006	chr15	57254	0.618368	0.223165	0	0.718184	1
Nt5c2	128359	chr19	76952	0.826441	5.31987	0	0.718906	1
Mbnl3	92339	chrX	171170	0.877323	6.8141	0	0.719095	1
0610009L18Rik	2513	chr11	66838	0.594361	-0.243492	0	0.719148	1
Spsb1	58723	chr4	74646	-0.606651	-0.91084	0	0.719194	1
Kcnab3	6784	chr11	16499	-0.609376	-0.482808	0	0.719337	1
Tmem64	20934	chr4	100201	0.887796	6.99709	0	0.719415	1
BC051226	997	chr17	407803	-0.666851	0.80044	0	0.719536	1
Snapc1	20291	chr12	75627	-0.768725	3.0608	0	0.719677	1
Clic6	43095	chr16	209195	0.621759	0.759644	0	0.72015	1
Lamtor2	3109	chr3	83409	0.848737	4.10766	0	0.720445	1
Dyrk4	45641	chr6	101320	0.68668	0.744541	0	0.720787	1
Fbp2	21486	chr13	14120	0.685394	0.708827	0	0.721094	1
Tgfbr3	183026	chr5	21814	-0.610762	2.59782	0	0.721539	1
B4galt2	10477	chr4	53418	0.839113	5.65174	0	0.72163	1
Hist1h2ac	2493	chr13	319164	-0.769691	5.45413	0	0.72195	1
Ctxn1	1629	chr8	330695	0.672848	2.19788	0	0.722028	1
Prl7a2	9453	chr13	19114	0.636511	1.51759	0	0.722702	1
Car12	53160	chr9	76459	0.793182	-1.30011	0	0.722746	1
Zfp994	28350	chr17	240038	-0.717991	2.0783	0	0.723189	1
Ifngr1	18268	chr10	15979	-0.783484	2.94496	0	0.72328	1
Mrln	15045	chr10	69563	0.727008	2.02767	0	0.723742	1
Alox8	13959	chr11	11688	0.658313	1.11093	0	0.724338	1
Tvp23b	15695	chr11	67510	-0.743951	2.40413	0	0.724476	1
Ndufv2	22697	chr17	72900	-0.824918	4.55672	0	0.724514	1
Slc9a5	21624	chr8	277973	-0.586028	0.491353	0	0.724866	1
Cyb561d2	2855	chr9	56368	0.806268	3.09605	0	0.72488	1
Hsf2	26759	chr10	15500	-0.820812	4.26053	0	0.725036	1
Mylpf	2680	chr7	17907	-0.581311	0.276463	0	0.725095	1
Gm6756	1903	chr18	627427	-0.657547	0.962218	0	0.725169	1
Casc1	36099	chr6	320662	-0.768534	1.87151	0	0.725183	1
Rps6ka5	175251	chr12	73086	-0.718056	3.05218	0	0.725234	1
Oplah	10643	chr15	75475	-0.619011	0.193121	0	0.725352	1
4930426L09Rik	1486	chr2	74629	0.587655	0.380019	0	0.725748	1
Rnf32	27286	chr5	56874	0.813315	2.59916	0	0.725976	1
Snord17	221	chr2	100313519	0.772665	4.19436	0	0.726331	1
Sgk1	117719	chr10	20393	0.7255	1.65756	0	0.727105	1
Myl12b	16554	chr17	67938	-0.756003	2.59627	0	0.727302	1
Dpysl3	69105	chr18	22240	-0.658668	0.73189	0	0.727537	1
Plpp1	66889	chr13	19012	-0.787454	5.19435	0	0.7276	1
Adarb2	557400	chr13	94191	0.734524	1.99904	0	0.727732	1
Pnma5	3123	chrX	385377	-0.82669	2.99816	0	0.728039	1
Gm11696	8877	chr11	100036768	-0.609096	0.733018	0	0.72843	1
Fgd5	88896	chr6	232237	-0.587135	-1.45343	0	0.72883	1
4933417D19Rik	7269	chr8	71186	0.720566	1.58655	0	0.729464	1
Mid1ip1	2338	chrX	68041	0.793837	7.96176	0	0.729573	1
Ggt5	27588	chr10	23887	0.756424	1.31047	0	0.729821	1
Dynlt1a	6930	chr17	100310872	-0.662523	1.13656	0	0.72988	1
Pnp	9110	chr14	18950	-0.742367	3.4391	0	0.729952	1
Itga5	22462	chr15	16402	0.686418	0.665498	0	0.730299	1
Zfp90	10551	chr8	22751	-0.778775	2.09996	0	0.730595	1
Osgepl1	10402	chr1	72085	-0.826483	3.66348	0	0.730624	1
Ube2a	9855	chrX	22209	0.82417	3.79742	0	0.731321	1
Gm14164	29654	chr2	791417	0.594934	0.706237	0	0.731485	1
Zfpm1	55107	chr8	22761	0.89851	10.7981	0	0.731745	1
Gcnt1	46704	chr19	14537	-0.841808	6.33753	0	0.731812	1
Sdcbp2	17368	chr2	228765	-0.776166	2.89317	0	0.731947	1
Robo2	518607	chr16	268902	0.65147	1.28031	0	0.732063	1
Tmem107	2485	chr11	66910	-0.729543	1.08176	0	0.732914	1
Fdx1	20227	chr9	14148	0.660723	1.10545	0	0.733252	1
1810044D09Rik	769	chr6	69798	0.68498	1.66793	0	0.733422	1
4930555G01Rik	8615	chr14	108978	-0.800074	3.01467	0	0.733979	1
9330159M07Rik	17073	chr9	319673	-0.680196	2.156	0	0.73425	1
Lair1	56132	chr7	52855	0.658913	0.740564	0	0.73485	1
Zfp763	16518	chr17	73451	-0.783288	3.51518	0	0.735627	1
Pla2g4b	9600	chr2	211429	-0.774983	2.75274	0	0.735827	1
Serp2	24078	chr14	72661	0.830851	4.72127	0	0.736313	1
Psmb6	7583	chr11	19175	-0.617499	0.431214	0	0.73638	1
Colec12	170348	chr18	140792	-0.691231	2.19626	0	0.736543	1
Gabarap	3580	chr11	56486	0.778485	3.59261	0	0.736627	1
Iqca	111270	chr1	74918	0.661227	0.612843	0	0.73694	1
Tmem158	1733	chr9	72309	0.636295	1.71564	0	0.737232	1
Acyp2	143405	chr11	75572	-0.741151	4.62729	0	0.73727	1
Pcgf5	77138	chr19	76073	-0.80683	4.6066	0	0.737429	1
Mst1	4592	chr9	15235	0.674548	2.65478	0	0.737762	1
Wdr31	17139	chr4	71354	0.589572	0.30029	0	0.737804	1
Syne2	292611	chr12	319565	-0.635736	0.576892	0	0.737971	1
Ccdc39	31950	chr3	51938	-0.839447	5.00935	0	0.738056	1
Spred3	9819	chr7	101809	-0.697381	1.57927	0	0.738155	1
Saxo2	15569	chr7	330577	0.608154	0.172607	0	0.738312	1
Hjurp	6296	chr1	381280	-0.72762	2.24532	0	0.738693	1
Asdurf	8056	NA	110599589	-0.769469	3.9807	0	0.73935	1
Fzd9	2110	chr5	14371	-0.731522	2.95308	0	0.739351	1
Vmn1r195	1088	chr13	171257	0.612955	0.372657	0	0.739439	1
Kctd4	10215	chr14	67516	0.734199	3.51642	0	0.739977	1
Mir92-1	80	NA	751549	-0.589729	0.773928	0	0.74034	1
Cox14	2519	chr15	66379	0.776137	3.26013	0	0.740547	1
Zfp991	48487	NA	666532	-0.67464	1.12779	0	0.74088	1
Apoe	2923	chr7	11816	-0.777199	5.47486	0	0.741165	1
Bach2	168674	chr4	12014	-0.547914	-0.9363	0	0.741182	1
Tnip1	52154	chr11	57783	-0.815614	5.9157	0	0.741224	1
Mef2b	14711	chr8	17259	-0.665277	1.58542	0	0.741374	1
Pigp	12253	chr16	56176	0.763012	2.72282	0	0.741615	1
Arl11	2184	chr14	219144	-0.614681	0.706879	0	0.741969	1
Icam4	1159	chr9	78369	0.792962	4.60394	0	0.742443	1
2510002D24Rik	3534	chr16	72307	-0.803803	3.72819	0	0.742622	1
Cebpzos	4550	chr17	68554	-0.631999	1.29055	0	0.743283	1
Tnip2	17884	chr5	231130	0.832381	5.24366	0	0.743576	1
Slc35g2	18898	chr9	245020	0.73816	3.93634	0	0.743947	1
Zfp81	19301	chr17	224694	-0.803435	4.219	0	0.744282	1
Zfp808	44047	chr13	630579	-0.807282	4.45049	0	0.744385	1
Grxcr2	12849	chr18	332309	0.575304	0.128087	0	0.744454	1
Atg16l2	12473	chr7	73683	-0.773186	2.86155	0	0.744604	1
Plcb3	16040	chr19	18797	0.802706	4.27664	0	0.745072	1
Gm20337	2748	chr12	100504661	0.540259	0.229857	0	0.745219	1
Sycp3	13650	chr10	20962	-0.54128	-0.176736	0	0.745436	1
Slc2a12	58870	chr10	353169	0.672998	0.896126	0	0.745794	1
Fam199x	32908	chrX	245622	0.864384	5.84497	0	0.745854	1
R3hcc1	10277	chr14	71843	-0.785471	3.64493	0	0.746219	1
Sgcz	1138955	chr8	244431	0.646481	0.240486	0	0.746244	1
Slc27a3	4695	chr3	26568	-0.707459	2.16295	0	0.746426	1
Pot1b	60604	chr17	72836	-0.773979	3.82689	0	0.746502	1
Serpinb6b	13525	chr13	20708	0.795777	2.78222	0	0.746517	1
Amh	2401	chr10	11705	-0.729826	2.83587	0	0.746808	1
BB557941	54278	chr2	767815	-0.539397	0.0212575	0	0.746826	1
Nfe2l2	29123	chr2	18024	0.873491	8.29401	0	0.746965	1
Vmn1r214	1104	chr13	171248	-0.536753	-0.297719	0	0.747089	1
Ptpn2	59121	chr18	19255	-0.756628	4.78475	0	0.747408	1
Map3k6	12111	chr4	53608	0.59235	3.01658	0	0.747497	1
Pmm1	9762	chr15	29858	0.82301	5.72119	0	0.747948	1
[truncated: 9,365 more rows]

## Sheet: KLF1-ER
GeneID	Length	Chrom	EntrezID	logFC	AveExpr	t	P.Value	adj.P.Val
Plekho2	25651	chr9	102595	5.01195	8.20748	16.9317	9.56568e-12	5.32905e-08
Rhpn2	58051	chr7	52428	6.20945	5.0607	16.603	1.28549e-11	5.32905e-08
Ehbp1l1	18944	chr19	114601	4.58534	6.78889	16.4948	1.40683e-11	5.32905e-08
8430427H17Rik	122511	chr2	329540	4.982	7.79038	15.9106	2.39672e-11	6.27268e-08
Hbb-bh1	1525	chr7	15132	8.68847	6.74379	15.7903	2.75989e-11	6.27268e-08
Klf10	6295	chr15	21847	5.54592	6.89466	15.0974	5.18757e-11	9.74588e-08
Plxnb2	25240	chr15	140570	7.05029	4.84798	14.9576	6.00327e-11	9.74588e-08
Midn	10078	chr10	59090	5.49701	6.44584	14.0536	1.47281e-10	2.09212e-07
Snx22	4556	chr9	382083	7.08891	3.8676	13.762	2.01702e-10	2.54683e-07
Ccnd3	94638	chr17	12445	3.63041	6.99873	12.9921	4.5508e-10	5.17153e-07
Gpr146	15748	chr5	80290	4.11198	7.34599	12.8921	5.08527e-10	5.25354e-07
Dhrs11	8276	chr11	192970	3.78949	6.97451	12.773	5.80547e-10	5.49778e-07
Mid1ip1	2338	chrX	68041	4.86532	7.96176	12.2542	1.04976e-09	8.58732e-07
Bhlha15	4156	chr5	17341	4.52049	6.65165	12.2468	1.05792e-09	8.58732e-07
Glipr2	21417	chr4	384009	3.95705	6.2266	11.9363	1.52037e-09	1.14082e-06
Sh3bp2	37856	chr5	24055	3.98304	6.64128	11.8715	1.64182e-09	1.14082e-06
Alad	14080	chr4	17025	3.98813	6.65552	11.8261	1.73314e-09	1.14082e-06
Cercam	13347	chr2	99151	5.25866	5.1457	11.7938	1.80701e-09	1.14082e-06
C77080	28866	chr4	97130	4.01168	8.3525	11.6148	2.23391e-09	1.33611e-06
Plekhh3	8624	chr11	217198	6.4126	3.9528	11.4547	2.74209e-09	1.55806e-06
Fam132b	7788	chr1	227358	4.19022	3.72676	11.2851	3.34492e-09	1.81008e-06
Tsc22d4	22485	chr5	78829	3.80512	7.69147	11.2352	3.55669e-09	1.83719e-06
Tmc6	14699	chr11	217353	4.3247	5.14483	11.128	4.06826e-09	2.01007e-06
Abcb10	30664	chr8	56199	2.69163	10.489	11.0628	4.41031e-09	2.02577e-06
Sc4mol	15434	chr8	66234	-4.4767	6.51992	-11.0556	4.45654e-09	2.02577e-06
Capn5	56629	chr7	12337	4.9433	6.13127	11.0021	4.77385e-09	2.08654e-06
Itpka	8917	chr2	228550	8.47234	3.70703	10.9898	5.00188e-09	2.10524e-06
Nfe2	7199	chr15	18022	5.45838	5.36823	10.8973	5.46461e-09	2.21785e-06
Clcn2	13671	chr16	12724	5.39758	5.85168	10.7473	6.61843e-09	2.57561e-06
Zfp28	13320	chr7	22690	4.1908	3.93877	10.7234	6.79941e-09	2.57561e-06
Kank2	31774	chr9	235041	4.36929	5.08964	10.6896	7.10554e-09	2.60475e-06
Nfic	30983	chr10	18029	4.22668	4.78915	10.6051	7.92518e-09	2.78549e-06
Casz1	150501	chr4	69743	3.10959	8.51503	10.579	8.19132e-09	2.78549e-06
Tgfb1	17995	chr7	21803	4.00921	7.78064	10.5662	8.33393e-09	2.78549e-06
Ahnak	87636	chr19	66395	4.40424	7.56504	10.5091	8.98514e-09	2.91735e-06
Mxd3	4563	chr13	17121	7.53225	3.63589	10.4658	9.71642e-09	3.01564e-06
Ttll12	20064	chr15	223723	3.3044	7.09696	10.4406	9.81861e-09	3.01564e-06
Dok4	12485	chr8	114255	9.38016	2.76202	10.4121	1.06993e-08	3.19965e-06
Zbtb7a	15387	chr10	16969	3.14132	9.78536	10.2726	1.22633e-08	3.57335e-06
Dffb	10633	chr4	13368	3.39384	6.55691	10.1567	1.43207e-08	4.06852e-06
Rgcc	12886	chr14	66214	6.14413	4.17407	10.134	1.49069e-08	4.08147e-06
Vasp	14925	chr7	22323	3.19031	7.25653	10.118	1.50846e-08	4.08147e-06
Sept8	24361	chr11	20362	3.92999	4.56107	10.0635	1.62451e-08	4.29323e-06
Stx1a	27528	chr5	20907	3.85078	6.4284	9.9888	1.79762e-08	4.63655e-06
Fads3	18124	chr19	60527	3.19711	6.53216	9.97296	1.83602e-08	4.63655e-06
Rragd	39183	chr4	52187	3.49721	6.5171	9.82809	2.23916e-08	5.53169e-06
Smox	33322	chr2	228608	4.34439	5.89624	9.74916	2.49969e-08	5.9908e-06
Tspan18	132728	chr2	241556	5.63474	2.62307	9.74408	2.53043e-08	5.9908e-06
Hist1h4f	312	chr13	319157	-3.87248	7.62032	-9.70701	2.64822e-08	6.1417e-06
Dgat2	29051	chr7	67800	3.85017	5.84578	9.64276	2.89603e-08	6.5821e-06
Klf16	10176	chr10	118445	3.10902	7.31569	9.61599	3.00508e-08	6.69602e-06
Abhd15	5512	chr11	67477	3.76673	4.7472	9.47029	3.69006e-08	8.0642e-06
Map1a	21231	chr2	17754	5.82448	2.60397	9.46186	3.76239e-08	8.06714e-06
Rab3il1	17359	chr19	74760	2.86437	7.62713	9.37153	4.24384e-08	8.8544e-06
Adcy6	17644	chr15	11512	2.88504	7.64497	9.36469	4.28539e-08	8.8544e-06
Hmha1	14800	chr10	70719	3.54212	5.43131	9.29168	4.75821e-08	9.65576e-06
Calm1	10266	chr12	12313	3.76661	6.96359	9.26633	4.93546e-08	9.83975e-06
Syne3	79861	chr12	212073	3.80019	5.84808	9.2522	5.0369e-08	9.85003e-06
Col5a3	44985	chr9	53867	9.06101	1.10042	9.27393	5.11397e-08	9.85003e-06
Hist1h4a	312	chr13	326619	-4.48351	5.91119	-9.21008	5.35876e-08	1.01495e-05
Asap3	40209	chr4	230837	4.91584	3.0327	9.15817	5.78482e-08	1.06469e-05
Slc4a11	13412	chr2	269356	6.98549	2.20313	9.16463	5.82083e-08	1.06469e-05
Zbtb7b	15558	chr3	22724	3.4437	8.21093	9.13261	5.98544e-08	1.06469e-05
Tspo	10631	chr15	12257	5.15772	3.71439	9.13417	5.99612e-08	1.06469e-05
E2f2	23663	chr4	242705	2.97715	8.50833	9.02185	7.03325e-08	1.22677e-05
Izumo4	2690	chr10	71564	5.7032	2.11636	9.01809	7.12486e-08	1.22677e-05
Tppp3	3931	chr8	67971	6.63947	1.58766	9.01058	7.26075e-08	1.23151e-05
Nyap1	9036	chr5	243300	8.75608	2.09617	9.01861	7.37712e-08	1.23285e-05
Sipa1	12523	chr19	20469	5.20011	3.31278	8.9378	7.99371e-08	1.31653e-05
Ifngr2	16914	chr16	15980	3.9356	5.66829	8.90597	8.34576e-08	1.35488e-05
Plxna4	443634	chr6	243743	4.0164	6.96844	8.89259	8.5135e-08	1.36264e-05
Fam132a	4318	chr4	67389	4.7246	5.48243	8.86114	8.9351e-08	1.41026e-05
Rrad	3256	chr8	56437	7.95508	6.07888	8.83848	9.51406e-08	1.48106e-05
Erf	8199	chr7	13875	3.58226	8.9537	8.79132	9.8901e-08	1.5188e-05
Abhd14b	4279	chr9	76491	3.8715	5.35712	8.73779	1.07167e-07	1.6075e-05
Gnai2	21205	chr9	14678	2.99216	6.56388	8.7353	1.07506e-07	1.6075e-05
Cyp2s1	14055	chr7	74134	7.55835	-1.44695	8.7438	1.09005e-07	1.60875e-05
Mical1	10717	chr10	171580	3.89859	3.91446	8.68003	1.16875e-07	1.70278e-05
Ache	6187	chr5	11423	3.60747	7.46983	8.61724	1.28437e-07	1.84754e-05
Klf11	11412	chr12	194655	3.37473	5.27772	8.60371	1.31071e-07	1.86186e-05
Hist1h4i	537	chr13	319158	-3.85417	6.56565	-8.59276	1.33319e-07	1.87042e-05
Lmna	22184	chr3	16905	2.96625	9.28225	8.46524	1.61776e-07	2.24198e-05
Ski	68461	chr4	20481	4.80005	2.41323	8.44239	1.6804e-07	2.30073e-05
Gm10814	5840	chr19	100502985	3.71902	3.90558	8.43128	1.70485e-07	2.30642e-05
Asic1	30411	chr15	11419	6.68283	1.67944	8.43241	1.73009e-07	2.31303e-05
Tnni3	4136	chr7	21954	3.27865	6.90961	8.39863	1.79194e-07	2.34351e-05
Mgst3	21414	chr1	66447	7.05954	-0.0138644	8.40505	1.81218e-07	2.34351e-05
Pcbp4	10174	chr9	59092	3.6204	7.83453	8.3776	1.85128e-07	2.34351e-05
A430105I19Rik	8517	chr2	214239	4.00052	5.25515	8.37365	1.86348e-07	2.34351e-05
Pstpip2	88330	chr18	19201	4.35344	4.13868	8.37091	1.87277e-07	2.34351e-05
Trp53i13	5175	chr11	216964	5.08043	3.26584	8.37134	1.87662e-07	2.34351e-05
Impdh1	11832	chr6	23917	3.02576	7.56766	8.33908	1.96399e-07	2.42596e-05
Arhgef40	21415	chr14	268739	3.15528	4.92958	8.31561	2.03664e-07	2.48865e-05
Marveld1	4315	chr19	277010	4.06636	4.37863	8.26237	2.21393e-07	2.6765e-05
Plxnd1	40195	chr6	67784	5.83427	3.46535	8.23146	2.3424e-07	2.802e-05
Crip1	1868	chr12	12925	7.13688	0.472613	8.1739	2.59757e-07	3.07488e-05
B3gnt7	4085	chr1	227327	4.18801	2.56731	8.12694	2.73642e-07	3.20584e-05
Alas2	23206	chrX	11656	3.60556	5.28558	8.11144	2.80139e-07	3.24846e-05
Cacnb3	12311	chr15	12297	9.74442	2.05968	8.14029	2.85264e-07	3.26674e-05
Sertad1	3362	chr7	55942	5.30043	5.99943	8.09845	2.87464e-07	3.26674e-05
Sh2d4a	71177	chr8	72281	8.5481	-0.440346	8.10619	2.9492e-07	3.30489e-05
Klhdc8b	13943	chr9	78267	4.0597	3.88527	8.07272	2.97949e-07	3.30489e-05
Ermap	14555	chr4	27028	2.62884	8.30121	8.06868	2.99546e-07	3.30489e-05
Frat2	2158	chr19	212398	3.22125	4.8078	8.01849	3.24329e-07	3.54392e-05
Hist1h4j	312	chr13	319159	-4.31058	5.7684	-8.00741	3.30565e-07	3.57765e-05
Kcnn4	14950	chr7	16534	3.62094	5.50489	7.99536	3.36539e-07	3.59833e-05
Dok7	30748	chr5	231134	6.53881	1.18407	8.00115	3.38808e-07	3.59833e-05
Gli1	11698	chr10	14632	8.24185	1.16194	8.00441	3.44846e-07	3.60992e-05
Apeh	9067	chr9	235606	2.45393	7.30689	7.97719	3.46253e-07	3.60992e-05
Shf	20027	chr2	435684	5.77782	5.11063	7.93526	3.73614e-07	3.85977e-05
Spata2l	3952	chr8	78779	5.57915	2.49619	7.87429	4.11278e-07	4.1735e-05
Plekhg5	18682	chr4	269608	4.98764	2.59595	7.87196	4.11327e-07	4.1735e-05
Slc1a5	16929	chr7	20514	2.56124	7.31212	7.83887	4.31924e-07	4.3437e-05
Cyp51	24024	chr5	13121	-3.11919	6.81285	-7.82615	4.40892e-07	4.395e-05
Micall2	29641	chr5	231830	3.9523	6.16849	7.81755	4.47389e-07	4.42098e-05
Abca7	17958	chr10	27403	2.99832	5.83441	7.7906	4.66866e-07	4.56587e-05
Fah	20783	chr7	14085	2.88461	4.8714	7.78544	4.70752e-07	4.56587e-05
Klf1	3368	chr8	16596	6.01015	6.84002	7.77796	4.81991e-07	4.56587e-05
Josd2	3679	chr7	66124	2.83858	6.67559	7.76841	4.83877e-07	4.56587e-05
Nupr1	2225	chr7	56312	6.72948	2.65337	7.77819	4.85439e-07	4.56587e-05
Pycr2	3815	chr1	69051	2.93216	6.66764	7.76395	4.87391e-07	4.56587e-05
Cyp2w1	4417	chr5	545817	6.68333	-2.28319	7.77185	4.90176e-07	4.56587e-05
Stx2	24004	chr5	13852	3.22013	5.11935	7.73444	5.11282e-07	4.69095e-05
Csf2rb	25012	chr15	12983	3.37504	4.56838	7.73379	5.11861e-07	4.69095e-05
Epb4.9	33865	chr14	13829	8.93742	1.80881	7.70442	5.65545e-07	5.14149e-05
Bcl9	23703	chr3	77578	3.81103	4.82247	7.65864	5.78634e-07	5.21873e-05
Glis2	21245	chr16	83396	6.75953	2.1643	7.6583	5.90107e-07	5.28029e-05
C2cd2l	11046	chr9	71764	3.20202	6.19613	7.61967	6.16312e-07	5.46511e-05
Ptms	4272	chr6	69202	4.72946	5.02061	7.61754	6.2038e-07	5.46511e-05
Lrrc4b	20858	chr7	272381	7.76585	2.24195	7.62497	6.31782e-07	5.52274e-05
Prx	20718	chr7	19153	4.00258	5.09135	7.58548	6.52385e-07	5.65932e-05
Itpripl1	4689	chr2	73338	3.36792	7.00029	7.56996	6.68684e-07	5.71879e-05
Slc25a38	13921	chr9	208638	2.60445	7.37522	7.56925	6.69306e-07	5.71879e-05
Ifi30	3891	chr8	65972	3.34245	5.35888	7.56105	6.78523e-07	5.75428e-05
Capn1	27281	chr19	12333	3.33886	5.45611	7.54964	6.91375e-07	5.78891e-05
Gadd45b	2114	chr10	17873	5.91719	3.17398	7.55504	6.92794e-07	5.78891e-05
Nsdhl	40008	chrX	18194	-3.31986	5.41093	-7.52362	7.21622e-07	5.98577e-05
Fam129b	49120	chr2	227737	7.69949	1.58919	7.49428	7.82835e-07	6.44648e-05
Bbc3	8752	chr7	170770	4.44443	7.3116	7.41045	8.72097e-07	7.12987e-05
Btg2	4291	chr1	12227	3.89224	7.35724	7.3887	9.02978e-07	7.3296e-05
Rtn4rl2	14747	chr2	269295	3.08277	6.13683	7.34967	9.62981e-07	7.76122e-05
Bahd1	22910	chr2	228536	2.77387	9.63024	7.34265	9.74276e-07	7.79696e-05
Rpph1	325	chr14	85029	-2.50507	9.02222	-7.33409	9.88302e-07	7.85389e-05
Bri3	20137	chr5	55950	3.3452	7.29962	7.3248	1.00403e-06	7.87878e-05
Rab11fip4	102801	chr11	268451	-5.27764	9.57987	-7.32779	1.0053e-06	7.87878e-05
Ptgir	4416	chr7	19222	8.22875	1.18577	7.33223	1.03446e-06	8.05182e-05
Zc3h12a	9468	chr4	230738	3.33394	4.87444	7.30276	1.04179e-06	8.05368e-05
Cdc42se1	7630	chr3	57912	2.41736	8.49545	7.27231	1.09619e-06	8.40811e-05
Gm14207	4999	chr2	100043609	6.16836	0.805946	7.2774	1.10244e-06	8.40811e-05
Cbx4	8667	chr11	12418	6.62794	-0.314108	7.25226	1.15613e-06	8.75887e-05
Sema4b	39684	chr7	20352	2.48908	9.10594	7.22428	1.18856e-06	8.94491e-05
Creb3l1	41843	chr2	26427	3.43353	5.92221	7.21378	1.21018e-06	9.04772e-05
Lrfn4	3884	chr19	225875	3.81649	4.3932	7.18367	1.274e-06	9.46256e-05
Cep104	31665	chr4	230967	2.24156	7.69845	7.16567	1.31241e-06	9.67346e-05
Rab3d	10611	chr9	19340	7.77675	0.960048	7.18381	1.31942e-06	9.67346e-05
Phyhip	11308	chr14	105653	5.43396	2.06237	7.16164	1.33187e-06	9.70216e-05
Ehd2	18549	chr7	259300	6.13725	2.77181	7.14872	1.37012e-06	9.91406e-05
Tnnt2	15935	chr1	21956	4.91809	3.37907	7.13945	1.37841e-06	9.91406e-05
Galk1	4363	chr11	14635	5.88206	1.37866	7.12576	1.42108e-06	0.000100968
Lphn1	41857	chr8	330814	3.31832	7.50609	7.11877	1.42158e-06	0.000100968
Sphk1	4765	chr11	20698	6.9048	0.596783	7.09135	1.5249e-06	0.000107633
Tst	6304	chr15	22117	3.65656	3.15479	7.06615	1.55554e-06	0.000109119
Tnik	407372	chr3	665113	-7.16268	2.32387	-7.03676	1.68046e-06	0.000117158
Usp12	60145	chr5	22217	2.48461	6.75076	7.01432	1.69893e-06	0.000117724
Arrb1	71286	chr7	109689	2.09898	9.53501	7.01059	1.70983e-06	0.000117761
Rps6ka6	149754	chrX	67071	-2.86037	6.04668	-6.99488	1.7567e-06	0.00012026
Sema3b	11127	chr9	20347	6.52303	-0.969252	6.95837	1.90697e-06	0.000129765
Il22	5083	chr10	50929	7.41857	0.599943	6.95739	1.93416e-06	0.000130832
Amotl2	15614	chr9	56332	4.66186	2.3506	6.91277	2.03082e-06	0.000136558
4932412D23Rik	150061	chr16	75722	-6.85871	1.60959	-6.9204	2.04536e-06	0.000136726
Fam212a	1693	chr9	68176	3.29448	5.06652	6.89534	2.08617e-06	0.000138639
D930048N14Rik	6728	chr11	97775	6.16234	-1.14953	6.8811	2.17089e-06	0.00014343
Srxn1	5853	chr2	76650	-3.27984	5.60507	-6.83654	2.31035e-06	0.000151762
Inf2	26774	NA	107688	2.56556	7.61999	6.80629	2.4348e-06	0.000157944
Tk1	10496	chr11	21877	2.87703	5.97874	6.80494	2.44069e-06	0.000157944
Scn4a	30798	chr11	110880	3.32407	4.56	6.80164	2.45529e-06	0.000157944
Hs3st6	5682	chr17	328779	6.88521	-0.66695	6.81454	2.46005e-06	0.000157944
Myh9	81527	chr15	17886	2.35862	7.86959	6.72271	2.8182e-06	0.000179921
1600002H07Rik	5714	chr17	72016	2.57983	5.93758	6.71407	2.86133e-06	0.000181655
Smim1	5575	chr4	68859	2.57153	7.17515	6.70178	2.92379e-06	0.000184589
Agrn	32199	chr4	11603	2.622	7.99706	6.68741	2.99866e-06	0.000187542
Dll4	9883	chr2	100043609	5.87687	2.10519	6.69381	3.00358e-06	0.000187542
Sertad3	3525	chr7	170742	3.04756	5.57968	6.66216	3.1354e-06	0.000193732
N4bp3	7985	chr11	212706	7.41581	-0.557278	6.6808	3.13681e-06	0.000193732
Tnfrsf14	5868	chr4	230979	2.68413	5.19509	6.65258	3.18854e-06	0.000195863
Hmgb3	4662	chrX	15354	2.43354	6.57595	6.64033	3.25821e-06	0.000199066
Lmbr1l	14178	chr15	74775	2.74012	4.5597	6.63403	3.2948e-06	0.000200225
Usp2	28607	chr9	53376	2.6324	7.55405	6.62249	3.36268e-06	0.000203263
Gng7	66302	chr10	14708	3.49378	3.72226	6.61476	3.41047e-06	0.000205061
Acbd4	10512	chr11	67131	3.76163	2.5199	6.59826	3.51298e-06	0.000210113
Foxred2	16201	chr15	239554	4.10205	3.67077	6.58972	3.56941e-06	0.000212371
Gsn	51544	chr2	227753	8.69632	0.182588	6.58201	3.82372e-06	0.000226316
Slc16a6	22741	chr11	104681	3.2369	7.07141	6.54315	3.87185e-06	0.000227978
Rps6kl1	15669	chr12	238323	-7.06489	1.40599	-6.53618	4.03411e-06	0.000236307
Bsg	7622	chr10	12215	2.3948	8.04255	6.50261	4.16113e-06	0.000242498
Ndrg2	8218	chr14	29811	7.43131	2.5218	6.50742	4.27182e-06	0.000247678
Pias3	9696	chr3	229615	3.13012	5.98009	6.45936	4.49656e-06	0.000259385
Spn	4354	chr7	20737	6.76847	-0.730624	6.46571	4.557e-06	0.000261544
Sh2b3	19587	chr5	16923	2.34636	7.90022	6.43503	4.69625e-06	0.000268182
Mvk	16285	chr5	17855	-2.73822	6.11233	-6.42595	4.77368e-06	0.00027124
Ppp1r9b	15687	chr11	217124	2.64834	5.59693	6.4089	4.92211e-06	0.000278283
LOC100861615	1357439	chr14	100861615	-3.57914	5.51571	-6.39985	5.00586e-06	0.000281617
Adssl1	21309	chr12	11565	4.88483	1.51667	6.38951	5.12429e-06	0.000286859
Hist1h4k	312	chr13	319160	-3.13474	6.39161	-6.3818	5.16904e-06	0.000287946
Cdkn1a	9737	chr17	12575	4.29544	4.28451	6.37667	5.22883e-06	0.000289856
Ldb1	12611	chr19	16825	2.48592	7.53596	6.37257	5.2549e-06	0.000289887
Nrbp2	4420	chr15	223649	6.10725	-1.03203	6.37747	5.29589e-06	0.000290736
Hbb-bh2	1398	chr7	436003	7.0888	0.898884	6.34866	5.65623e-06	0.000307742
Rhoc	5426	chr3	11853	7.52771	1.29378	6.35229	5.65982e-06	0.000307742
Hist1h4d	312	chr13	319156	-2.67271	8.10404	-6.32178	5.7601e-06	0.000311703
Tradd	6020	chr8	71609	3.46411	4.01034	6.3139	5.84539e-06	0.00031482
Pklr	10453	chr3	18770	6.4582	1.54185	6.31236	5.9858e-06	0.000319199
Actg1	2795	chr11	11465	2.91389	8.4006	6.29979	5.99457e-06	0.000319199
Msl1	12091	chr11	74026	2.7033	7.40907	6.29583	6.03745e-06	0.000319199
Tmem106a	9544	chr11	217203	3.17617	6.23831	6.29578	6.03904e-06	0.000319199
Onecut3	22355	chr10	246086	5.94153	0.355942	6.29481	6.14007e-06	0.000323036
Rhd	31637	chr4	19746	2.4581	6.53203	6.27536	6.26588e-06	0.000328136
Hist1h1d	2977	chr13	14957	-2.37025	9.17496	-6.26706	6.36112e-06	0.000331595
Tmem184a	9332	chr5	231832	5.9365	1.8152	6.25818	6.56309e-06	0.000340561
Crlf1	10926	chr8	12931	7.81329	0.627106	6.26318	6.69045e-06	0.000345592
Omp	2089	chr7	18378	5.48094	1.59881	6.24144	6.73439e-06	0.000346288
Rhbdf2	28855	chr11	217344	2.66485	5.40345	6.2294	6.81264e-06	0.000348734
Anxa6	54510	chr11	11749	6.5061	-1.04499	6.23801	6.85892e-06	0.000349528
Hmbs	7881	chr9	15288	2.12829	7.78162	6.21156	7.03787e-06	0.000355937
Phf13	6549	chr4	230936	3.11475	6.27984	6.21092	7.04732e-06	0.000355937
Ppp1r15a	3351	chr7	17872	2.89734	8.79423	6.20507	7.12235e-06	0.000358135
Mvd	9827	chr8	192156	-2.6955	5.95932	-6.19701	7.22766e-06	0.000361829
Clstn3	34029	chr6	232370	3.27204	4.82948	6.16244	7.70161e-06	0.000383864
Tmcc2	34967	chr1	68875	2.42995	8.99236	6.15766	7.76719e-06	0.000385442
Ppfibp1	143530	chr6	67533	2.77703	5.41473	6.12308	8.27648e-06	0.00040893
Hps6	2696	chr19	20170	2.89569	5.08471	6.1031	8.58656e-06	0.000422414
Hmga2-ps1	1510	chr1	15365	4.8382	0.063098	6.10121	8.66399e-06	0.000423515
Fbxo44	7265	chr4	230903	2.72684	4.89248	6.09698	8.68346e-06	0.000423515
Chchd7	4638	chr4	66433	3.11063	5.15161	6.08795	8.83031e-06	0.000428836
Il12rb1	12975	chr8	16161	3.63168	4.04446	6.07533	9.04347e-06	0.000437319
Gm5595	32611	chr7	434179	-6.23753	0.224801	-6.08259	9.09374e-06	0.000437887
Arl4d	2292	chr11	80981	5.94999	1.8265	6.07587	9.17381e-06	0.000439879
Epor	4678	chr9	13857	2.54358	8.31487	6.05972	9.30068e-06	0.000444088
Tyro3	18590	chr2	22174	5.73052	2.56976	6.06299	9.37128e-06	0.000445587
Snx21	6750	chr2	101113	2.96037	4.40889	6.04072	9.63392e-06	0.000456166
Ccdc74a	4269	chr16	72315	5.76541	1.40985	6.03943	9.79287e-06	0.000459879
Pou3f4	1086	chrX	18994	-2.76222	6.69082	-6.03182	9.79327e-06	0.000459879
Arid3a	27941	chr10	13496	2.17606	7.44394	6.02466	9.9234e-06	0.000464072
Gm3558	23416	chr14	100041874	-3.37497	4.80494	-6.01521	1.01029e-05	0.000470485
Cbfa2t3	73974	chr8	12398	3.39449	7.63637	6.01306	1.01433e-05	0.000470485
Tprgl	3199	chr4	67808	3.23115	6.17613	6.00619	1.02717e-05	0.000474505
Rcor2	5462	chr19	104383	2.44301	7.06987	6.00293	1.0331e-05	0.000475312
Dhcr24	28076	chr4	74754	-2.31535	7.70313	-5.97974	1.07853e-05	0.00049421
Rbm38	12830	chr2	56190	2.24883	9.21415	5.95915	1.12061e-05	0.000509786
Slc6a9	34048	chr4	14664	2.01433	9.48438	5.95872	1.12149e-05	0.000509786
Reep1	103025	chr6	52250	2.3432	6.18861	5.95205	1.13552e-05	0.000514105
Naga	9295	chr15	17939	2.7256	5.00412	5.9415	1.15809e-05	0.000522242
Traf4	7128	chr11	22032	3.03684	5.77797	5.92587	1.19245e-05	0.000535614
Nckipsd	9987	chr9	80987	2.49477	5.04572	5.91557	1.2154e-05	0.000543771
Kdelr3	11332	chr15	105785	2.50452	6.26106	5.91276	1.22178e-05	0.000544483
Fam19a3	10143	chr3	329731	5.918	-1.13985	5.91066	1.24697e-05	0.000551809
Bad	10039	chr19	12015	-3.7409	5.25858	-5.90199	1.24793e-05	0.000551809
Tnks1bp1	22589	chr2	228140	3.62606	2.87924	5.88704	1.28299e-05	0.000565111
Cd151	4120	chr7	12476	2.56809	6.03146	5.87364	1.31447e-05	0.000576741
Aim1l	24053	chr4	230806	4.28641	1.37343	5.83259	1.42376e-05	0.000622035
Atg4d	9070	chr9	235040	2.45884	6.53267	5.82921	1.42864e-05	0.000622035
Sfpi1	18960	chr2	20375	5.5211	0.386674	5.82923	1.44622e-05	0.000627286
1300017J02Rik	37768	chr9	71775	2.4934	5.23884	5.81768	1.45991e-05	0.000630816
Csmd3	1211352	chr15	239420	-5.51245	6.92564	-5.82168	1.46679e-05	0.000631386
Cry1	53355	chr10	12952	2.38204	8.26761	5.80305	1.50063e-05	0.000643515
Pnma5	3123	chrX	385377	-5.37348	2.99816	-5.78385	1.57293e-05	0.000670584
2310003H01Rik	9185	chr11	71885	2.33025	5.1264	5.77717	1.57555e-05	0.000670584
Pqlc3	11471	chr12	217430	4.93119	0.684239	5.71376	1.78879e-05	0.000758499
Itga5	22462	chr15	16402	7.76212	0.665498	5.73249	1.79872e-05	0.000759878
Opn5	54531	chr17	353344	-7.17616	-1.10531	-5.71304	1.84605e-05	0.000776983
Bcorl1	65371	chrX	320376	2.55244	8.40812	5.68007	1.89317e-05	0.000793209
Arhgef1	23606	chr7	16801	2.07107	7.78053	5.67856	1.89856e-05	0.000793209
Smim5	6131	chr11	66528	5.8811	2.56332	5.68224	1.91821e-05	0.000796348
Slc43a1	24179	chr2	72401	2.14597	8.28136	5.67262	1.92009e-05	0.000796348
Kcna4	7916	chr2	16492	2.90138	4.92791	5.63185	2.07511e-05	0.000857513
Asic4	23831	chr1	241118	2.63247	6.73959	5.62836	2.08876e-05	0.000860025
Tead3	19133	chr17	21678	6.92245	1.56318	5.6314	2.14766e-05	0.000881083
Slc6a3	41926	chr13	13162	6.30279	1.72039	5.61386	2.19859e-05	0.000898731
Lmo4	16726	chr3	16911	3.24521	6.10135	5.59707	2.21791e-05	0.000900622
Slc4a2	15716	chr5	20535	2.57283	6.90273	5.59662	2.21906e-05	0.000900622
Flna	23074	chrX	192176	2.87892	5.29147	5.58774	2.2572e-05	0.000912841
Gm10516	14128	chr1	100038712	2.71599	3.66955	5.58582	2.26535e-05	0.000912889
Plp2	3163	chrX	18824	3.58447	2.72461	5.57879	2.29792e-05	0.000921572
Irs2	21467	chr8	384783	3.03603	8.36434	5.57724	2.30312e-05	0.000921572
Irf2bpl	4112	chr12	238330	2.61004	5.54697	5.55447	2.40524e-05	0.000959057
4933404O12Rik	17964	chr5	66752	4.8365	2.11362	5.5285	2.54545e-05	0.00101142
Myh7b	23096	chr2	668940	2.61838	5.46698	5.51852	2.57682e-05	0.00102031
Pak4	39366	chr7	70584	2.20671	6.86125	5.50595	2.63968e-05	0.00103928
Tgm2	29988	chr2	21817	3.11844	6.61664	5.50543	2.64301e-05	0.00103928
Espnl	26229	chr1	227357	3.45455	3.9652	5.4959	2.69294e-05	0.00105526
Mfsd6	71015	chr1	98682	5.85755	-0.668857	5.49957	2.72094e-05	0.00106257
Aldh9a1	18540	chr1	56752	2.37296	6.15208	5.48089	2.76997e-05	0.00107801
Mir451	72	chr11	723870	5.79487	-1.38195	5.46348	2.91481e-05	0.00113051
Nav3	316781	chr10	260315	2.83394	7.41846	5.45132	2.93252e-05	0.00113351
Creb3l3	14540	chr10	208677	4.90409	-0.843855	5.4516	2.95341e-05	0.00113771
Nedd9	177405	chr13	18003	-3.3976	3.49103	-5.43894	3.00493e-05	0.00115365
Lasp1	39093	chr11	16796	5.27067	2.36436	5.44219	3.01822e-05	0.00115485
Nbr1	29845	chr11	17966	2.55738	7.03393	5.43211	3.04304e-05	0.00116044
Ufsp1	996	chr5	70240	2.8771	4.87412	5.42125	3.10777e-05	0.00118116
Atf3	13037	chr1	11910	4.34394	1.73162	5.41308	3.16909e-05	0.00120045
Prr13	3637	chr15	66151	4.48997	1.99051	5.40838	3.20081e-05	0.00120844
Myo1c	23126	chr11	17913	2.31207	6.85693	5.40399	3.21285e-05	0.00120897
Hist1h1b	672	chr13	56702	-2.57686	8.08404	-5.40179	3.22663e-05	0.00121015
Icam5	6999	chr9	15898	2.42788	5.75071	5.39982	3.23886e-05	0.00121074
Hagh	13961	chr17	14651	2.41484	5.21829	5.39229	3.28642e-05	0.00122318
Lss	22308	chr10	16987	-2.52957	6.14575	-5.39115	3.29368e-05	0.00122318
Prrt2	3670	chr7	69017	3.57183	2.28244	5.37415	3.40711e-05	0.00126119
Mrm1	6455	chr11	217038	2.276	5.05714	5.36744	3.44845e-05	0.00126543
Gamt	2818	chr10	14431	5.61807	-0.216838	5.37504	3.45181e-05	0.00126543
Avpi1	5719	chr19	69534	2.61746	5.51109	5.36693	3.45198e-05	0.00126543
Pdzk1ip1	5187	chr4	67182	5.23497	1.60921	5.36135	3.52893e-05	0.00128948
Grtp1	23756	chr8	66790	2.73311	4.17402	5.35322	3.54508e-05	0.00129123
Cic	11970	chr7	71722	2.30938	8.29407	5.34538	3.59922e-05	0.00130644
Phf23	4241	chr11	78246	2.30584	7.49335	5.34386	3.60984e-05	0.00130644
Hba-x	1516	chr11	15126	9.94284	0.65954	5.38703	3.67505e-05	0.00132582
Inpp5d	100197	chr1	16331	3.54491	4.03333	5.32569	3.74301e-05	0.00134606
Micall1	27919	chr15	27008	2.66778	5.81799	5.32185	3.76769e-05	0.00135066
Mafk	11117	chr5	17135	2.52945	8.62838	5.31761	3.79882e-05	0.00135754
Sema3f	28974	chr9	20350	6.42025	1.21818	5.31935	3.89372e-05	0.00138709
Adamtsl5	7731	chr10	66548	3.3686	3.17669	5.30209	3.9176e-05	0.00139124
Ppp1r18	10002	chr17	76448	4.05267	2.93547	5.27328	4.15208e-05	0.00146992
Zc3hav1	44107	chr6	78781	-2.54331	6.37012	-5.26041	4.24665e-05	0.00149872
Tfpi	43916	chr2	21788	-2.58717	5.40711	-5.21903	4.60445e-05	0.00161997
Beta-s	1406	chr7	100503605	2.85344	3.81316	5.21555	4.63635e-05	0.0016248
Vps37b	27620	chr5	330192	2.20017	7.62107	5.21347	4.65464e-05	0.0016248
Ndufa4l2	2216	chr10	407790	5.56498	-2.14176	5.22094	4.66107e-05	0.0016248
Junb	1840	chr8	16477	2.97149	8.81062	5.20904	4.69609e-05	0.001632
Eno3	5338	chr11	13808	2.41632	7.30537	5.18919	4.88148e-05	0.00169125
Ilk	6336	chr7	16202	2.42509	5.59762	5.18231	4.94777e-05	0.00170901
Phlda3	3050	chr1	27280	2.19838	6.86851	5.17745	4.99512e-05	0.00172014
B4galt2	10477	chr4	53418	2.42615	5.65174	5.17238	5.04521e-05	0.00173214
Fbxl8	4679	chr8	50788	4.04157	1.58191	5.17037	5.0788e-05	0.00173842
Ptp4a3	35622	chr15	19245	2.69175	6.43504	5.16086	5.16082e-05	0.00176119
Sync	20939	chr4	68828	5.93699	1.35566	5.16595	5.22132e-05	0.0017765
Thra	23239	chr11	21833	2.31009	7.10779	5.13588	5.42032e-05	0.0018387
Gse1	92518	chr8	382034	1.9045	10.9746	5.12875	5.49681e-05	0.0018591
Pfn1	2804	chr11	18643	2.29302	7.48385	5.12523	5.53509e-05	0.00186649
Taco1	7506	chr11	70207	3.16342	5.20413	5.10635	5.747e-05	0.00193015
Acy1	5256	chr9	109652	2.55122	4.69489	5.10521	5.75785e-05	0.00193015
Pnpo	6204	chr11	103711	2.40425	5.19624	5.10288	5.78421e-05	0.00193291
1110038F14Rik	2188	chr15	117171	2.39335	4.63197	5.10149	5.80008e-05	0.00193291
Ldlr	26343	chr9	16835	-2.21224	8.91698	-5.06987	6.17342e-05	0.00205131
Dlx1	4536	chr2	13390	4.48438	3.06844	5.06872	6.22207e-05	0.00206144
Cpne7	17812	chr8	102278	6.98627	0.0141682	5.07825	6.32929e-05	0.00209087
Anxa5	26964	chr3	11747	8.23762	1.29781	5.08882	6.36851e-05	0.00209388
Sec22c	24985	chr9	215474	3.64916	3.75128	5.05429	6.37525e-05	0.00209388
Pafah1b3	2907	chr7	18476	3.31395	2.67477	5.04526	6.48521e-05	0.00212386
Osbpl7	18085	chr11	71240	2.87974	3.81533	5.04267	6.51548e-05	0.00212764
Mir23a	75	chr8	387216	5.19996	-0.280491	5.04585	6.55522e-05	0.00213448
Isg20	6632	chr7	57444	4.00723	0.390851	5.02975	6.70175e-05	0.00217596
Slc9a9	560561	chr9	331004	-3.84329	4.71748	-4.99968	7.10855e-05	0.00229627
Fam78a	16821	chr2	241303	-6.43678	1.83099	-5.01432	7.11271e-05	0.00229627
Rarg	22544	chr15	19411	5.22602	1.71288	4.98247	7.43771e-05	0.00239439
Foxp4	57500	chr17	74123	2.35714	7.72517	4.94346	7.93191e-05	0.00254351
Hbb-y	1454	chr7	15135	2.53772	4.294	4.9426	7.94566e-05	0.00254351
Dhh	5514	chr15	13363	4.94268	-0.49256	4.94338	8.01438e-05	0.0025583
Nckap5l	35715	chr15	380969	2.15819	6.18182	4.92361	8.25159e-05	0.00262664
4933412E12Rik	12718	chr10	71086	5.01276	1.36042	4.92596	8.30435e-05	0.00263605
Tmppe	10107	chr9	100504715	2.20287	7.36342	4.91592	8.37906e-05	0.00265236
Il6st	42791	chr13	16195	-4.54789	2.55122	-4.9108	8.52081e-05	0.00268974
Plcd3	31363	chr11	72469	4.53522	1.21091	4.90314	8.65131e-05	0.00272146
Klf13	52565	chr7	50794	1.8107	9.29569	4.89884	8.6692e-05	0.00272146
Paqr7	11833	chr4	71904	2.75854	4.38062	4.88777	8.86392e-05	0.00277492
Csrnp1	13493	chr9	215418	4.68245	2.41851	4.88384	9.00335e-05	0.00281083
Smcr7	4554	chr11	237781	2.89507	3.09228	4.87536	9.08694e-05	0.00282915
Ptprg	688487	chr14	19270	-2.36984	7.97438	-4.87282	9.13171e-05	0.00283532
Gm16938	7606	chr7	330599	4.4668	1.08104	4.87005	9.23811e-05	0.00286054
Gm15417	6916	chr3	545539	2.36125	5.25264	4.85791	9.40796e-05	0.00290522
Gipr	9003	chr7	381853	3.55713	2.75451	4.85604	9.45518e-05	0.00290669
Uap1l1	4135	chr2	227620	2.61882	5.64743	4.85497	9.46386e-05	0.00290669
Plekha1	47393	chr7	101476	-6.08272	0.278758	-4.85417	9.7403e-05	0.00298353
Mitf	214301	chr6	17342	-2.69231	6.98159	-4.83836	9.78381e-05	0.00298879
Il17d	18338	chr14	239114	5.06877	-0.693891	4.81649	0.000103484	0.00315279
Dlg3	50688	chrX	53310	3.5157	3.30142	4.7976	0.000106287	0.00322613
Fkbp1b	8422	chr12	14226	5.84624	0.865748	4.80801	0.000106459	0.00322613
Slc35e4	7643	chr11	103710	5.12455	-0.74177	4.79817	0.000107441	0.00324723
Cers5	36924	chr15	71949	2.65843	5.26786	4.78362	0.000109185	0.00328909
Ntn3	5542	chr17	18209	2.77626	2.88911	4.78265	0.000109405	0.00328909
Podxl	44445	chr6	27205	1.88847	8.69987	4.78102	0.000109749	0.00329075
Nfe2l1	12555	chr11	18023	2.04113	7.15026	4.77473	0.000111144	0.00332379
Osbp2	160173	chr11	74309	3.12892	3.06456	4.76663	0.000113018	0.00337097
R3hdm4	6878	chr10	109284	2.23506	4.45964	4.76435	0.000113486	0.00337607
Tfeb	55380	chr17	21425	2.74305	4.92167	4.76236	0.000113954	0.00338114
Cdc25b	11564	chr2	12531	1.94942	8.52669	4.75626	0.000115348	0.00341358
Ucp2	8829	chr7	22228	2.15261	8.57137	4.75163	0.000116425	0.00343651
Fosl2	21368	chr5	14284	2.45184	5.75525	4.74037	0.000119097	0.00350628
Skp2	28466	chr15	27401	-2.39689	6.68663	-4.73105	0.000121351	0.0035634
Nrg2	179503	chr18	100042150	4.2219	1.18497	4.72848	0.000122552	0.00358937
Vat1	7452	chr8	110877	3.94357	1.9575	4.70657	0.000127871	0.00373555
Gm4907	14788	chrX	236749	-5.49488	0.0454011	-4.71067	0.000128867	0.00375498
Acvr1b	38477	chr15	11479	5.08853	-0.679011	4.70557	0.000129461	0.00376264
Tmem79	5781	chr3	71913	3.25729	3.37198	4.69746	0.000129935	0.00376679
Elovl6	106108	chr3	170439	-2.01083	8.67705	-4.69312	0.000130988	0.00378765
Hist1h4b	312	chr13	326620	-2.32737	5.84464	-4.68317	0.000133647	0.00385473
Git1	14363	chr11	216963	1.984	7.03237	4.67842	0.000134933	0.00388198
Gm3696	22433	chr14	100042149	-3.47826	2.7029	-4.67742	0.00013537	0.0038847
Ctnnal1	54277	chr4	54366	1.96259	7.21168	4.66358	0.000139038	0.00397992
Tgfbr3	183026	chr5	21814	3.55069	2.59782	4.65443	0.00014184	0.00404993
Dos	8934	chr10	100503659	4.08274	2.29121	4.65122	0.000143122	0.00407629
Gm16515	11547	chr11	24083	2.87182	3.55326	4.64652	0.000143945	0.00408948
Tbc1d10b	11009	chr7	68449	2.16287	7.7531	4.64471	0.000144444	0.00409342
Abcc2	55911	chr19	12780	-5.89178	3.56659	-4.65155	0.00014626	0.00413459
Grhl3	31733	chr4	230824	3.03085	2.81303	4.63481	0.000147418	0.00415696
Neto2	54422	chr8	74513	4.48035	-1.00826	4.63369	0.000148751	0.00418418
Hist1h2bh	381	chr13	319182	-2.44182	6.04968	-4.62498	0.00015033	0.00421813
Nfkbia	3239	chr12	18035	2.64225	5.62423	4.61826	0.000152398	0.00426564
Slc30a10	13914	chr1	226781	2.22118	7.72592	4.60684	0.000155952	0.00435439
Ahsa2	10065	chr11	268390	2.191	4.88164	4.58596	0.000162692	0.00453145
Itfg3	31551	chr17	106581	3.71766	1.68952	4.58358	0.000163837	0.00455218
Mgat1	18834	chr11	17308	2.23631	5.7442	4.58106	0.00016432	0.00455446
Olfml2a	28606	chr2	241327	4.33515	2.83741	4.57914	0.000165964	0.00458883
Fam101b	8588	chr11	76566	3.08503	3.58173	4.56856	0.000168618	0.00465092
Mapk3	6191	chr7	26417	2.47474	4.4258	4.566	0.000169422	0.00466178
Hdhd3	3147	chr4	72748	3.08383	2.07742	4.56195	0.000170895	0.00469093
Uba7	8490	chr9	74153	2.00468	6.32244	4.55881	0.000171907	0.00470736
Pced1b	138585	chr15	239647	3.14181	2.38577	4.54606	0.000176519	0.00482201
Gmppb	2647	chr9	331026	2.33626	5.63561	4.54131	0.000178134	0.00485446
Ces2g	7820	chr8	72361	5.32158	1.08459	4.54674	0.000179374	0.0048686
Sept3	19508	chr15	24050	3.19604	4.5181	4.53784	0.000179509	0.0048686
1110008P14Rik	2815	chr2	73737	2.5274	4.92577	4.5264	0.00018362	0.0049669
Trim8	14808	chr19	93679	2.0961	7.42729	4.52534	0.000184008	0.0049669
Ltbp4	32472	chr7	108075	3.05198	3.6958	4.5219	0.000185381	0.00499211
Mknk2	6648	chr10	17347	2.44786	6.67175	4.51843	0.00018662	0.00501359
Vaultrc5	345	chr18	378472	-4.52537	4.54913	-4.50999	0.000191395	0.00512975
Ccdc23	5989	chr4	69216	2.64627	4.88256	4.4979	0.000194596	0.00520327
Prkx	33926	chrX	19108	-5.3008	2.17463	-4.50513	0.00019523	0.00520797
Myocd	93420	chr11	214384	2.59642	3.96899	4.49347	0.000196355	0.00522571
Map3k6	12111	chr4	53608	3.44176	3.01658	4.49273	0.000196889	0.00522767
Mtif3	12225	chr5	76366	2.07349	6.34071	4.48625	0.000199249	0.00526804
Nfia	536934	chr4	18027	-5.33849	1.51229	-4.49525	0.000199336	0.00526804
Cib2	14728	chr9	56506	4.24442	2.27225	4.48436	0.000201157	0.00530383
Tecpr1	28230	chr5	70381	2.49915	3.75951	4.4678	0.000206894	0.00544247
Lgals1	3741	chr15	16852	4.90201	1.0293	4.47147	0.000207969	0.0054581
Acvrl1	16800	chr15	11482	4.60929	-1.90814	4.46482	0.000210083	0.00549071
Hist1h2bl	381	chr13	319185	-2.81621	6.67413	-4.46016	0.000210178	0.00549071
Soga3	55633	chr10	67412	-6.01895	-0.778967	-4.45105	0.000220949	0.00575886
Slc24a6	22833	chr5	170756	2.68299	3.50143	4.4281	0.000224372	0.00583469
Pnma3	3405	chrX	245468	-5.06092	0.651635	-4.42908	0.000227331	0.00589815
Cish	5273	chr9	12700	4.8377	-1.41694	4.4243	0.000228875	0.00591757
Kcnip2	23718	chr19	80906	4.57879	-0.16719	4.42228	0.000229121	0.00591757
Alkbh4	2834	chr5	72041	2.14637	6.42844	4.415	0.000230432	0.00593793
Tdrd9	97296	chr12	74691	-5.22046	2.78931	-4.42207	0.000231177	0.00594364
Mical2	129359	chr7	320878	5.58023	-1.19299	4.40214	0.000242305	0.00621569
Cib1	5457	chr7	23991	2.3806	4.5657	4.38923	0.000242908	0.00621713
Rhox2g	4359	chrX	434766	-5.48305	0.197871	-4.39711	0.000244405	0.00624138
Amacr	14869	chr15	17117	-3.06435	2.54458	-4.36886	0.000253374	0.00645593
Gm4636	29645	chr7	100043772	5.76575	-0.752012	4.37981	0.000254586	0.00647228
Zfp386	13128	chr12	56220	-5.58323	1.0329	-4.37345	0.000257066	0.00652076
Ppm1j	4962	chr3	71887	7.13294	0.629076	4.37237	0.000266575	0.0067469
Skida1	4363	chr2	72668	2.83326	2.89625	4.33565	0.000271146	0.00684734
Apobec3	16022	chr15	80287	3.75429	2.14733	4.33177	0.000274026	0.00689437
Hbb-b1	1396	NA	15129	2.56431	3.87128	4.33007	0.000274222	0.00689437
1500032L24Rik	3017	chr15	69029	2.06665	5.33329	4.31404	0.000283368	0.00710859
Neo1	161762	chr9	18007	-2.23953	6.91519	-4.30964	0.000285943	0.0071574
Plcb3	16040	chr19	18797	2.27372	4.27664	4.30695	0.000287524	0.00718115
Nhlrc4	2699	chr17	621239	4.51088	0.077632	4.30168	0.000293325	0.00730997
Phlda2	977	chr7	22113	5.11602	-1.29761	4.30039	0.00029651	0.00737317
Bcl2	176112	chr1	12043	-5.52928	1.83004	-4.29993	0.000298899	0.00741636
Dock6	52456	chr9	319899	5.03256	0.690137	4.29094	0.000301965	0.0074761
2410089E03Rik	102053	chr15	73692	-2.20482	5.23233	-4.28149	0.000302962	0.00748448
Grap2	26816	chr15	17444	1.94752	6.46989	4.27652	0.000306066	0.00754476
Pgf	10675	chr12	18654	5.29512	-0.519868	4.27872	0.000310998	0.00764974
Cttnbp2nl	51232	chr3	80281	2.3051	5.51658	4.26606	0.000312724	0.0076756
Acsl4	72543	chrX	50790	-2.03935	6.04405	-4.26426	0.000313879	0.00768733
Hsd11b2	5243	chr8	15484	3.24424	2.68595	4.25625	0.000319402	0.00780578
Cdk2ap1	9190	chr5	13445	1.84178	7.87311	4.25167	0.000322113	0.00785514
2900093L17Rik	9268	chr4	78508	-4.2649	1.63797	-4.2529	0.000323521	0.00787256
Bcor	123618	chrX	71458	1.84548	9.65198	4.24171	0.000328783	0.00796745
Nr4a1	7949	chr15	15370	2.5565	4.57648	4.24169	0.000328822	0.00796745
Fhl3	7913	chr4	14201	2.70879	4.67738	4.20525	0.000354478	0.00857082
Pim1	4415	chr17	18712	2.14704	7.77968	4.20217	0.000356677	0.00860567
Tmsb10	1402	chr6	19240	4.77024	0.286002	4.2041	0.000359964	0.00866658
Icam2	4986	chr11	15896	4.042	2.43161	4.19616	0.000363003	0.00872127
Dhrs7	14476	chr12	66375	3.34574	1.89705	4.19137	0.000365188	0.00875526
Slc32a1	4990	chr2	22348	-3.72702	1.34651	-4.17686	0.000376941	0.00900499
Polr2e	3707	chr10	66420	3.21535	6.38266	4.17552	0.000377189	0.00900499
Pdp1	8266	chr4	381511	2.54182	4.43212	4.167	0.000383536	0.00913732
H2afy	61929	chr13	26914	2.84608	4.7649	4.15292	0.000394929	0.00938907
B230319C09Rik	6568	chr6	320775	4.23695	-0.105102	4.15169	0.000398658	0.00945794
Lzts2	11929	chr19	226154	2.14446	6.47055	4.14618	0.000400347	0.00947821
Steap3	44667	chr1	68428	2.17009	6.30831	4.14348	0.000402588	0.00951146
Kif17	39723	chr4	16559	4.49464	-0.151107	4.14439	0.000405883	0.00956941
Ptov1	6721	chr7	84113	2.10516	6.36196	4.12898	0.000414825	0.00975998
Klhl30	11332	chr1	70788	4.71153	-0.732808	4.12625	0.000422639	0.00992329
Dgkb	752706	chr12	217480	-3.54985	3.92717	-4.11797	0.000425326	0.00996579
Crlf2	4285	chr5	57914	4.60929	-1.53881	4.11019	0.000436353	0.0102031
Lrp4	56371	chr2	228357	1.98283	8.49809	4.10324	0.000437485	0.0102086
Rassf7	2799	chr7	66985	2.83839	3.21325	4.09567	0.000444532	0.0103518
Gm20756	45802	chr6	626904	-4.95098	3.57113	-4.09613	0.000451558	0.0104939
Abcb9	33942	chr5	56325	2.56968	3.51865	4.07778	0.000461187	0.0106958
Tbkbp1	13542	chr11	73174	2.33848	4.7287	4.06177	0.000476689	0.0110328
Kcnq4	49704	chr4	60613	1.79825	8.98989	4.06056	0.000477872	0.0110377
Cers4	32675	chr8	67260	4.84278	-1.67067	4.06063	0.000485339	0.0111874
Dusp9	4074	chrX	75590	4.18175	1.66066	4.05351	0.00048839	0.0112349
Asb6	5203	chr2	72323	2.05149	7.99164	4.04861	0.000489842	0.0112456
AK129341	57662	chr9	234915	-3.4082	3.75946	-4.0441	0.000495323	0.0113485
Fdft1	32643	chr14	14137	-2.09905	6.35997	-4.03913	0.000499555	0.0114224
Poc1b	90818	chr10	382406	2.10834	8.44431	4.03706	0.000501701	0.0114485
Rab3b	64255	chr4	69908	3.79785	0.803458	4.03522	0.000505614	0.0115128
Slc44a2	34310	chr9	68682	1.8451	6.88716	4.03192	0.000507075	0.0115128
Add2	95729	chr6	11519	1.81169	7.83687	4.03145	0.000507561	0.0115128
Cmya5	104010	chr13	76469	-5.78575	0.1786	-4.04166	0.000514139	0.0116388
Hist3h2a	1990	chr11	319162	-2.21677	5.77568	-4.01129	0.000529231	0.0119566
A430078G23Rik	36885	chr8	319493	-3.68406	3.90059	-4.00589	0.000536949	0.0121069
AI464131	7475	chr4	329828	3.90232	1.22953	4.00179	0.000542393	0.0122055
Fgd5	88896	chr6	232237	4.44718	-1.45343	4.0006	0.000546847	0.0122814
Stat5b	69855	chr11	20851	-2.51275	4.69871	-3.9935	0.000549159	0.012309
Acap1	13973	chr11	216859	3.76615	0.334773	3.991	0.000554113	0.0123955
Abtb1	6022	chr6	80283	2.42802	5.19177	3.98217	0.00056219	0.0125515
Zfp36	2445	chr7	22695	2.88449	5.19553	3.97421	0.000571768	0.0127403
Abcg4	15055	chr9	192663	2.04962	7.14691	3.97174	0.000574465	0.0127754
Sertad2	109771	chr11	58172	1.97534	6.833	3.95741	0.0005918	0.0131352
Exoc3l4	13754	chr12	74190	2.79988	4.05613	3.94462	0.000607925	0.0134668
Mgst2	21483	chr3	211666	4.38031	-1.62757	3.94537	0.000612994	0.0135527
Rhoq	36959	chr17	104215	2.07323	6.36427	3.93549	0.000619361	0.0136668
Diras1	5788	chr10	208666	5.5046	-0.69278	3.94429	0.00062653	0.0137982
Zfp934	41803	chr13	77117	-4.30456	0.737787	-3.93067	0.000631486	0.0138805
Flii	13073	chr11	14248	2.02434	4.39542	3.91606	0.000644872	0.0141473
Tmub1	2384	chr5	64295	3.06278	3.47986	3.91257	0.0006501	0.0142346
Ccdc102a	15230	chr8	234582	5.02655	-0.294916	3.91471	0.000660182	0.0144275
Ddit3	5496	chr10	13198	2.01914	6.57933	3.9031	0.000662479	0.0144499
Il27ra	12290	chr8	50931	5.02332	0.0923859	3.91179	0.000664198	0.0144597
Cep164	61693	chr9	214552	1.89043	7.38674	3.90084	0.000665592	0.0144623
Prr15l	6324	chr11	217138	4.98156	-0.358715	3.90746	0.000669726	0.0145244
St3gal1	74008	chr15	20442	1.95706	7.70457	3.89473	0.000674101	0.0145914
Hsf4	6045	chr8	26386	5.4453	-0.119254	3.89887	0.000688254	0.0148572
2610203C22Rik	70260	chr1	72481	-2.22023	5.02624	-3.88423	0.000688994	0.0148572
Clic1	8477	chr17	114584	5.69342	-0.681371	3.89447	0.00069853	0.0150343
Ccdc170	51240	chr10	100504234	3.99981	-1.48204	3.8781	0.000702277	0.0150699
Kcnk5	41725	chr14	16529	2.03989	6.75261	3.87465	0.000702839	0.0150699
Cyp1a1	15897	chr9	13076	4.91496	1.16523	3.87643	0.000713801	0.0152761
Rbak	8555	chr5	57782	2.23849	3.76318	3.8639	0.000718742	0.0153423
Zfp385a	26192	chr15	29813	3.58609	1.5239	3.86466	0.000719836	0.0153423
Rgs11	8363	chr17	50782	2.47321	3.82837	3.86246	0.000720941	0.0153423
Hexim2	6570	chr11	71059	2.29843	4.67617	3.85	0.000739839	0.0156916
Scd1	13260	chr19	20249	2.16908	6.96184	3.84981	0.00074012	0.0156916
Hist3h2bb-ps	465	chr11	382522	-4.17344	2.03393	-3.85085	0.000744749	0.0157604
Fam46c	17657	chr3	74645	2.17538	5.73311	3.84471	0.000748014	0.0158
Fstl3	5357	chr10	83554	2.8438	2.55254	3.84208	0.00075244	0.0158382
Mir24-2	107	chr8	723960	4.72418	-0.219883	3.84956	0.000752608	0.0158382
Edar	74909	chr10	13608	-2.51108	6.67049	-3.83947	0.000756282	0.0158861
Magee1	3516	chrX	107528	-2.92668	3.87529	-3.83442	0.000764642	0.0160321
Klf9	25686	chr19	16601	2.04148	7.17023	3.81036	0.000803436	0.0168144
Rnf19a	43214	chr15	30945	1.88327	6.58977	3.80687	0.000809291	0.0169059
Rusc1	9385	chr3	72296	2.49439	5.23053	3.80434	0.000813657	0.0169659
Hist2h2ab	393	chr3	621893	-2.62072	4.51373	-3.79547	0.000828892	0.0172519
Pter	79413	chr2	19212	-2.39785	4.38851	-3.79178	0.000835182	0.017351
Mex3d	7297	chr10	237400	2.07964	6.50836	3.79074	0.000836941	0.0173558
Myl6	2965	chr10	17904	2.01039	4.48325	3.78941	0.000839263	0.0173723
Ccdc90a	21786	chr13	76137	2.20348	5.24972	3.7793	0.000857139	0.0177101
Fhit	1611939	chr14	14198	-2.05912	8.6197	-3.77522	0.000864436	0.0177973
Lyl1	3260	chr8	17095	3.00071	4.98567	3.77481	0.000865868	0.0177973
Zyx	8568	chr6	22793	5.22438	0.893889	3.78718	0.000866059	0.0177973
Golph3	29772	chr15	66629	-2.07498	6.81111	-3.75709	0.000897717	0.0183821
Vegfa	15384	chr17	22339	1.91657	7.64898	3.75689	0.00089809	0.0183821
Sptan1	65891	chr2	20740	1.81585	7.25179	3.75621	0.000899369	0.0183821
Prex1	147488	chr2	277360	-6.84839	2.37034	-3.78083	0.000915657	0.0186814
2810404M03Rik	218936	chr8	69966	-3.85352	2.65765	-3.73988	0.00093586	0.0190593
Hipk4	7914	chr7	233020	3.42389	1.62575	3.73085	0.000950594	0.0193248
Mertk	103192	chr2	17289	4.03597	2.77662	3.72466	0.000967968	0.0196093
Saysd1	7537	chr14	67509	-2.08942	5.20741	-3.72037	0.000969121	0.0196093
Insig1	7251	chr5	231070	-2.32059	7.62112	-3.72007	0.000969766	0.0196093
Ptma	3963	chr1	19231	1.81563	9.00706	3.70855	0.000993292	0.0200493
Zfp90	10551	chr8	22751	-3.63005	2.09996	-3.7089	0.000996543	0.0200793
Fam89b	1580	chr19	17826	2.40285	3.88801	3.70547	0.000999769	0.0201086
Nbeal2	29373	chr9	235627	1.87169	7.71294	3.6949	0.00102197	0.0205188
Ube2cbp	157683	chr9	70348	-2.40064	4.80237	-3.68848	0.00103582	0.0207603
Rcbtb2	41545	chr14	105670	2.67788	6.14442	3.68612	0.00104114	0.0208301
4732490B19Rik	6355	chr11	319871	3.72339	0.334179	3.68345	0.00105177	0.0209947
Gm10318	930	chr10	622629	3.24917	2.86655	3.68138	0.00105306	0.0209947
Kcnj4	21528	chr15	16520	3.77697	2.76319	3.67912	0.00106184	0.0211327
4930412C18Rik	52827	chr4	320152	-4.37622	-0.212019	-3.67445	0.00108021	0.0214607
Glis1	200341	chr4	230587	-2.91104	3.40089	-3.6652	0.00108802	0.0215781
Glb1	73259	chr9	12091	1.73083	8.05845	3.66058	0.0010978	0.0217341
Dock1	502961	chr7	330662	-5.73498	4.03808	-3.6727	0.00111599	0.0220558
Ager	3088	chr17	11596	4.43148	0.0198649	3.65661	0.00112237	0.0221433
Odc1	6630	chr12	18263	1.81991	7.43518	3.63791	0.00115096	0.02264
Susd2	7390	chr10	71733	3.1044	1.4085	3.63829	0.00115153	0.02264
Tnip2	17884	chr5	231130	1.95685	5.24366	3.6289	0.0011728	0.0230184
Egfl7	11627	chr2	353156	3.13119	3.89399	3.62454	0.00118517	0.0232211
Mir193b	79	chr16	100124432	4.03985	-0.035926	3.60637	0.00124003	0.0242543
A930001C03Rik	9003	chr19	319314	3.64761	0.478148	3.60115	0.00124847	0.0243774
Idi1	6791	chr13	319554	-2.60038	5.63526	-3.59401	0.00126166	0.0245643
Lrp12	73155	chr15	239393	3.40864	2.57304	3.595	0.00126237	0.0245643
Gnb2	5101	chr5	14693	1.98385	6.90313	3.5921	0.00126639	0.0246005
Map3k11	13734	chr19	26403	1.85142	6.0415	3.58649	0.0012813	0.0248476
Mast3	14317	chr8	546071	2.04651	6.00918	3.57976	0.00129944	0.0251366
Hmg20b	4412	chr10	15353	2.25619	3.85938	3.57934	0.00130063	0.0251366
Hist1h2bj	381	chr13	319183	-2.22148	6.66323	-3.57799	0.00130428	0.0251643
Hist1h2bm	381	chr13	319186	-2.16005	5.93912	-3.57416	0.00131473	0.025323
Chst14	2087	chr2	72136	2.81219	3.99431	3.56677	0.00133587	0.0256866
Sept5	8128	chr16	18951	4.34962	-1.49101	3.56433	0.00136043	0.0261147
Scd2	13187	chr19	20250	2.06576	8.72542	3.55539	0.00136722	0.0262009
Agfg2	33840	chr5	231801	1.83915	8.62033	3.55396	0.0013713	0.0262348
Hist1h2ah	387	chr13	319168	-2.35805	5.65547	-3.55243	0.00137578	0.0262763
Acot7	93756	chr4	70025	1.79451	6.23219	3.54196	0.00140609	0.0268101
Tnrc18	378509	chr5	231861	1.98548	7.45996	3.53458	0.0014279	0.0271802
Gpt	2912	chr15	76282	2.38603	3.93534	3.5337	0.00143066	0.0271872
Arl8a	9435	chr1	68724	2.06554	4.20061	3.51707	0.00148106	0.0280981
Trim9	103078	chr12	94090	-5.65351	0.650496	-3.53113	0.00150258	0.028452
Sh3bp1	12267	chr15	20401	2.32194	5.17608	3.5095	0.00150472	0.028452
Mcam	8069	chr9	84004	4.80308	-0.43517	3.51557	0.00152037	0.0286656
Id1	1137	chr2	15901	2.88344	4.65534	3.50456	0.00152139	0.0286656
Sh3tc2	62645	chr18	225608	-6.86094	0.736647	-3.5417	0.00152359	0.0286656
Hdac11	17869	chr6	232232	1.92018	6.37756	3.49597	0.00154773	0.0290559
Acox2	33509	chr14	93732	-2.11786	5.82473	-3.49544	0.00154945	0.0290559
Gm3604	15459	chr13	100041979	-4.30052	-0.348908	-3.50096	0.00155282	0.0290712
Gja1	13120	chr10	14609	-4.65873	2.502	-3.49454	0.00158441	0.0296138
Acat2	17684	chr17	110460	-2.53606	4.4515	-3.47992	0.00160077	0.0298705
Ier2	1522	chr8	15936	2.46687	5.76078	3.47625	0.00161297	0.0300488
Camkk1	23058	chr11	55984	4.52918	-1.47582	3.48057	0.00162748	0.0302695
Hist1h3d	411	NA	319149	-2.38376	5.39053	-3.46579	0.00164848	0.03061
9930012K11Rik	5098	chr14	268759	4.02792	-1.63732	3.4675	0.0016588	0.0307514
Fam155a	565014	chr8	270028	2.9714	3.61903	3.46019	0.00166953	0.0309
Pdk2	15114	chr11	18604	2.59617	2.60617	3.43932	0.00174242	0.0321965
Ubtf	14537	chr11	21429	1.74208	8.55097	3.43496	0.00175782	0.0324283
Clec2g	50327	chr6	70809	-3.94272	-0.720402	-3.43636	0.00176861	0.0325745
Grasp	8550	chr15	56149	4.10957	-1.29552	3.43128	0.00179188	0.0329498
Fbxo2	5750	chr4	230904	3.94348	0.961137	3.42736	0.00180232	0.0330882
Zfp862	30494	chr6	58894	-2.16144	4.65637	-3.41862	0.00181884	0.0333376
Hist1h2ag	473	chr13	319167	-2.34699	6.25985	-3.41083	0.00184876	0.0338314
Rcn3	9300	chr7	52377	2.57881	4.84964	3.409	0.00185619	0.0339127
Tenc1	13414	chr15	209039	3.94262	0.653618	3.4113	0.001864	0.0339791
Drosha	110477	chr15	14000	-1.93808	7.77424	-3.40639	0.0018658	0.0339791
Scg5	52779	chr2	20394	-2.55514	3.58131	-3.40225	0.00188243	0.0342271
Mir183	70	chr6	387178	3.66044	0.11579	3.40125	0.00189714	0.0344394
Vwa1	6067	chr4	246228	2.85466	1.74751	3.39733	0.00190294	0.0344897
Bcl9l	11277	chr9	80288	2.53591	3.60937	3.38989	0.00193156	0.0349526
Igsf8	7429	chr1	140559	1.73919	6.47688	3.38828	0.00193759	0.0350061
Wdr1	34783	chr5	22388	1.66598	6.91096	3.38738	0.00194124	0.0350163
Rrp8	5656	chr7	101867	1.91753	6.94749	3.38646	0.00194499	0.0350283
Mir27a	87	chr8	387220	4.18347	-0.499743	3.38905	0.00196028	0.0352479
Cirbp	3813	chr10	12696	2.39159	3.6519	3.3748	0.00199307	0.0357807
Hr	19487	chr14	15460	4.41759	0.465721	3.38203	0.00199793	0.0358115
Tapbp	9813	chr17	21356	1.94236	4.85497	3.36831	0.00202002	0.0361503
Nr1d1	7308	chr11	217166	1.73916	6.86287	3.36625	0.00202867	0.0362482
Ogfrl1	16752	chr1	70155	1.96165	3.68828	3.36	0.0020553	0.0366664
Mmp27	9936	chr9	234911	-4.22369	1.30878	-3.3657	0.00206018	0.0366958
Kremen1	70058	chr11	84035	2.69674	2.3042	3.35705	0.00206898	0.0367949
Esrp2	5792	chr8	77411	2.31961	5.85117	3.35496	0.00207717	0.0368395
Catsperd	36314	chr17	106757	-4.06992	-0.109191	-3.36037	0.00207797	0.0368395
Tars	15996	chr15	110960	-2.06654	6.93594	-3.35091	0.00209464	0.0370771
Crip2	5271	chr12	68337	1.87218	5.91942	3.34779	0.00210827	0.0372604
Rgs13	38706	chr1	246709	-4.68383	-0.471528	-3.35803	0.00211336	0.0372923
Lmbrd2	56881	chr15	320506	-2.34482	4.97686	-3.34575	0.00211745	0.0373065
Casq1	10002	chr1	12372	-4.39306	-0.92322	-3.35247	0.00212498	0.0373812
Elovl1	4824	chr4	54325	1.7445	7.58308	3.3349	0.00216568	0.0380382
Il1rl1	25766	chr1	17082	3.33742	-0.0156097	3.32152	0.0022346	0.0391883
Fmr1nb	42722	chrX	207854	-2.64608	4.048	-3.31151	0.00227484	0.0398325
Acot4	6345	chr12	171282	-4.33126	-0.883249	-3.31819	0.00228097	0.0398784
Sh3yl1	48481	chr12	24057	-4.21367	-0.0145479	-3.31217	0.0023048	0.0402332
Dbndd1	10738	chr8	72185	3.65988	2.51913	3.29839	0.00235257	0.0409441
Syp	14677	chr5	19247	3.40657	0.611619	3.29712	0.00235274	0.0409441
Dnmt3b	38282	chr2	13436	2.63467	4.20414	3.29397	0.0023595	0.040999
Crocc	43909	chr4	230872	2.64571	2.84316	3.29205	0.00236901	0.0411014
Zfr	67600	chr15	22763	-1.97527	7.56542	-3.28842	0.00238593	0.0413319
2010015L04Rik	33921	chr4	544678	-2.93715	1.21538	-3.28604	0.00240078	0.0415259
Tnnt1	11313	chr7	21955	3.51969	0.271961	3.27846	0.00244888	0.0422935
D730005E14Rik	3607	chr15	109361	4.30501	-0.597756	3.27388	0.00250215	0.0431479
Iqgap1	91749	chr7	29875	1.74239	6.61405	3.26193	0.00252117	0.0434099
Caskin2	14241	chr11	140721	1.93364	4.23537	3.25883	0.00253754	0.0436258
Tspan17	7371	chr13	74257	3.58963	-0.0443832	3.26021	0.00254595	0.0437041
Dnase1l1	9117	chrX	69537	2.46635	1.78058	3.25486	0.00255913	0.0438642
Eef2k	64389	chr7	13631	1.67409	7.81224	3.25248	0.00257125	0.0440055
Mst1	4592	chr9	15235	2.54546	2.65478	3.23866	0.00264714	0.0452362
Sult5a1	15434	chr8	57429	4.10957	-1.51036	3.24387	0.00265484	0.0452998
Inpp4a	110843	chr1	269180	2.7617	2.30179	3.23625	0.00266164	0.0453477
Cdk5r1	4134	chr11	12569	2.76356	2.64641	3.23401	0.00267407	0.0454912
Sik1	11543	chr17	17691	1.81808	6.71986	3.23028	0.00269286	0.0457424
Mir22hg	5152	chr11	100042498	2.0824	4.43864	3.22745	0.00270876	0.0459438
Gba2	11937	chr4	230101	2.12702	6.77131	3.22092	0.00274586	0.0465037
2410124H12Rik	18624	chr16	76785	3.01235	1.02866	3.21787	0.00276809	0.0468104
Adamtsl4	11655	chr9	207596	4.75809	-0.777701	3.22826	0.00278306	0.0469937
Sc5d	10124	chr9	235293	-1.88483	5.93592	-3.20496	0.00283845	0.0478135
5530601H04Rik	29271	chrX	71445	-1.93476	6.29218	-3.20469	0.00284003	0.0478135
Gm14872	3483	chr17	100415787	2.60625	1.89041	3.19745	0.00288435	0.0484197
Bgn	12302	chrX	12111	4.44309	-0.838581	3.20759	0.00288456	0.0484197
Slc9a3r2	11024	chr17	65962	4.13739	0.856743	3.20148	0.00290301	0.0486576
Iffo1	16542	chr6	320678	1.90209	5.51629	3.19085	0.00292293	0.0489192
Celsr2	24647	chr3	53883	4.93675	-0.913934	3.20526	0.00293542	0.0490561
Muc6	21260	chr7	353328	3.04927	1.37882	3.18286	0.00297797	0.0496941
Penk	4910	NA	110182	-4.40363	-1.5905	-3.19082	0.00298532	0.0497436
Cd36	107270	chr5	12491	-3.62891	2.48758	-3.18254	0.00299571	0.0498436
Atp6v1g1	5937	chr4	66290	1.70042	5.98368	3.17776	0.00300353	0.0499007
Dnajc6	146152	chr4	72685	-6.28813	4.63273	-3.21073	0.00303036	0.050273
Ptk2	218087	chr15	14083	3.36652	4.07526	3.17462	0.00303673	0.0503052
Rras	3638	chr7	20130	3.30452	2.43528	3.17253	0.00304825	0.0504225
Gabbr2	327817	chr4	242425	3.87659	2.17146	3.17498	0.00305442	0.0504512
Snord22	126	chr19	100127111	-2.52391	4.12022	-3.16905	0.00305937	0.0504596
Trip6	4343	chr5	22051	5.40798	0.0328688	3.19071	0.00307007	0.0505627
Scyl1	12975	chr19	78891	1.67799	5.75714	3.16619	0.0030766	0.050597
Hist1h3h	488	chr13	319152	-2.07766	7.12783	-3.16321	0.00309577	0.0508386
Gm19757	11403	chr6	100503536	-3.31241	3.331	-3.16398	0.00310325	0.050888
Dio2	13887	chr12	13371	-4.11982	-1.55205	-3.16343	0.00314288	0.0514635
Gale	3014	chr4	74246	2.32551	3.36066	3.15356	0.00315869	0.0516479
Serpine2	64345	chr1	20720	2.36396	6.79969	3.15205	0.00316875	0.051738
Mkks	17626	chr2	59030	-2.38492	4.73596	-3.14776	0.00319713	0.0521265
Ppp1r14b	2277	chr19	18938	1.76438	6.08243	3.13756	0.00326498	0.0531564
Efnb2	43335	chr8	13642	-2.81279	3.05873	-3.13505	0.0032856	0.0534157
Dgkg	190663	chr16	110197	-2.34629	3.72739	-3.13295	0.00329684	0.0535218
Car5a	28769	chr8	12352	3.26558	1.09008	3.13348	0.00330529	0.0535818
Hspa12b	18572	chr2	72630	6.27132	0.141741	3.16909	0.00330996	0.0535818
Epha8	27398	chr4	13842	3.6132	-0.150475	3.13113	0.0033342	0.0538974
Hist1h2af	393	chr13	319173	-2.36849	5.26303	-3.12313	0.00336475	0.0542719
Cd24a	5097	chr10	12484	1.78312	7.38775	3.12274	0.00336692	0.0542719
Pepd	132302	chr7	18624	-2.82025	3.75043	-3.12123	0.00338136	0.0544274
Hist1h2bf	381	chr13	319180	-2.06038	5.58883	-3.11965	0.00338864	0.0544674
Tspyl4	3900	chr10	72480	-3.70269	0.281689	-3.11882	0.00342516	0.0549768
Cobl	228285	chr11	12808	2.64229	1.99531	3.10623	0.00348634	0.0558797
Tnfsf13b	29367	chr8	24099	-3.90359	0.03284	-3.10725	0.00352038	0.056346
Parp3	6299	chr9	235587	2.4776	2.70322	3.09544	0.00356407	0.0569649
Irak1bp1	17883	chr9	65099	-2.33137	3.72069	-3.09234	0.0035865	0.057243
Tbc1d19	94754	chr5	67249	-1.89699	4.94789	-3.09069	0.00359831	0.057351
Scrib	22545	chr15	105782	1.66616	6.67298	3.08637	0.00363063	0.0577849
B3gnt9	2516	chr8	97440	3.22247	0.762124	3.08624	0.003645	0.0579326
Lrrc16b	17172	chr14	268747	3.23654	1.37485	3.07492	0.00373222	0.059236
Ormdl3	5952	chr11	66612	1.80987	6.60407	3.07142	0.0037448	0.0593527
Akt1	20456	chr12	11651	1.89412	7.06753	3.0681	0.00377066	0.0596794
Lrch1	193205	chr14	380916	3.78983	-1.59862	3.07135	0.00378679	0.0598513
Ccdc13	41835	chr9	100502861	-2.342	2.79932	-3.06131	0.00382467	0.0603661
Polr3k	6467	chr2	67005	-2.03899	5.57575	-3.05433	0.00387975	0.0611505
Gm14204	15252	chr2	100045469	-5.79582	2.2381	-3.08177	0.00391966	0.0616939
Sun1	49203	chr5	77053	1.53513	7.36247	3.04693	0.00393958	0.0619217
Tbc1d24	30132	chr17	224617	1.70915	7.22496	3.02305	0.00413896	0.0648909
Lmx1a	159176	chr1	110648	-4.43835	2.32173	-3.03542	0.0041399	0.0648909
Lrrc1	114030	chr9	214345	5.36291	-1.57649	3.04518	0.00417227	0.0652189
A330093E20Rik	361774	chr18	107003	1.74128	8.32001	3.01917	0.00417231	0.0652189
Mfsd10	3468	chr5	68294	1.83842	6.11969	3.00345	0.00431011	0.0672804
Cdc20	4443	chr4	107995	1.90741	7.8248	3.00193	0.00432361	0.0673985
Sorl1	155801	chr9	20660	-4.79912	-0.498251	-3.0155	0.00436124	0.0678919
Tle2	15559	chr10	21886	3.93939	0.679733	2.99302	0.00447072	0.069501
Ccdc81	37482	chr7	70884	-4.25149	-0.688573	-2.98922	0.0045385	0.0704584
Pld2	17947	chr11	18806	3.45826	0.433615	2.98015	0.00455451	0.0706105
Phlda1	2364	chr10	21664	3.83662	-0.0666666	2.98109	0.00457386	0.0708138
Acot1	8168	chr12	26897	-2.33427	3.02512	-2.97264	0.00459386	0.0710268
Hist1h2ae	704	chr13	319166	-2.35746	4.30134	-2.97116	0.00460802	0.0711488
St6galnac3	522625	chr3	20447	-2.06029	6.66863	-2.97016	0.00461678	0.0711874
Rxra	86119	chr2	20181	1.52967	8.60245	2.96769	0.00464016	0.0714509
Nipbl	153239	chr15	71175	-2.0687	7.41928	-2.96323	0.00468322	0.0720004
4930431F12Rik	12605	chr5	75783	3.2344	0.0714373	2.96487	0.00468851	0.0720004
Hps1	24781	chr19	192236	2.29873	2.87715	2.95682	0.00474605	0.0727856
Mfge8	15293	chr7	17304	4.07732	-0.300354	2.96413	0.00476249	0.07293
Ccdc79	63169	chr8	320022	-4.22783	-0.888243	-2.96529	0.00476831	0.07293
Slc25a29	9999	chr12	214663	2.9701	0.796739	2.9523	0.0048012	0.0733344
Mfsd12	6466	chr10	73822	1.90244	3.65593	2.94725	0.00483988	0.073826
Mageb16	48205	chrX	100039436	2.07311	4.03078	2.94523	0.00486027	0.0740377
Snord55	78	chr4	100216533	3.20881	5.32247	2.94526	0.00488127	0.074258
Rictor	92020	chr15	78757	-1.97655	8.02217	-2.9373	0.00494019	0.0750339
Dedd2	17020	chr7	67379	1.82197	6.70171	2.93677	0.00494547	0.0750339
Zfp773	6078	chr7	76373	-3.76398	-0.0430687	-2.93924	0.00498261	0.0754965
Eqtn	21518	chr4	67753	-4.0052	-0.0986912	-2.9363	0.00503839	0.07624
Porcn	12676	chrX	53627	2.47237	2.44833	2.92667	0.00505145	0.0763334
Vamp5	12420	chr6	53620	2.72884	2.78341	2.92641	0.00505799	0.0763334
Kifap3	137422	chr1	16579	-4.59977	0.467104	-2.93074	0.00517909	0.0780573
Ubash3b	143854	chr9	72828	-4.12513	-0.568658	-2.92174	0.0052083	0.0783524
Rabac1	2979	chr7	14470	1.8885	3.93376	2.91123	0.00521246	0.0783524
March9	4135	chr10	216438	3.749	0.47543	2.91525	0.00523549	0.0785946
Keap1	9603	chr9	50868	1.77874	7.53046	2.904	0.0052905	0.0793157
Rhox2d	4306	chrX	100040016	-3.75149	-0.472093	-2.90821	0.00531276	0.0794847
Aox1	76442	chr1	11761	-3.65794	0.390527	-2.90707	0.00531597	0.0794847
Dhrs3	34819	chr4	20148	1.89276	5.48016	2.90104	0.00532276	0.0794847
Mvp	27735	chr7	78388	1.70769	5.01198	2.8987	0.00534839	0.0797626
Acvr2a	89156	chr2	11480	-1.73617	5.70106	-2.89649	0.0053728	0.0800217
Sgsm2	47817	chr11	97761	1.92839	4.95352	2.89253	0.00541677	0.0805708
Gtf3c3	41391	chr1	98488	-2.31541	3.43906	-2.89099	0.00543485	0.0807342
Adam15	10371	chr3	11490	3.81838	-0.311321	2.89325	0.00548752	0.0814101
C430002E04Rik	5519	chr3	78706	5.20611	-0.156042	2.91141	0.00550467	0.0814408
Wdr70	226155	chr15	545085	-2.25844	7.21081	-2.88434	0.00550938	0.0814408
Spns2	38283	chr11	216892	4.8735	-0.668105	2.90532	0.00551108	0.0814408
Mllt6	22047	chr11	246198	1.61116	7.24978	2.87298	0.00563854	0.0831862
Hist1h2an	393	chr13	319170	-2.24673	3.9006	-2.87259	0.00564384	0.0831862
Lefty1	3363	chr1	13590	1.98959	3.54559	2.86056	0.00578428	0.0851458
Cox19	7345	chr5	68033	2.00487	5.90637	2.8584	0.00580992	0.0854125
Lrrc42	20020	chr4	77809	1.78354	6.28915	2.85704	0.00582599	0.0855382
Celf3	13363	chr3	78784	3.52038	-0.497672	2.85249	0.00593695	0.0870549
Drp2	51794	chrX	13497	-3.47871	1.26048	-2.85072	0.00595461	0.0872013
Pyroxd2	26918	chr19	74580	2.77329	1.37931	2.84475	0.00598402	0.0875191
Pbx2	4871	chr17	18515	1.93356	4.63194	2.84027	0.00602985	0.0880761
Tgfb2	82807	chr1	21808	-4.08999	1.52472	-2.84744	0.00607357	0.0886008
Abca4	135602	chr3	11304	3.92555	2.04619	2.84356	0.00609762	0.0888377
Gm14322	13988	chr2	626802	-2.49291	2.97993	-2.83379	0.00611365	0.0889572
Trim56	4922	chr5	384309	2.07806	5.16327	2.82903	0.00617045	0.0896688
Zfp248	28188	chr6	72720	3.95119	-0.132561	2.83467	0.0062148	0.090198
2810428I15Rik	2444	chr8	66462	1.99133	4.9448	2.82018	0.00628318	0.0910741
Arpc1b	13931	chr5	11867	1.811	5.67057	2.81796	0.00631164	0.09137
Gm10768	2043	chr19	100038628	-4.50479	-0.298165	-2.82841	0.00639592	0.0924723
Smpd2	3169	chr10	20598	2.77276	0.0183189	2.81164	0.00640437	0.0924768
Mnt	14802	NA	107894	1.63296	7.22343	2.79969	0.00655185	0.0944863
Shox2	8503	chr3	20429	3.40897	1.355	2.79607	0.00665673	0.0958772
Zfp821	19384	chr8	75871	1.75263	5.73029	2.79039	0.00667757	0.0960555
Gm10406	21335	chr14	100038847	-2.31774	3.78263	-2.78785	0.00671399	0.0964574
Hcn2	19475	chr10	15166	-3.34921	1.79565	-2.78989	0.0067356	0.0966457
Mir326	95	chr7	723840	3.50818	-0.214601	2.79002	0.00675146	0.0967511
Rce1	3067	chr19	19671	1.74771	4.59203	2.78315	0.00677707	0.0967689
Rassf9	34339	chr10	237504	2.72883	2.97138	2.78389	0.00677708	0.0967689
Mark4	32420	chr7	232944	1.77286	6.2136	2.78306	0.00677825	0.0967689
Slc31a1	31069	chr4	20529	-1.7151	5.72964	-2.7808	0.00680965	0.0970951
Mir1983	132	chr13	100316716	-3.68387	2.75032	-2.78501	0.00684497	0.0974765
Dok1	2536	chr6	13448	1.95952	4.45901	2.77569	0.00688113	0.0978687
Rdh11	16269	chr12	17252	-2.03991	4.40682	-2.77368	0.00690956	0.0980203
H2-Ab1	6192	chr17	14961	-3.08572	1.62642	-2.77538	0.0069155	0.0980203
Csf2rb2	23094	chr15	12984	2.5688	4.07418	2.7735	0.00691766	0.0980203
Hist1h2ad	393	chr13	319165	-2.46518	4.41368	-2.77055	0.00695743	0.098461
Gcsam	12428	chr16	14525	-3.4367	0.965736	-2.77134	0.0070071	0.0990406
Phf6	44678	chrX	70998	-1.80182	5.08241	-2.76175	0.00707952	0.09994
Acn9	83203	chr6	71238	-2.23798	4.09236	-2.75973	0.00710986	0.100244
Adamts2	201965	chr11	216725	-2.23235	3.99425	-2.75842	0.00712893	0.100388
BC017612	39765	chr9	170748	-2.31839	4.16656	-2.75327	0.00720491	0.101332
Racgap1	31160	chr15	26934	1.71778	8.2804	2.75154	0.00722829	0.101409
Cited2	2447	chr10	17684	3.50864	0.886727	2.75679	0.007229	0.101409
Rmrp	275	chr4	19782	-1.68631	9.16632	-2.75095	0.00723711	0.101409
Cenpb	2724	chr2	12616	1.73837	8.45082	2.75032	0.0072463	0.101413
Cacnb1	19727	chr11	12295	4.68188	0.252061	2.76927	0.00727963	0.101754
Insl6	3965	chr19	27356	3.1879	-1.28938	2.74894	0.0073091	0.10204
Hyi	2746	chr4	68180	2.23009	2.6511	2.74238	0.00736565	0.102703
Icosl	10158	chr10	50723	-2.6322	1.88838	-2.73385	0.00750233	0.104415
Zcchc3	3089	chr2	67917	-3.19655	5.893	-2.73595	0.0075068	0.104415
Blvrb	18004	chr7	233016	1.55426	7.74088	2.72712	0.00759685	0.105539
Ltb4r1	2531	chr14	16995	3.44135	-0.967379	2.7288	0.00764697	0.106105
Zfp951	46901	chr5	626391	-3.3779	2.88109	-2.72101	0.00776126	0.10756
Hist1h2bk	381	chr13	319184	-2.13925	4.79073	-2.71422	0.00779942	0.107957
Ccdc63	30007	chr5	330188	3.33329	0.628011	2.71533	0.00784626	0.108473
Baat	17141	chr4	12012	-2.741	2.52077	-2.70943	0.00788938	0.108937
Gnb5	39636	chr9	14697	2.1601	2.66515	2.70483	0.00794987	0.109639
6030458C11Rik	16481	chr15	77877	-1.60942	6.87236	-2.70407	0.00796119	0.109662
Abcg1	60288	chr17	11307	3.96438	-1.2735	2.71445	0.00797161	0.109672
Brpf3	37664	chr17	268936	1.59944	6.5154	2.69748	0.00806834	0.110869
Peli1	59004	chr11	67245	-2.06918	5.22397	-2.69466	0.0081152	0.111291
Ripk3	3863	chr14	56532	4.10957	-1.74255	2.70763	0.00811865	0.111291
Trim3	23030	chr7	55992	1.81304	5.55298	2.69316	0.00813946	0.11134
Tmod1	76811	chr4	21916	1.47769	9.52767	2.69302	0.00814179	0.11134
Sdk2	285162	chr11	237979	2.04787	7.22023	2.69168	0.00816431	0.111482
Ahr	37011	chr12	11622	-2.04072	4.99515	-2.69123	0.00817185	0.111482
Hist1h2bq	7576	chr13	665596	-3.33174	0.177425	-2.69314	0.00821024	0.111738
Hist1h2br	7576	chr13	665622	-3.33174	0.177425	-2.69314	0.00821024	0.111738
Nags	4016	chr11	217214	2.19388	3.84286	2.68516	0.00827391	0.11247
Ift74	78714	chr4	67694	-2.17888	3.75963	-2.67899	0.00837792	0.113714
Zfp316	20328	chr5	54201	1.77463	5.38996	2.67848	0.00838542	0.113714
Cbr3	7773	chr16	109857	-3.09244	1.07767	-2.67988	0.00840579	0.113854
H2afy2	45218	chr10	404634	-3.58312	0.653713	-2.68169	0.008446	0.114262
Rnf208	1333	chr2	68846	2.92748	2.19947	2.67325	0.00850435	0.114915
Arfgap3	50508	chr15	66251	2.12393	4.02066	2.67054	0.00852233	0.11495
Anxa7	24873	chr14	11750	1.70406	4.7102	2.6702	0.0085272	0.11495
4930542D17Rik	63664	chr16	75211	-2.59375	3.02034	-2.66446	0.00863714	0.116294
Rac2	13615	chr15	19354	-2.26094	2.8133	-2.6627	0.00865985	0.116462
Phldb1	48891	chr9	102693	3.43252	-0.73666	2.66707	0.00867515	0.11653
Dennd2d	20600	chr3	72121	3.0919	1.13583	2.66114	0.00873247	0.117161
Otoa	79652	chr7	246190	-3.54114	0.784543	-2.66174	0.00878992	0.117793
Tnk2	38851	chr16	51789	1.65531	7.55675	2.65405	0.00881076	0.117933
Odf1	7533	chr15	18285	-3.06151	1.81338	-2.65264	0.00888132	0.118609
5730408K05Rik	384	NA	67531	-2.27786	4.6364	-2.65019	0.00888212	0.118609
Cept1	45502	chr3	99712	-1.74738	6.05397	-2.64646	0.00894691	0.119334
Skap2	153385	chr6	54353	-3.4262	1.10014	-2.64819	0.00901493	0.1201
Jund	2878	chr8	16478	2.21568	6.22542	2.64032	0.00906049	0.120566
Eda2r	43369	chrX	245527	2.04275	3.78893	2.63104	0.00923074	0.122581
Ppp1r13b	79598	chr12	21981	2.39986	2.9564	2.63113	0.00923349	0.122581
Marcksl1	2401	chr4	17357	2.33084	2.33697	2.6301	0.00925118	0.122673
Sema3c	155452	chr5	20348	-3.9317	-0.0438316	-2.63585	0.00936258	0.124005
Rhou	9952	chr8	69581	2.92562	0.597261	2.62521	0.00937487	0.124023
Abhd14a	7628	chr9	68644	1.61777	5.81985	2.62179	0.00940405	0.124265
Map2k2	18751	chr10	26396	1.53908	7.17944	2.61925	0.00945245	0.124759
Fam134b	130424	chr15	66270	-3.29503	3.29436	-2.62225	0.00948067	0.124986
Ube2e1	49116	chr14	22194	-6.56613	1.82699	-2.6796	0.00950651	0.125182
Ppp1r36	21893	chr12	210762	-3.32429	1.64643	-2.61908	0.00954705	0.12557
Zfp703	4127	chr8	353310	2.02812	4.53865	2.60518	0.0097249	0.127762
Styk1	14684	chr6	243659	-2.75615	0.854899	-2.60412	0.00976852	0.128105
Triobp	58146	chr15	110253	1.72193	6.31685	2.60268	0.00977358	0.128105
Hectd3	9930	chr4	76608	1.62388	4.99183	2.59963	0.00983382	0.128746
Smad6	68984	chr9	17130	1.6612	8.67011	2.59116	0.0100029	0.130808
Tex14	150759	chr11	83560	-2.22698	7.11945	-2.5868	0.0100935	0.131842
Slc9b2	35068	chr3	97086	1.76356	4.76946	2.58549	0.0101178	0.132007
Nudt12	11922	chr17	67993	-3.07003	1.00647	-2.58711	0.0101444	0.132203
Stab1	29625	chr14	192187	3.3531	0.0426986	2.58681	0.0101997	0.132771
Otud5	33028	chrX	54644	1.50786	6.99312	2.57905	0.0102497	0.133269
Trim29	25363	chr9	72169	-4.1004	-0.631383	-2.58754	0.0103949	0.134881
Gprin1	12997	chr13	26913	-3.77027	0.303063	-2.58237	0.0103974	0.134881
Slc17a7	12219	chr7	72961	3.55877	-0.173336	2.57773	0.0104374	0.135246
2900060B14Rik	597	chr1	68204	-2.63754	2.82797	-2.56752	0.010508	0.136006
Rps6ka1	40509	chr4	20111	2.7581	2.81942	2.56596	0.0105501	0.136395
Rtkn2	64267	chr10	170799	3.64061	-0.99789	2.57052	0.0106139	0.137064
Hist1h3i	483	chr13	319153	-1.85159	7.23912	-2.55777	0.0106972	0.137848
Wipi2	39787	chr5	74781	1.53587	8.46684	2.55769	0.0106989	0.137848
Cdh19	88178	chr1	227485	-8.60522	3.0487	-2.66086	0.0107427	0.138256
Ankrd9	3669	chr12	74251	1.69899	6.05356	2.55272	0.0108062	0.138775
Mxra8	4423	chr4	74761	3.03054	2.45567	2.5555	0.0108074	0.138775
Kbtbd8	11882	chr6	243574	-1.92821	6.68335	-2.55107	0.0108423	0.139065
Thbs3	11651	chr3	21827	2.83933	2.26433	2.55164	0.0108669	0.139223
Cyb5r3	18707	chr15	109754	1.67459	5.89308	2.54547	0.0109643	0.140314
Mob3a	16568	chr10	208228	1.66911	5.89727	2.54436	0.0109888	0.140469
Fam214b	13807	chr4	230088	1.67156	6.15202	2.54285	0.0110222	0.140737
Sema4c	9740	chr1	20353	2.29886	2.13236	2.54039	0.011081	0.14133
Polr2l	3294	chr7	66491	1.70634	5.80505	2.53963	0.0110935	0.14133
Hspa4l	44753	chr3	18415	1.77953	5.68259	2.53603	0.0111737	0.142112
Dolpp1	8112	chr2	57170	1.50221	6.53144	2.53575	0.0111799	0.142112
Cdc42ep2	7261	chr19	104252	3.26294	0.501746	2.53767	0.0112469	0.142804
Mtx2	50937	chr2	53375	-1.63713	6.48736	-2.53168	0.0112714	0.142955
Adam21	9891	chr12	56622	-3.60295	0.574476	-2.53927	0.0112991	0.143147
Kctd11	2722	chr11	216858	2.32345	2.53105	2.52832	0.0113529	0.143669
Sulf2	81785	chr2	72043	2.96447	0.495386	2.52582	0.0114629	0.14488
Setd1b	26438	chr5	208043	1.5721	8.78882	2.52278	0.0114741	0.14488
Dpy19l3	68955	chr7	233115	2.34338	3.51635	2.52166	0.0115061	0.145123
Pcgf2	11675	chr11	22658	1.62032	5.34675	2.51937	0.0115525	0.145546
Piezo1	69632	chr8	234839	1.39832	9.29909	2.51809	0.0115822	0.145688
Mtfp1	3951	chr11	67900	1.97353	3.01622	2.51761	0.0115939	0.145688
Ext1	277921	chr15	14042	2.91322	3.69675	2.51949	0.0116023	0.145688
Pygb	44953	chr2	110078	2.13534	3.97211	2.51438	0.0116704	0.146382
Vmn1r200	939	chr13	171246	2.69947	1.46437	2.51424	0.0116996	0.146529
Mfhas1	91652	chr8	52065	-3.39233	1.06585	-2.51915	0.0117079	0.146529
Adcy10	91591	chr1	271639	-3.40376	-0.384136	-2.51835	0.01173	0.146644
Vbp1	20650	chrX	22327	-1.91766	4.16354	-2.51013	0.0117682	0.146946
Ywhah	9151	chr5	22629	1.69046	6.08115	2.50962	0.01178	0.146946
Sppl2b	13434	chr10	73218	1.6001	5.96872	2.50856	0.011805	0.147096
Smoc1	159607	chr12	64075	-4.75279	2.15104	-2.53663	0.0118432	0.14741
Ccdc159	8402	chr9	67119	2.47756	1.10422	2.50602	0.0118774	0.147674
Lipo1	35031	chr19	329055	-2.19171	4.69017	-2.49911	0.0120326	0.149441
4930555G01Rik	8615	chr14	108978	-2.21032	3.01467	-2.49829	0.0120527	0.149527
Maz	4343	chr7	17188	1.4742	8.60691	2.49101	0.0122258	0.151509
Bicc1	234535	chr10	83675	1.84041	8.11389	2.48838	0.0122901	0.15214
Mef2c	163652	chr13	17260	1.73024	5.20134	2.48769	0.012307	0.152184
6030498E09Rik	189909	chrX	77883	-2.55552	2.9996	-2.48506	0.0123904	0.153048
Homer3	11363	chr8	26558	2.12148	4.10803	2.48144	0.0124631	0.153779
Olfr726	966	chr14	258313	-3.4923	-0.102859	-2.48798	0.0124997	0.153968
Hist1h2be	37455	chr13	319179	-1.71871	7.13056	-2.47966	0.0125055	0.153968
Parvb	83567	chr15	170736	1.87386	6.92772	2.47823	0.0125414	0.154243
2300009A05Rik	4798	chr9	69478	-2.11613	4.20114	-2.47416	0.0126451	0.15535
Gm889	22930	chr12	380755	-3.07322	2.20737	-2.47465	0.0127241	0.156152
Zdhhc4	12750	chr5	72881	1.65112	6.40015	2.46478	0.0128815	0.157913
Spopl	62051	chr2	76857	-1.62275	6.89368	-2.46361	0.0129112	0.158107
Zfp296	3370	chr7	63872	1.90879	6.70462	2.46252	0.0129396	0.158284
Cct6b	45041	chr11	12467	-1.99553	3.99043	-2.46014	0.0130017	0.158872
B230208H11Rik	6482	chr10	320273	-2.54389	3.53835	-2.4585	0.0130635	0.159456
Zfx	48777	chr10	22639	-1.55532	7.01032	-2.44589	0.0133741	0.163072
Nlrx1	15887	chr9	270151	3.10017	0.312096	2.44925	0.0133947	0.163149
Gadd45g	1800	chr13	23882	2.02783	3.66262	2.44351	0.0134387	0.163509
2900056M20Rik	32666	chrX	72997	-2.00013	3.90356	-2.43899	0.0135594	0.164801
Prtg	110034	chr9	235472	-3.7564	0.619133	-2.44758	0.0136704	0.165973
Hist1h3c	480	chr13	319148	-1.73019	7.3808	-2.43239	0.0137371	0.166604
Carhsp1	13567	chr16	52502	1.93535	4.73255	2.43113	0.013772	0.166798
Slc16a4	20824	chr3	229699	-3.09601	0.597192	-2.43495	0.0137824	0.166798
Mbnl1	156919	chr3	56758	-1.51604	8.47352	-2.42702	0.013884	0.167849
Add1	58592	chr5	11518	1.61438	6.38664	2.42474	0.0139469	0.16843
Olfm2	60229	chr9	244723	2.80355	-0.120104	2.42245	0.0140674	0.169705
Myrf	32478	chr19	225908	2.04879	3.74581	2.4194	0.0140967	0.1698
Depdc1a	34523	chr3	76131	-2.39805	2.85413	-2.4195	0.0141052	0.1698
Necab3	14449	chr2	56846	1.77934	4.97732	2.41817	0.0141297	0.169915
Gab2	227201	chr7	14389	-1.84973	5.78181	-2.41487	0.0142224	0.170849
Dcbld2	61211	chr16	73379	-2.33914	3.05602	-2.41227	0.0143055	0.171355
Gnpda2	17284	chr5	67980	-2.5535	2.1035	-2.41271	0.0143086	0.171355
Apoo	49983	NA	621156	-1.87332	4.36702	-2.41108	0.0143293	0.171355
Sema5b	122897	chr16	20357	1.94323	2.53217	2.41094	0.0143338	0.171355
Lair1	56132	chr7	52855	-4.0045	0.740564	-2.42839	0.0143399	0.171355
Mgam	140293	chr6	232714	-2.14023	3.87523	-2.40964	0.0143731	0.171452
Sirt1	20031	chr10	93759	2.0643	5.9549	2.40941	0.0143782	0.171452
Ap5s1	3075	chr2	69596	1.76838	4.77649	2.40684	0.0144498	0.172126
Chm	144924	chrX	12662	-1.72402	5.3353	-2.40577	0.0144804	0.172309
Zfp523	28469	chr17	224656	2.27475	2.13765	2.40541	0.0144979	0.172336
Stra13	2827	chr4	16792	1.84092	3.08014	2.39939	0.0146642	0.174132
Cnn2	6801	chr10	12798	3.36523	0.107179	2.40578	0.0146989	0.174361
2210013O21Rik	17743	chrX	70123	-1.78719	4.55744	-2.39574	0.0147701	0.175023
Kcnq2	59647	chr2	16536	-3.80555	0.160304	-2.40168	0.0150257	0.177866
Creb3	4427	chr4	12913	1.78131	4.50857	2.38395	0.0151178	0.178771
Alyref	3850	chr11	21681	1.68258	6.10805	2.37369	0.0154266	0.182232
Sec14l5	36826	chr16	665119	-2.40522	3.99686	-2.37297	0.0154648	0.182495
Amigo3	2543	chr9	320844	1.82208	3.75069	2.37152	0.0154927	0.182633
Fzd4	5745	chr7	14366	1.79605	4.34893	2.37012	0.0155355	0.182948
Mef2d	26773	chr3	17261	1.41951	9.57976	2.3674	0.0156187	0.183738
Gemin8	20033	chrX	237221	-1.78523	5.46308	-2.36551	0.015677	0.184234
Pld3	21095	chr7	18807	1.73975	3.95433	2.36212	0.0157817	0.185272
A630001G21Rik	19524	chr1	319997	-3.43442	0.226	-2.37012	0.0158168	0.185492
Snora65	118	chr2	104367	-1.80047	4.42997	-2.36019	0.0158419	0.185596
2310009B15Rik	4876	chr1	69549	-2.35526	2.30696	-2.359	0.0158929	0.186001
Hist1h3g	492	chr13	97908	-1.64489	7.19583	-2.35529	0.015995	0.187003
Fam210b	10173	chr2	67017	1.5472	6.86909	2.35372	0.0160445	0.18739
Mppe1	20301	chr18	225651	1.69441	4.39257	2.35045	0.0161478	0.188402
4931428F04Rik	9120	chr8	74356	2.0352	3.03791	2.34578	0.0162987	0.189828
Hdgf	9812	chr3	15191	1.45361	9.0848	2.34557	0.0163034	0.189828
Pole3	1214	chr4	59001	1.68601	5.77265	2.33956	0.0164966	0.191597
Prdx2	4666	chr8	21672	1.49853	7.85913	2.33925	0.0165066	0.191597
Gpm6b	150091	chrX	14758	-2.1438	3.16239	-2.33883	0.016525	0.191597
Tmem56	61307	chr3	99887	-1.50437	9.10717	-2.33788	0.0165513	0.191597
Tob1	4039	chr11	22057	1.78858	5.70175	2.33775	0.0165555	0.191597
Lrrc69	130299	chr4	73314	-3.05137	2.48061	-2.34219	0.0165618	0.191597
Zfp169	25777	chr13	67911	2.87007	1.89503	2.34019	0.0165733	0.191597
Fam185a	57222	chr5	330050	-1.52046	7.77182	-2.33057	0.0167902	0.193907
Pcolce2	57924	chr9	76477	1.82145	5.14636	2.32994	0.0168112	0.193951
Tm2d1	27896	chr4	94043	-1.84445	4.51624	-2.32903	0.0168413	0.194102
Cmtm7	25158	chr9	102545	4.78259	-1.66735	2.3606	0.0170521	0.196171
Zxdb	5623	chrX	668166	-3.30788	0.77509	-2.33051	0.0170553	0.196171
Atp5d	3504	chr10	66043	1.55577	6.20097	2.32136	0.0170957	0.196437
Asah1	34055	chr8	11886	-1.75423	4.86549	-2.31846	0.017193	0.197355
Efcab7	89198	chr4	230500	-1.79275	3.8289	-2.31558	0.0172903	0.198272
Mettl15	185991	chr2	76894	-1.94969	3.98413	-2.31284	0.0173842	0.199147
Wdr78	76235	chr4	242584	-2.16191	3.72914	-2.30771	0.0175643	0.201008
1700034F02Rik	30403	chr11	73324	-2.27293	3.29336	-2.30678	0.0176021	0.201156
Smim3	27793	chr18	106878	-1.75759	4.67482	-2.30613	0.0176126	0.201156
Mettl7a1	9532	chr15	70152	2.44092	1.35156	2.30454	0.0176937	0.201879
Gm15612	4421	chr6	100038356	2.24054	1.23688	2.30355	0.0177115	0.201879
Arhgef10	89369	chr8	234094	1.56179	5.99421	2.30222	0.0177476	0.202088
4933416M06Rik	39078	chr13	71174	-2.17033	2.59852	-2.30001	0.0178309	0.202833
Btbd2	14455	chr10	208198	1.6962	4.54569	2.29669	0.0179403	0.203873
Scin	74458	chr12	20259	2.37026	0.207381	2.29563	0.0179974	0.204306
Arhgef2	31846	chr3	16800	2.22017	4.82647	2.29484	0.0180143	0.204306
6820408C15Rik	28742	chr2	228778	-4.52776	1.85089	-2.32595	0.0180779	0.204822
Epha10	36016	chr4	230735	-3.31536	-0.329196	-2.28633	0.0186221	0.210779
Rtn4	51517	chr11	68585	1.69456	5.58945	2.27587	0.0186831	0.211259
Cdx1	17338	chr18	12590	-2.04018	3.22079	-2.2734	0.018776	0.211867
Col22a1	235752	chr15	69700	-3.50343	0.472256	-2.28512	0.0187802	0.211867
Kcnh5	280116	chr12	238271	-1.53433	7.30932	-2.27286	0.0187928	0.211867
Reps2	231648	chrX	194590	-1.80129	4.31869	-2.27076	0.0188698	0.212524
Zfp770	7972	chr2	228491	-1.72655	5.68851	-2.26963	0.0189111	0.212588
Fank1	104642	chr7	66930	-3.34753	-0.00255411	-2.279	0.0189129	0.212588
Wdr81	13775	chr11	192652	1.44066	7.09743	2.26778	0.0189794	0.213125
Gcc1	5122	chr6	74375	1.85617	5.57642	2.26645	0.019029	0.213305
Layn	20315	chr9	244864	-3.07586	1.29798	-2.27188	0.0190383	0.213305
Rgl2	7794	chr17	19732	1.69547	3.96762	2.26558	0.0190605	0.213305
Pmm1	9762	chr15	29858	1.63094	5.72119	2.26531	0.0190706	0.213305
Gucy1a3	53451	chr3	60596	3.19054	-0.0231235	2.27047	0.0191472	0.213951
Ctla4	6806	chr1	12477	-2.76038	1.97816	-2.26534	0.0191674	0.213966
Baiap2l1	93588	chr5	66898	1.74621	5.02216	2.25957	0.0192847	0.215066
Syvn1	7143	chr19	74126	1.48148	6.47139	2.2575	0.0193621	0.215717
Pik3r2	8532	chr8	18709	1.52702	6.81346	2.25461	0.0194711	0.216718
Col5a1	153086	chr2	12831	3.29361	-0.175319	2.25665	0.0197347	0.219437
Isyna1	2810	chr8	71780	1.64053	8.00969	2.23901	0.0200689	0.222936
Fzd5	7193	chr1	14367	1.66024	6.60598	2.23791	0.0201117	0.223086
Krt42	6990	chr11	68239	-2.49372	1.50673	-2.2388	0.0201217	0.223086
Fbxo4	16010	chr15	106052	-2.52641	0.932081	-2.23827	0.0201484	0.223164
Reep5	28530	chr18	13476	1.53469	5.83101	2.23388	0.0202695	0.224287
Tmem135	199067	chr7	72759	-1.62039	6.85082	-2.22961	0.0204377	0.225928
2810410L24Rik	3207	chr11	100042332	4.14132	-1.6507	2.25512	0.0204825	0.226203
Carns1	11156	chr19	107239	2.96525	-0.423195	2.23166	0.0205493	0.226721
2700054A10Rik	67074	chr17	72578	2.47495	0.285586	2.22274	0.0207554	0.228772
Filip1l	219528	chr16	78749	1.9013	3.97351	2.2211	0.0207776	0.228795
Litaf	33849	chr16	56722	-3.26928	-0.13722	-2.22761	0.0208818	0.22972
Fgf11	3424	chr11	14166	2.97509	1.15745	2.22035	0.021013	0.23094
Ubtd2	63338	chr11	327900	-2.04173	4.01135	-2.2111	0.021186	0.232616
Usp22	23279	chr11	216825	1.50897	5.2585	2.20883	0.0212743	0.233361
Nat2	7704	chr8	17961	-2.55985	1.87189	-2.20923	0.0213233	0.233672
Bcar1	33375	chr8	12927	1.61988	4.55773	2.20274	0.0215257	0.235663
Smpd1	4030	chr7	20597	1.91215	5.48569	2.2022	0.0215498	0.235695
Arfip2	6216	chr7	76932	1.58667	6.36242	2.20167	0.0215701	0.235695
Cldn1	15194	chr16	12737	2.53316	0.259587	2.19422	0.0219452	0.239484
Gypc	31715	chr18	71683	1.58311	6.14699	2.19239	0.021959	0.239484
Far2	135345	chr6	330450	2.60306	1.13552	2.18257	0.0224632	0.244748
Tal1	12229	chr4	21349	1.48427	9.47622	2.17806	0.0225724	0.245701
4930527G23Rik	23908	chr18	78199	-2.12172	2.75302	-2.17429	0.0227456	0.24735
Gm10754	285677	chr10	100038699	2.2208	1.75874	2.17315	0.0228031	0.247738
0610010B08Rik	690008	NA	100039060	-2.09436	3.17539	-2.16796	0.0230223	0.249881
Parp14	38505	chr16	547253	2.73188	-0.640287	2.16768	0.0231637	0.251176
AW549877	13718	chr15	106064	-1.92402	4.51037	-2.16383	0.0231993	0.251322
Oas3	24562	chr5	246727	1.57311	5.72783	2.16315	0.0232275	0.251388
Psme1	3034	chr14	19186	1.87333	2.93005	2.16204	0.0232783	0.251698
Snord12	66	chr2	100217443	-2.82757	2.5032	-2.16254	0.023437	0.253173
Mcm7	7274	chr5	17220	1.61106	7.9205	2.15624	0.0235367	0.254008
Ccnd2	25340	chr6	12444	8.14051	-1.07663	2.28009	0.0236629	0.255128
Nup155	50547	chr15	170762	-1.59475	8.54654	-2.1524	0.0237102	0.255396
5033406O09Rik	2492	chr12	77675	3.13359	-0.383779	2.15832	0.0238156	0.256288
Net1	35658	chr13	56349	1.53022	6.25441	2.14677	0.0239669	0.257579
Spryd3	19688	chr15	223918	1.56451	5.0764	2.14647	0.0239809	0.257579
Mpst	7304	chr15	246221	1.74035	4.03946	2.14491	0.0240526	0.258106
Tmem194b	21215	chr1	227094	1.89943	1.95888	2.14255	0.0241631	0.259046
Kctd14	8224	chr7	233529	3.36706	-1.2569	2.15414	0.0242031	0.259231
Ttc38	26519	chr15	239570	2.61074	0.0777711	2.1428	0.0242543	0.259535
Mpi	8485	chr9	110119	1.52511	5.42317	2.13829	0.0243585	0.260247
Alpk1	110218	chr3	71481	-1.76918	4.73842	-2.13752	0.0243947	0.260247
Dsg3	31007	chr18	13512	-2.94984	1.41874	-2.1432	0.0243992	0.260247
Hcrt	1239	chr11	15171	-3.34294	0.303526	-2.14928	0.0244125	0.260247
Lipe	16461	chr7	16890	1.95061	3.14222	2.12987	0.0247564	0.263666
Gm773	23055	chrX	331416	-4.54966	-0.127225	-2.17056	0.0248164	0.264057
3830403N18Rik	16925	chrX	70691	-1.84652	3.58261	-2.12712	0.0248845	0.264534
Hsd17b12	125213	chr2	56348	-1.54668	6.52883	-2.12075	0.0251869	0.267499
Mycl1	6382	chr4	16918	3.19138	-1.59526	2.1279	0.0253149	0.268607
Fam110a	10822	chr2	73847	-2.7063	0.855213	-2.112	0.025772	0.273203
Kifc2	7556	chr15	16581	3.59036	0.991585	2.12532	0.0258492	0.273766
Il1b	6541	chr2	16176	-3.95394	0.829081	-2.13223	0.0259517	0.274342
Prr5	22676	chr15	109270	-1.77418	5.1118	-2.10503	0.0259519	0.274342
Fbp2	21486	chr13	14120	-3.33388	0.708827	-2.11653	0.0260161	0.274765
Ifitm10	46150	chr7	320802	1.91344	3.12931	2.10174	0.0261168	0.275572
Rcn2	17239	chr9	26611	-2.34646	2.25386	-2.10013	0.02624	0.276616
Unc13c	454144	chr9	208898	-3.35341	-0.0572181	-2.11033	0.026353	0.277339
Rassf2	37139	chr2	215653	3.07823	-0.128099	2.10517	0.0263575	0.277339
Sigirr	9372	chr7	24058	2.87826	-0.155065	2.10137	0.0264016	0.277547
Paqr5	73053	chr9	74090	2.93845	-0.507962	2.10124	0.0264493	0.277613
Agbl3	77501	chr6	76223	-2.22424	2.6034	-2.09538	0.0264568	0.277613
2600006L11Rik	7285	chr9	76814	3.10426	0.222537	2.10298	0.0264912	0.277718
Nadkd1	39236	chr15	68646	-1.52059	7.70924	-2.0935	0.0265253	0.277819
Notch4	24249	chr17	18132	2.74593	-0.0273527	2.09606	0.026592	0.278261
C5ar2	9570	chr7	319430	-2.91967	-0.229704	-2.09595	0.0267068	0.279205
Hist1h3a	534	chr13	360198	-1.63549	6.05556	-2.08418	0.0269984	0.281725
2700081O15Rik	8280	chr19	108899	1.5338	5.57301	2.08378	0.0270182	0.281725
Cd99l2	72790	chrX	171486	1.44391	6.46942	2.08371	0.0270222	0.281725
Mir25	84	chr5	723926	2.12882	1.34948	2.07546	0.0274638	0.286066
Erp44	86259	chr4	76299	-1.53015	6.24285	-2.0745	0.027497	0.28615
AI987944	20450	chr7	233168	-2.03607	2.82403	-2.07121	0.0276776	0.287766
Get4	17727	chr5	67604	1.5521	7.62024	2.06795	0.0278394	0.289039
Twf2	12280	chr9	23999	1.79234	3.2997	2.06775	0.0278509	0.289039
Opa1	75269	chr16	74143	1.72085	8.01753	2.06532	0.0279786	0.290099
Gprin2	7193	chr14	432839	-3.16391	0.821413	-2.07095	0.0282411	0.292554
Tbx15	100501	chr3	21384	-2.41553	2.16125	-2.06087	0.0282887	0.29278
Rab11fip2	40771	chr19	74998	-2.88857	2.12422	-2.0644	0.0283495	0.293019
Copz1	26947	chr15	56447	1.53169	6.03537	2.05807	0.0283633	0.293019
Zbtb46	68541	chr2	72147	1.45893	8.0108	2.05396	0.0285838	0.295029
Rnase11	713	chr14	497113	-2.71747	1.12674	-2.05561	0.0287098	0.29606
Zfp560	40023	chr9	434377	-2.18153	3.14091	-2.04984	0.0288324	0.297055
Igsf21	219960	chr4	230868	2.14454	2.87252	2.04529	0.0290756	0.299091
Myo3a	324643	chr2	667663	1.97683	2.57191	2.04489	0.0290826	0.299091
Mfsd5	2289	chr15	106073	1.58994	5.75212	2.04297	0.0291813	0.299834
Cd55	23711	chr1	13136	2.21413	1.5573	2.04211	0.0292604	0.300375
BC068157	7770	chr8	73072	2.95302	-0.665897	2.04761	0.0293293	0.300783
Grina	3098	chr15	66168	1.66837	6.1059	2.03985	0.0293531	0.300783
Ubash3a	34338	chr17	328795	2.09508	2.56981	2.03879	0.0294279	0.301279
D330023K18Rik	1243	chr2	320973	-3.3512	0.431245	-2.05119	0.0295612	0.30237
Rab4a	29296	chr8	19341	1.71137	2.70835	2.03413	0.0296706	0.303217
Osgin1	9095	chr8	71839	-1.76476	5.33312	-2.03362	0.0296995	0.303239
Bfsp2	55405	chr9	107993	-3.27895	-0.781848	-2.04663	0.0297322	0.303301
2610008E11Rik	33227	chr10	72128	-2.49993	0.689131	-2.03456	0.0297634	0.303347
Rab43	22927	chr6	69834	1.54796	6.86423	2.02465	0.0302024	0.307545
4833417C18Rik	2230	chr11	73906	-1.87154	2.87467	-2.02403	0.0302406	0.307658
Gm14326	14679	chr2	665211	-2.03703	3.8424	-2.0232	0.0302968	0.307955
Ankar	57585	chr1	319695	-2.9761	1.96988	-2.02715	0.0305212	0.309717
Fmn1	389032	chr2	14260	-2.48181	1.32592	-2.02104	0.0305247	0.309717
Syngr3	4858	chr17	20974	2.34006	0.476515	2.01906	0.0305872	0.310074
Slc16a3	10517	chr11	80879	1.40743	7.89305	2.01704	0.0306366	0.310298
Acsbg2	31344	chr17	328845	-2.11803	3.64441	-2.01541	0.0307514	0.311183
Cyfip2	119011	chr11	76884	2.36296	0.963548	2.01421	0.0308743	0.311993
Mbd6	6816	chr10	110962	1.55088	5.66498	2.0127	0.0308863	0.311993
Ehd1	23201	chr19	13660	1.51796	7.13444	2.01035	0.0310223	0.313089
Snhg10	1663	chr12	69434	1.70503	3.46304	2.00944	0.0310755	0.313263
Baiap2	63691	chr11	108100	2.93558	-1.80852	2.01672	0.0310948	0.313263
Ptger3	77867	chr3	19218	-1.49674	7.07705	-2.00859	0.0311247	0.313287
Aven	138290	chr2	74268	-1.73044	6.2452	-2.00107	0.031566	0.317448
Gdf11	7173	chr10	14561	2.91774	3.25685	2.00718	0.0316468	0.317979
Gm4461	1091	chr17	100043474	-2.20837	2.12033	-1.99912	0.0317186	0.318419
Zfp280c	52827	chrX	208968	-1.56386	6.16564	-1.99774	0.0317619	0.318572
2310014L17Rik	3657	chr7	381845	-1.80539	5.4929	-1.99488	0.0319339	0.320014
Amotl1	73034	chr9	75723	3.63647	-0.584839	2.0176	0.0319925	0.320319
Rab31	121027	chr17	106572	-2.1661	3.41016	-1.99211	0.0321292	0.321405
Etohi1	12576	chr2	626848	-1.75839	3.82645	-1.99066	0.0321852	0.321682
Zfp788	18002	chr7	67607	-1.58365	5.41232	-1.97956	0.0328566	0.328104
Tbccd1	44355	chr16	70573	1.55143	5.68788	1.97782	0.032963	0.328877
Zbtb38	46253	chr9	245007	-1.50617	6.26163	-1.9772	0.0330006	0.328964
Pcdh15	827863	chr10	11994	3.23392	-0.461807	1.98965	0.0331166	0.329831
Phospho1	7641	chr11	237928	2.00592	2.49967	1.97061	0.0334205	0.332566
Cdc42ep3	21067	chr17	260409	1.52109	6.05631	1.96967	0.0334661	0.332729
Impa1	17900	chr3	55980	-1.60757	4.57373	-1.96912	0.0335004	0.332779
Ppm1l	238479	chr3	242083	-1.5549	8.53681	-1.96757	0.0335968	0.333445
0610007P14Rik	9091	chr12	58520	-1.77945	3.96501	-1.96701	0.033633	0.333479
Ndufa6	4153	chr15	67130	1.60202	4.4684	1.96657	0.033659	0.333479
Lin7b	2674	chr7	22342	2.35574	0.517783	1.96644	0.0337596	0.334185
Rasa4	27945	chr5	54153	3.01566	0.352605	1.97247	0.0339189	0.33547
Tspan5	162230	chr3	56224	-1.67524	7.73697	-1.95534	0.0343674	0.339386
Abcd3	56306	chr3	19299	-1.52895	5.71478	-1.95522	0.0343746	0.339386
Phf5a	7377	chr15	68479	1.50846	6.11851	1.95383	0.0344632	0.339965
Tubb3	10447	chr8	22152	1.87629	4.4567	1.95331	0.0345013	0.340046
Chka	42597	chr19	12660	1.55065	5.57427	1.9511	0.0346383	0.3411
Rmdn1	31867	chr4	66302	-1.78359	3.46182	-1.95002	0.0347095	0.341506
Pdcd4	37631	chr19	18569	1.59976	5.15713	1.94756	0.0348659	0.34248
Slc25a37	43253	chr14	67712	1.46628	8.06601	1.94751	0.0348689	0.34248
Asic3	4384	chr5	171209	2.89837	0.541766	1.95419	0.0349677	0.343155
Plxna3	15624	chrX	18846	2.02101	2.9458	1.94453	0.035078	0.34394
Mospd2	42127	chrX	76763	-1.59019	4.65446	-1.94081	0.0353038	0.345856
Zfp719	14125	chr7	210105	-1.8633	3.89266	-1.93967	0.0353825	0.346179
Sptbn4	90207	chr7	80297	-2.58788	2.10654	-1.94308	0.0353977	0.346179
Syngr2	4620	chr11	20973	1.42167	5.86437	1.93766	0.0355094	0.346973
Pet2	5842	chrX	18630	-1.8479	6.38031	-1.93709	0.0355509	0.34708
Snhg11	10508	chr2	319317	-3.00495	2.62677	-1.94683	0.0355954	0.347215
Unc13d	15866	chr11	70450	2.39131	-0.0148108	1.93344	0.0359129	0.350012
Lrrc8e	10644	chr8	72267	2.22295	0.734428	1.9277	0.0362279	0.35278
Mettl2	14722	chr11	52686	1.42811	6.34963	1.92611	0.0362737	0.352923
Zfp275	16461	chrX	27081	-1.5052	6.26254	-1.92255	0.0365123	0.35479
Ogfod2	3139	chr5	66627	1.55794	4.99748	1.92232	0.036528	0.35479
Rtn4rl1	73770	chr11	237847	-1.57093	6.13025	-1.9218	0.036563	0.354826
Six5	3802	chr7	20475	1.70822	3.83093	1.91931	0.0367317	0.355719
Cox14	2519	chr15	66379	1.6811	3.26013	1.91916	0.0367415	0.355719
E030024N20Rik	6361	chr19	595139	-2.81492	0.478504	-1.92633	0.0367488	0.355719
Bbs10	3058	chr10	71769	-2.48346	1.20324	-1.91539	0.0371911	0.359693
Hacl1	33740	chr16	16693	-2.74382	0.431486	-1.91825	0.0372266	0.359731
Surf4	13471	chr2	20932	1.43037	7.32932	1.9067	0.0375918	0.362951
Rapgefl1	16221	chr11	268480	1.83092	3.34373	1.90622	0.0376297	0.362984
Adam6a	2507	chr12	238406	-2.5462	1.16119	-1.90933	0.0376591	0.362984
Adamts10	29587	chr17	224697	2.89736	-0.75572	1.91435	0.0376912	0.362985
Prss21	5042	chr17	57256	-2.66961	0.681044	-1.90924	0.0377783	0.363516
9530077C05Rik	33103	chr9	68283	-1.75072	4.21527	-1.90019	0.0380458	0.36578
Tpcn1	54457	chr5	252972	1.39603	6.5048	1.89916	0.0381159	0.366145
Fdx1	20227	chr9	14148	-2.99221	1.10545	-1.90737	0.0383295	0.367538
Klhdc1	42130	chr12	271005	-3.07462	1.7741	-1.90896	0.0383491	0.367538
Nabp1	8912	chr1	109019	-2.96313	0.375739	-1.90626	0.0383649	0.367538
Gps1	4831	chr11	209318	1.42142	6.67139	1.895	0.0384072	0.367538
Ak3	27071	chr4	11639	1.59537	5.85439	1.89478	0.0384227	0.367538
Slc9c1	71736	chr16	208169	-1.66038	5.03672	-1.89344	0.038518	0.36814
Asph	220078	chr4	65973	-1.48038	7.25028	-1.89183	0.0386309	0.36886
Pacrgl	16365	chr5	66768	-1.61987	4.53345	-1.89145	0.0386582	0.36886
Igf2bp2	104291	chr16	319765	-1.69848	4.71716	-1.88966	0.0387857	0.369572
Gm16291	15333	chr15	100503072	-2.85612	-0.0229561	-1.89812	0.0387979	0.369572
Pdxp	5599	chr15	57028	1.48495	6.51234	1.88899	0.038832	0.369587
Ctbp1	27282	chr5	13016	1.34384	8.06668	1.88501	0.0391157	0.371976
Cox6b2	1301	chr7	333182	3.05038	-0.975181	1.8958	0.0392715	0.373145
Fam46d	80322	chrX	213449	-2.97896	0.0928647	-1.88884	0.0396675	0.376417
Snora28	121	chr12	100316932	-2.31202	0.801926	-1.87878	0.0396822	0.376417
Orai1	15379	chr5	109305	1.5127	5.23333	1.87545	0.0398044	0.377262
Gm9992	21594	chr17	667055	-2.38392	0.578047	-1.87543	0.0399685	0.378501
Mypn	88158	chr10	68802	1.87595	2.19986	1.87212	0.0400547	0.379003
Ppp2r2b	414251	chr18	72930	1.7907	3.6815	1.87092	0.0401381	0.379476
E130309D14Rik	21912	chr11	432582	1.46178	5.73753	1.87037	0.0401748	0.379506
Slc16a12	78706	chr19	240638	-2.48504	0.62019	-1.87184	0.0403089	0.380457
Ap1s2	20387	chrX	108012	-2.12989	2.01392	-1.86752	0.0404348	0.381329
Pdlim7	15953	chr13	67399	1.81641	2.9629	1.86567	0.0405251	0.381864
Trip10	14247	chr17	106628	1.8099	3.909	1.86491	0.0405811	0.382074
Dnaaf3	9486	chr7	436022	2.2067	1.64499	1.86499	0.0406484	0.382391
Map4k1	20425	chr7	26411	1.53297	3.98621	1.85921	0.0409997	0.385376
Prkch	193144	chr12	18755	-1.97294	3.08873	-1.85669	0.0412074	0.387009
Map7d1	24152	chr4	245877	1.46302	6.23972	1.85571	0.0412612	0.387195
Car13	21276	chr3	71934	-1.81878	3.73711	-1.85483	0.0413324	0.387542
B930003M22Rik	1223	chr17	100526796	2.24767	0.658045	1.85284	0.0415781	0.389347
Cdkn2b	4744	chr4	12579	-3.17278	0.757516	-1.86844	0.0415933	0.389347
Xrra1	58607	chr7	446101	2.32429	0.196009	1.85136	0.0417325	0.390328
Tbc1d4	166832	chr14	210789	1.61239	5.28468	1.84823	0.0418262	0.390882
BC018242	10634	chr9	235044	2.58763	0.333931	1.84873	0.0421626	0.393654
Polr3h	11184	chr15	78929	1.41989	7.69233	1.84342	0.0421921	0.393654
Sub1	14669	chr15	20024	-1.54423	5.17453	-1.84245	0.0422665	0.394025
Smarcd1	11709	chr15	83797	1.47854	5.1569	1.84099	0.0423787	0.394517
Svip	8858	chr7	75744	1.52094	4.3101	1.84086	0.0423887	0.394517
Tmem205	6527	chr9	235043	1.63495	4.01443	1.84021	0.0424387	0.39466
Gtf2h4	5944	chr17	14885	-1.67151	3.53535	-1.8381	0.0426023	0.395856
AA986860	12647	chr1	212439	-1.58229	5.64764	-1.83363	0.0429476	0.398739
Efha2	78254	chr8	78506	-1.45008	6.27384	-1.83286	0.0430071	0.398966
Thoc7	12212	chr14	66231	1.58329	4.9754	1.83092	0.0431581	0.40004
Mrvi1	113829	chr7	17540	2.63921	0.0346783	1.83626	0.0432052	0.40015
Slc13a5	24611	chr11	237831	-1.9663	2.53742	-1.82878	0.0433469	0.401135
Zfp78	19301	chr17	224694	1.4983	4.219	1.8216	0.043891	0.405458
Zfp109	9804	chr7	56869	3.41981	-1.17673	1.8469	0.0439251	0.405458
B230118H07Rik	68206	chr2	68170	-1.73064	4.0342	-1.8209	0.0439485	0.405458
1700031M16Rik	17691	chr15	73302	-1.69974	4.56777	-1.8207	0.0439638	0.405458
Gm11127	2556	chr17	100529082	-2.63027	0.894568	-1.82629	0.0439924	0.405458
Ccdc34	27509	chr2	68201	-1.69205	4.17911	-1.81859	0.0441314	0.406409
Prune2	267815	chr19	353211	2.48598	-0.465172	1.82166	0.0441939	0.406409
Acap3	15377	chr4	140500	1.37405	7.94951	1.81767	0.0442029	0.406409
Tmem63a	32587	chr1	208795	1.4964	5.36723	1.8164	0.0443043	0.406714
Ankrd34a	3143	chr3	545554	2.4525	1.87501	1.81947	0.0443368	0.406714
Agap3	49871	chr5	213990	1.3967	9.20712	1.81564	0.0443651	0.406714
Fbxo10	50357	chr4	269529	1.65994	4.17013	1.81548	0.0443792	0.406714
Zfp599	12466	chr9	235048	-1.56193	4.65667	-1.81489	0.0444255	0.406732
Nfkb2	7354	chr19	18034	1.72854	4.5107	1.81458	0.0444528	0.406732
Epha3	318940	chr16	13837	-1.65946	7.14792	-1.81312	0.0445686	0.407463
Dnajb5	5639	chr4	56323	2.99153	-0.0782724	1.82518	0.0447112	0.408439
Fbxo17	21351	chr7	50760	2.3086	0.494833	1.81224	0.0448016	0.408936
Zfp580	2192	chr7	68992	2.38784	0.319943	1.81225	0.0448636	0.409173
Gm13483	137158	chr2	100502624	-1.91472	3.22475	-1.80345	0.045366	0.413423
2310039L15Rik	26941	chr10	69629	2.29318	1.29503	1.80171	0.0456536	0.415711
Stmn4	17306	chr14	56471	2.96338	-0.446193	1.81193	0.0457674	0.416414
Llgl2	31723	chr11	217325	1.38876	7.60027	1.79269	0.0462348	0.42033
B130006D01Rik	3188	chr11	320616	-2.4645	0.976787	-1.79428	0.0464295	0.421763
Ccnc	22844	chr4	51813	-1.58458	4.75229	-1.78952	0.0464987	0.421874
LOC100504608	8490	NA	NA	2.25841	0.693831	1.79106	0.046516	0.421874
Per1	11002	chr11	18626	1.40015	6.64495	1.78576	0.046812	0.423936
Tmem240	5761	chr4	381582	2.00401	2.09163	1.78612	0.046818	0.423936
Cuedc1	94995	chr11	103841	2.02989	1.75053	1.78481	0.0469357	0.424631
Tmem134	6348	chr19	66990	1.51992	3.65238	1.78389	0.0469695	0.424631
Rnf43	72453	chr11	207742	-1.82488	3.62788	-1.78095	0.0472261	0.426611
Pde5a	130217	chr3	242202	-2.50925	1.1131	-1.78507	0.0472666	0.426638
Topaz1	54729	chr9	671232	2.8008	-0.447207	1.78842	0.047455	0.427999
Iqce	38874	chr5	74239	1.41434	5.80286	1.77491	0.0477302	0.430139
Stxbp6	221998	chr12	217517	-1.63059	7.31141	-1.77427	0.0477852	0.430294
Sh3bgrl3	1348	chr4	73723	2.05545	1.7083	1.77392	0.0478687	0.430705
Psmg4	15196	chr13	69666	-1.70776	3.25706	-1.77082	0.0480829	0.43229
Rasl11a	2656	chr5	68895	1.56577	3.68134	1.76722	0.0483904	0.43471
Tyr	66007	chr7	22173	2.81975	-0.536661	1.77723	0.0484816	0.435186
Nxpe3	55327	chr16	385658	-1.52942	5.21795	-1.7645	0.0486258	0.436135
Ttbk1	45228	chr17	106763	-2.28105	1.15009	-1.76594	0.0486855	0.436327
Usp29	236480	chr7	57775	-1.77301	3.74191	-1.76206	0.0488428	0.437131
Dnajc15	48701	chr14	66148	1.53101	4.65037	1.76189	0.0488522	0.437131
Trmt12	4133	chr15	68260	1.50523	4.844	1.75909	0.0490962	0.438969
Lsmd1	881	chr11	78304	-2.34962	1.46019	-1.7611	0.0491729	0.439309
Prcp	59329	chr7	72461	-1.44047	5.8716	-1.75769	0.0492189	0.439374
Slc12a9	19025	chr5	83704	1.87875	2.13237	1.75697	0.0492987	0.43961
Dact3	11985	chr7	629378	2.32574	2.47479	1.75915	0.0493226	0.43961
Ints1	24397	chr5	68510	1.45444	7.644	1.75122	0.0497883	0.443413
Mei4	163748	chr9	75033	-1.70698	4.83304	-1.75026	0.0498763	0.443849
Sfn	1613	chr9	104444	2.13113	0.160999	1.74991	0.0500013	0.44459
Tanc1	234106	chr2	66860	2.58654	0.089122	1.75497	0.0500379	0.44459
Aldh5a1	30083	chr4	212647	1.65483	4.25268	1.74726	0.0501418	0.445165
Ppm1e	132089	chr11	320472	-1.7563	4.7672	-1.74597	0.0502606	0.445872
Hook2	12770	chr8	170833	1.51192	4.40457	1.74514	0.0503294	0.446133
Nrarp	2575	chr2	67122	1.67394	6.71697	1.74412	0.0504228	0.446613
Bckdhb	175460	chr9	12040	-1.73103	5.08076	-1.74265	0.0505569	0.447452
Socs7	35992	chr11	192157	1.5657	6.61437	1.74169	0.0506387	0.447479
Prkab2	14856	chr3	108097	1.45705	6.4308	1.74166	0.0506416	0.447479
Kcnd1	12661	chrX	16506	2.15635	1.93208	1.74253	0.0506781	0.447479
E230016K23Rik	41633	chr11	100504464	-1.92017	2.22511	-1.73865	0.0509381	0.449426
Zfp661	9145	chr2	72180	-1.66325	3.71982	-1.73684	0.0510774	0.450305
Arsa	4949	chr15	11883	1.67664	2.47417	1.73217	0.0515024	0.4537
Cfl1	3577	chr19	12631	1.34013	6.7573	1.73141	0.0515694	0.453938
Lif	14947	chr11	16878	2.22406	2.55538	1.73248	0.0516426	0.454206
Dock4	400436	chr12	238130	-1.63204	5.41385	-1.73022	0.0516797	0.454206
Cib4	60253	chr5	73259	2.37658	-0.410504	1.73226	0.0518154	0.45497
Fam198b	60349	chr3	68659	-2.39889	2.13735	-1.73223	0.0518467	0.45497
Grid2	1409423	chr6	14804	1.4661	4.99376	1.72738	0.0519389	0.455427
Map1lc3a	1710	chr2	66734	1.99849	1.66166	1.72629	0.052088	0.456088
Cers6	249734	chr2	241447	-1.4572	8.10055	-1.72568	0.0520945	0.456088
Rtn2	13541	chr7	20167	2.1705	1.73843	1.72629	0.0521744	0.456435
Ppp1r11	3438	chr17	76497	-2.01247	2.18133	-1.72415	0.0522903	0.457098
Tmem196	72745	chr12	217951	-2.04218	2.78242	-1.72369	0.052345	0.457224
Tec	112726	chr5	21682	1.71639	2.88346	1.72102	0.0525299	0.458487
Enpp3	62382	chr10	209558	-2.9019	-0.521831	-1.73425	0.0526708	0.459364
Cyhr1	16814	chr15	54151	1.39473	6.80845	1.71823	0.0527853	0.459845
Mgat4b	9769	chr11	103534	1.44916	5.72181	1.71799	0.0528069	0.459845
Rnaseh2a	9402	chr8	69724	1.35486	6.42104	1.71379	0.0532003	0.462916
Ccsap	19366	chr8	73420	1.51143	6.25254	1.7125	0.053321	0.463612
B9d2	5401	chr7	232987	1.62424	3.61388	1.71091	0.0534722	0.46457
D030028A08Rik	20915	chr11	319371	1.42031	6.37259	1.70827	0.05372	0.466366
Cybrd1	24873	chr2	73649	-2.27374	0.811474	-1.70997	0.0537995	0.466535
Gm5480	1021	chr16	432995	-2.83278	-0.0958427	-1.72053	0.0538215	0.466535
Ankrd54	9766	chr15	223690	1.48409	5.81941	1.70569	0.0539644	0.467417
Birc5	6507	chr11	11799	1.36933	5.78372	1.70406	0.0541193	0.468402
Map3k12	19358	chr15	26404	1.80262	2.63819	1.69923	0.054593	0.47187
Ifi27l2b	6326	chr12	217845	-2.90608	0.216228	-1.71473	0.054603	0.47187
4930429F24Rik	9595	chr9	74633	-2.6973	-0.363275	-1.69612	0.0559019	0.482393
Ctf1	5450	chr7	13019	2.3933	1.06121	1.68993	0.0559056	0.482393
Sh2d5	10558	chr4	230863	1.81592	2.40611	1.68278	0.0561935	0.484509
Pde4c	27113	chr8	110385	2.35016	0.980669	1.68451	0.0563824	0.485627
A230072C01Rik	25674	chrX	320742	-1.67815	3.19964	-1.68048	0.0564086	0.485627
5530401A14Rik	33906	chr11	71388	2.66285	-0.414095	1.68952	0.0564858	0.485923
Prss32	6005	chr17	69814	-2.10738	2.21388	-1.67882	0.056695	0.487354
Snord17	221	chr2	100313519	-2.04672	4.19436	-1.67783	0.0567558	0.487508
Htr2a	66020	chr14	15558	2.33192	-0.395218	1.67296	0.0575212	0.493709
Cmc2	32752	chr8	66531	-1.42889	5.0454	-1.66768	0.05768	0.494567
Mdga2	756491	chr12	320772	-1.49356	6.80927	-1.6674	0.0577082	0.494567
Gm5544	36846	chr3	433632	-3.04712	-0.4351	-1.68776	0.0578483	0.495057
1700049G17Rik	22039	chr7	73430	-2.42678	1.01937	-1.67121	0.0578524	0.495057
Pink1	12887	chr4	68943	1.80813	2.49172	1.66507	0.057959	0.495595
Eftud1	129239	chr7	101592	-1.37214	7.24764	-1.66432	0.0580194	0.495729
Mrps28	121712	chr3	66230	-1.63617	6.48359	-1.66392	0.0580619	0.495729
Lrrcc1	38871	chr3	71710	-1.73604	3.89154	-1.66307	0.0581527	0.496131
Zkscan17	21120	chr11	268417	-2.94182	2.84045	-1.68068	0.0582303	0.496421
Ankrd6	146792	chr4	140577	1.57925	4.22909	1.66094	0.058363	0.497179
Lgr4	96611	chr2	107515	-1.36333	7.88677	-1.65997	0.05846	0.497632
A730090N16Rik	25410	chr3	319798	-2.21361	1.38209	-1.65929	0.0587707	0.499903
Cml1	5524	chr6	66116	-1.81413	2.67104	-1.65361	0.0591287	0.502572
Abcc4	223528	chr14	239273	3.82831	-1.20034	1.70496	0.059253	0.503022
Napa	19333	chr7	108124	1.31295	8.08332	1.65206	0.0592702	0.503022
Cabp1	17431	chr5	29867	2.53906	1.05985	1.65892	0.0593634	0.503437
Cthrc1	10188	chr15	68588	-2.94089	1.07502	-1.66649	0.0597563	0.506391
Rnpep	21386	chr1	215615	2.66222	-0.950736	1.65595	0.059997	0.508052
Vasn	11222	chr16	246154	2.67864	1.49964	1.65559	0.0600821	0.508394
Pbdc1	5412	chrX	67683	-1.48345	5.22413	-1.6421	0.060304	0.509283
Kcnmb4	55656	chr10	58802	1.74869	5.12628	1.64205	0.060319	0.509283
Psg23	10159	chr7	56868	-2.57042	-0.552792	-1.65065	0.0603217	0.509283
Foxk1	60519	chr5	17425	1.41072	8.4828	1.64062	0.0604586	0.509992
Gm9958	1492	chr5	791294	-2.14767	1.6299	-1.64211	0.0604953	0.509992
Mta2	10381	chr19	23942	1.44524	6.96239	1.63946	0.0605803	0.51033
Pdk3	67480	chrX	236900	-1.44207	5.77729	-1.63734	0.060803	0.511084
Ldlrad1	8735	chr4	546840	-2.56246	0.135207	-1.64571	0.0608342	0.511084
Gpr157	18425	chr4	269604	2.38336	-0.0723095	1.64153	0.0608885	0.511084
Rhof	14450	chr5	23912	1.90802	4.25385	1.63652	0.060933	0.511084
Hcn3	13383	chr3	15168	1.63187	3.86524	1.63611	0.0609349	0.511084
Ptprn	17168	chr1	19275	2.46527	0.916513	1.6426	0.0609396	0.511084
BC022687	7271	chr12	217887	1.67309	3.53182	1.63548	0.0610037	0.511244
Apoo-ps	31079	NA	621156	-1.80212	3.12005	-1.63279	0.0613013	0.513359
Tmem132e	57428	chr11	270893	-3.72971	0.668764	-1.68165	0.061475	0.514435
Slc1a4	30534	chr11	55963	-1.48476	5.99265	-1.62844	0.0617461	0.516322
Sost	4558	chr11	74499	-2.91039	-0.88368	-1.64664	0.0618413	0.516739
Ctsb	23462	chr14	13030	1.43178	6.3346	1.62696	0.061904	0.516882
Ebf4	74543	chr2	228598	1.6202	4.8804	1.62471	0.0621476	0.518535
Hist3h2ba	620	chr11	78303	-2.41728	1.24458	-1.62819	0.0624048	0.519751
Fam212b	16244	chr3	109050	1.58578	4.63853	1.62213	0.0624235	0.519751
4930555B11Rik	6427	chr2	75279	-1.69297	5.80047	-1.62211	0.0624305	0.519751
Bok	10069	chr1	51800	1.72298	2.31827	1.62159	0.0624896	0.519862
Cdc42bpg	19196	chr19	240505	1.54837	4.52977	1.6192	0.0627389	0.521554
Figf	29100	chrX	14205	-1.71095	3.38051	-1.61581	0.0631134	0.524284
Enpep	63573	chr3	13809	3.48307	0.161283	1.65715	0.0631624	0.524307
Zfp944	23412	chr17	319615	-1.99137	3.11147	-1.61479	0.0633081	0.524819
Plekhg3	45480	chr12	263406	1.67299	3.50905	1.61361	0.06335	0.524819
Tas1r1	10577	chr4	110326	-2.1886	1.30164	-1.61595	0.0633625	0.524819
Rrh	13931	chr3	20132	-1.78329	2.82455	-1.61264	0.0634681	0.52531
Tfrc	23899	chr16	22042	1.59038	8.08212	1.61112	0.0636191	0.526177
L3mbtl1	31058	chr2	241764	-1.81366	1.63025	-1.60778	0.0640077	0.528837
A530065N20Rik	86959	chr13	328263	-1.66899	4.36902	-1.60737	0.0640338	0.528837
Sde2	16964	chr1	208768	1.35442	7.38127	1.60335	0.0644726	0.532075
Rab15	24562	chr12	104886	2.74692	-2.07479	1.61746	0.0645631	0.532377
Fam109a	5572	chr5	231717	1.573	3.58514	1.60219	0.0646029	0.532377
Atg4c	65854	chr4	242557	-1.66262	3.41928	-1.60161	0.0646704	0.532547
1190002N15Rik	20218	chr9	68861	-1.58442	5.63912	-1.60023	0.06482	0.533392
Camk2d	248082	chr3	108058	-2.68377	-0.0122651	-1.61139	0.0650432	0.534842
Slc25a26	104339	chr6	67582	-1.44382	6.25961	-1.59738	0.0651366	0.535113
4933406I18Rik	99683	chr7	71045	-1.87247	2.74544	-1.59746	0.0651705	0.535113
Gm13157	55815	chr4	100041677	-1.64155	4.13407	-1.59622	0.0652693	0.535538
Sirt7	6631	chr11	209011	1.38359	5.15564	1.59306	0.0656198	0.537257
Psmd14	88683	chr2	59029	-1.39176	7.92693	-1.59293	0.0656344	0.537257
Mir182	75	chr6	387177	2.4891	-0.654414	1.60083	0.0656614	0.537257
Tmem120a	8683	chr5	215210	2.15288	0.795269	1.59492	0.0656679	0.537257
Csnk1e	24206	chr15	27373	1.52149	4.75553	1.59201	0.0657393	0.537454
Cntnap5c	640773	chr17	620292	-1.67871	5.11634	-1.59006	0.0659646	0.538591
Gnas	62423	chr2	14683	1.34281	9.12028	1.58993	0.0659731	0.538591
Cpsf3	28760	chr12	54451	-1.45628	7.14183	-1.5891	0.0660667	0.538968
4933407G14Rik	13595	chr10	71125	-2.19394	2.05998	-1.59114	0.0661551	0.539302
2810408I11Rik	10791	chr1	69941	1.63615	3.34942	1.58734	0.0662698	0.53985
Zfp420	17324	chr7	233058	-1.74059	3.25079	-1.58479	0.0665681	0.540988
Sox6	567401	chr7	20679	1.461	7.57952	1.58456	0.0665813	0.540988
Map4k2	12278	chr19	26412	1.72463	3.12047	1.58456	0.0665922	0.540988
Npnt	67597	chr3	114249	-2.3348	0.0315233	-1.5891	0.0666424	0.540988
Wfdc10	1323	chr2	629756	-2.07505	1.76539	-1.58556	0.0666475	0.540988
Gpr153	10976	chr4	100129	2.15901	0.282524	1.58371	0.06696	0.543136
Zdhhc13	38435	chr7	243983	-1.39856	5.96723	-1.57742	0.0673979	0.546122
Chn1	164687	chr2	108699	-2.92153	-0.513892	-1.59937	0.0674242	0.546122
Macrod2	1994621	chr2	72899	-1.45397	5.2769	-1.57445	0.06774	0.548289
Pbx1	312895	chr1	18514	1.45119	6.61723	1.57221	0.0679987	0.549991
Tbc1d10c	6691	chr19	108995	1.79575	2.03683	1.57148	0.0681088	0.550489
Emc9	3731	chr14	85308	1.76611	2.40578	1.57066	0.068198	0.550819
Fam188a	72197	chr2	66960	-1.35893	6.77902	-1.57002	0.0682533	0.550874
Stard10	24994	chr7	56018	1.62382	3.98319	1.56834	0.0684518	0.551976
Pik3cg	35253	chr12	30955	2.46565	0.0990784	1.57626	0.068487	0.551976
Lrif1	51590	chr3	321000	-1.84008	4.13928	-1.5663	0.0687257	0.553508
Erlin1	34843	chr19	226144	-1.466	5.50835	-1.56102	0.0693057	0.557472
Pqlc1	37480	chr18	66943	1.34378	5.86723	1.56056	0.069359	0.557472
Dnajc19	23569	chr3	67713	-1.49608	4.17791	-1.56052	0.0693652	0.557472
Kcnmb1	10626	chr11	16533	-2.00954	2.12309	-1.55778	0.0698317	0.560738
1810019D21Rik	3323	chr8	69771	1.81748	3.36694	1.55625	0.069903	0.560738
Ciita	47493	chr16	12265	1.84319	2.29836	1.55539	0.0700145	0.560738
Rab30	95404	chr7	75985	-1.6036	4.49901	-1.55503	0.0700159	0.560738
Rrp7a	6955	chr15	74778	1.38925	5.94981	1.55499	0.0700183	0.560738
Utrn	479548	chr10	22288	1.98882	2.39203	1.55228	0.0704716	0.563971
Fbxl15	2263	chr19	68431	-2.1474	0.882453	-1.55217	0.0706722	0.565179
Gyk	74883	chrX	14933	-1.43026	5.5557	-1.54869	0.0707701	0.565563
Copz2	11327	chr11	56358	2.99963	-1.72893	1.57446	0.0709263	0.566414
Cntln	247592	chr4	338349	-1.91219	2.86534	-1.54264	0.0715791	0.571226
Ccdc132	105139	chr6	73288	-1.33793	7.41212	-1.54074	0.0717274	0.572007
Chic2	38203	chr5	74277	-1.46222	5.12144	-1.53921	0.0719127	0.573083
Slc5a6	12889	chr5	330064	1.50326	5.72444	1.53786	0.0720774	0.573993
Gm21319	248882	chr12	100861908	-2.23572	0.126652	-1.54097	0.0722026	0.574587
Klf2	2593	chr8	16598	2.92999	-1.66548	1.56091	0.072318	0.574978
Sumf1	78563	chr6	58911	-1.39949	5.90594	-1.5356	0.0723529	0.574978
Orc4	46514	chr2	26428	-1.34719	6.58491	-1.53413	0.072532	0.575877
Idi2	8073	chr13	320581	-2.49623	0.500361	-1.5438	0.0725842	0.575877
Eml2	25313	chr7	72205	1.4635	5.72342	1.53343	0.0726181	0.575877
Phex	256601	chrX	18675	-2.26081	2.01653	-1.53591	0.0728888	0.577621
Tln1	31071	chr4	21894	1.28791	7.82676	1.5293	0.0731242	0.578579
Cd79b	3189	chr11	15985	2.14801	0.408556	1.53197	0.0731536	0.578579
Syt6	70286	chr3	54524	1.98168	1.9678	1.53016	0.0731625	0.578579
Kbtbd3	21990	chr9	69149	-1.71058	2.82148	-1.52811	0.0732852	0.579147
Sept9	162665	chr11	53860	2.21668	0.990849	1.53134	0.073364	0.579367
Gpr22	7060	chr12	73010	-2.55055	-1.23688	-1.53857	0.0734526	0.579664
Klhl8	49180	chr5	246293	-1.92612	2.17363	-1.52391	0.0738931	0.582735
Ggt5	27588	chr10	23887	-2.05158	1.31047	-1.52379	0.0740325	0.58343
Zfp808	44047	chr13	630579	-1.58495	4.45049	-1.52103	0.0741523	0.583969
Hmgcr	21973	chr13	15357	-1.43932	7.86687	-1.51977	0.0743065	0.584777
Faf1	287334	chr4	14084	-1.36358	8.1976	-1.51801	0.0745255	0.586095
Ccdc173	31430	chr2	75051	-2.59296	0.516023	-1.53086	0.0746262	0.586481
Ggnbp2	38378	chr11	217039	1.46139	6.90824	1.51479	0.0749301	0.588462
Sh3bgrl	67061	chrX	56726	-1.49279	5.55387	-1.51426	0.0749974	0.588584
Tmem107	2485	chr11	66910	-1.98262	1.08176	-1.5119	0.075456	0.591754
Gm6756	1903	chr18	627427	-2.50886	0.962218	-1.52152	0.0755054	0.591754
Zfr2	18961	chr10	103406	1.81506	1.01424	1.50898	0.0757097	0.592946
Atg4b	34497	chr1	66615	1.35018	6.69072	1.50697	0.0759183	0.594171
Cacna2d4	115882	chr6	319734	1.90076	0.620039	1.50718	0.0759867	0.594296
Esam	10231	chr9	69524	-2.40673	-0.476858	-1.51445	0.0760547	0.594418
Mrpl34	828	chr8	94065	-1.60837	4.82652	-1.50548	0.0761128	0.594418
Rps19-ps3	426	chr4	277692	-2.15452	0.41581	-1.50839	0.0761592	0.594418
Tmbim1	16090	chr1	69660	1.35886	6.63987	1.50347	0.0763644	0.595611
Ube2l6	11176	chr2	56791	1.33663	5.45899	1.50252	0.0764857	0.595935
Ccdc24	3209	chr4	381546	1.95746	1.40545	1.50345	0.0765109	0.595935
Itm2b	23040	chr14	16432	1.42807	4.60142	1.5015	0.0766164	0.596349
Tmem42	2166	chr9	66079	1.56416	2.53592	1.49689	0.0772103	0.60056
Pla2g5	64223	chr4	18784	-2.61548	-0.927561	-1.51096	0.0773772	0.601447
Tmem33	30810	chr5	67878	-1.34085	7.0465	-1.49475	0.0774841	0.601866
Aqp9	52631	chr9	64008	1.48472	4.88614	1.4934	0.0776592	0.602814
Spata31d1b	7006	chr13	238662	-3.39435	-0.75663	-1.54111	0.0778599	0.603959
Pir	103583	chr7	18722	-1.56328	5.38809	-1.48784	0.0783842	0.607611
Morf4l2	10736	chrX	56397	-1.31465	7.06979	-1.48584	0.0786433	0.608981
Tulp2	8898	chr7	56734	2.45089	-0.138905	1.4961	0.0786681	0.608981
0610009L18Rik	2513	chr11	66838	2.25917	-0.243492	1.48886	0.0789827	0.611
Gabrr2	32754	chr4	14409	-2.22726	1.92157	-1.48547	0.0793498	0.613423
Serpina1d	10047	chr12	20703	-1.74444	3.39547	-1.47988	0.0794554	0.613821
Gm16702	10424	chr17	100504601	1.71909	1.54233	1.47079	0.0806575	0.622459
Nt5c3l	18769	chr11	68106	1.68216	2.6099	1.47053	0.080683	0.622459
G6pd2	1635	chr5	14380	-2.85455	0.345331	-1.49462	0.0809837	0.624355
Fbxo8	42806	chr8	50753	-1.41046	5.8418	-1.46641	0.0812211	0.625553
Rnf150	227916	chr8	330812	2.13376	1.41319	1.46972	0.0812518	0.625553
Fos	3369	chr12	14281	2.28605	0.259548	1.47227	0.0813252	0.625553
P2rx3	39283	chr2	228139	2.03514	0.351748	1.46753	0.0813594	0.625553
Rps6ka5	175251	chr12	73086	-2.02882	3.05218	-1.46383	0.0818532	0.628925
Fam53b	101113	chr7	77938	-1.33374	7.3315	-1.46108	0.08194	0.629167
Mogat1	27114	chr1	68393	-2.79772	0.232061	-1.4847	0.0820647	0.629698
Echdc1	33496	chr10	52665	-1.36262	5.58823	-1.45841	0.0823013	0.631088
Fancl	84793	chr11	67030	-1.74333	2.77623	-1.45732	0.0824835	0.632058
Frmd4b	330791	chr6	232288	2.13304	-0.246541	1.45724	0.0829704	0.635361
Snord91a	60	chr11	100217469	2.61066	0.459398	1.47004	0.0830854	0.635813
Zfp385c	24475	chr11	278304	-1.72114	4.37967	-1.4511	0.083328	0.63724
Mir5113	82	chr15	100628612	2.63961	-0.940121	1.46582	0.0838635	0.640904
Fasl	7804	chr1	14103	-2.57824	-0.768476	-1.46288	0.0839452	0.641098
Slc7a8	59672	chr14	50934	-1.42758	6.06232	-1.44598	0.0840051	0.641124
Slc29a1	14404	chr17	63959	1.32097	7.09763	1.44489	0.0841557	0.641818
Dlgap4	150659	chr2	228836	1.35584	5.37414	1.44451	0.084209	0.641818
Cers3	80189	chr7	545975	-2.37412	0.275515	-1.45316	0.0843491	0.642079
Gnpda1	11457	chr18	26384	1.40621	5.45131	1.44313	0.0843999	0.642079
E2f5	27639	chr3	13559	-1.39016	5.5211	-1.44304	0.0844127	0.642079
Arhgap18	146137	chr10	73910	-2.02932	2.50838	-1.44434	0.0845555	0.642735
Tssc4	1720	chr7	56844	1.39036	4.8298	1.44034	0.0847873	0.644066
D3Ertd254e	19262	chr3	241944	-1.43246	5.26412	-1.43888	0.0849918	0.645188
Dvl1	11892	chr4	13542	1.31247	7.54782	1.43821	0.0850853	0.645467
Lrrc47	9710	chr4	72946	1.32295	8.06639	1.43746	0.0851898	0.645616
Cdkn1c	2712	chr7	12577	2.4275	0.912324	1.44838	0.0852827	0.645616
Slc26a4	40151	chr12	23985	-2.2162	1.25736	-1.44196	0.0853612	0.645616
Msantd2	34830	chr9	235184	-1.36111	6.32561	-1.43605	0.0853863	0.645616
Pacsin3	7867	chr2	80708	1.85538	1.08838	1.4368	0.085389	0.645616
Npr2	19306	chr4	230103	1.88679	3.1825	1.43654	0.0854536	0.645674
Soat1	46221	chr1	20652	2.8204	-0.274756	1.45961	0.0859474	0.648974
Arhgef11	119283	chr3	213498	1.53423	3.61545	1.42991	0.0862536	0.650356
4930455F23Rik	12250	chr1	74895	-1.90802	1.07297	-1.4309	0.086274	0.650356
AU041133	25053	chr10	216177	-2.31484	1.09459	-1.43796	0.086302	0.650356
Sun2	18469	chr15	223697	1.39364	5.96856	1.42806	0.0865117	0.650914
Rbm20	189775	chr19	73713	2.09587	0.487267	1.43135	0.0865423	0.650914
Esr2	56841	chr12	13983	-1.48206	5.78494	-1.42781	0.086548	0.650914
Dtwd2	59457	chr18	68857	-1.88865	3.21626	-1.42806	0.086658	0.65131
Gng10	6744	chr4	14700	1.42377	3.7761	1.42364	0.0871399	0.6545
Adam32	112662	chr8	353188	-2.36899	0.24398	-1.42865	0.0879142	0.659879
Coa6	2935	chr8	67892	-1.52886	4.02165	-1.41654	0.0881593	0.661282
Snapc2	3119	chr8	102209	1.43434	4.42337	1.41484	0.0884015	0.662662
Esr1	391716	chr10	13982	1.41093	8.00841	1.41141	0.0888959	0.665928
Lsm7	2385	chr10	66094	1.34651	5.34208	1.40876	0.0892808	0.668371
I830077J02Rik	6774	chr3	433638	-2.14093	-0.0581257	-1.41224	0.0894598	0.66927
Osgepl1	10402	chr1	72085	-1.53564	3.66348	-1.40569	0.0897315	0.670861
Cox16	14407	chr12	66272	-1.96508	2.18701	-1.40693	0.0898256	0.671123
Mir5122	89	chr4	100628620	1.75129	1.15465	1.40481	0.0899091	0.671306
Hist1h1a	747	chr13	80838	-1.55838	6.48386	-1.40407	0.0899684	0.671307
Msantd3	21975	chr4	66665	-1.64643	3.78045	-1.40287	0.0901567	0.671615
Raet1a	215531	chr10	19368	-2.03921	0.863148	-1.4051	0.0902461	0.671615
Raet1b	200239	NA	19369	-2.03921	0.863148	-1.4051	0.0902461	0.671615
Raet1c	200238	chr10	19370	-2.03921	0.863148	-1.4051	0.0902461	0.671615
Tmem38a	15182	chr8	74166	1.63805	2.7706	1.40084	0.0904527	0.672712
Ccdc104	25737	chr11	216618	-1.81263	2.58238	-1.39633	0.0912006	0.677831
Gprasp1	60777	chrX	67298	-1.39009	5.74769	-1.39404	0.091441	0.679174
Serpinb9e	11237	chr13	20710	-1.57396	3.59211	-1.3923	0.0917061	0.680698
Gm20337	2748	chr12	100504661	2.31187	0.229857	1.40144	0.0917675	0.680709
Lrrc24	6898	chr15	378937	1.55308	3.18482	1.38758	0.0924061	0.68464
Mad2l1	5524	chr6	56150	-1.45088	4.49218	-1.38748	0.092418	0.68464
Fam219a	50599	chr4	71901	-1.42088	5.17452	-1.38532	0.0927402	0.686579
Zfp459	15705	chr13	328274	2.13586	-0.892294	1.38661	0.0933215	0.690433
Fndc5	7534	chr4	384061	1.91735	3.61832	1.38239	0.0934198	0.690711
Tmed5	10945	chr5	73130	-1.42198	4.84373	-1.38019	0.0935126	0.690741
Klc1	47927	chr12	16593	1.28722	7.17796	1.37997	0.0935454	0.690741
Atp6ap1l	21907	chr13	435376	-1.94201	0.727636	-1.37952	0.0938988	0.6929
Spib	6077	chr7	272382	2.05288	1.03033	1.38048	0.0940072	0.693249
Cdan1	15364	chr2	68968	1.32669	6.50726	1.37484	0.0943223	0.695122
Plekhg2	13059	chr7	101497	2.08185	1.53966	1.37441	0.0950335	0.69991
Ogn	16430	chr13	18295	-1.6108	2.99881	-1.36799	0.0953807	0.702012
Prss27	7707	chr17	213171	-2.18415	0.500386	-1.37316	0.0956046	0.703098
Amn1	31136	chr6	232566	-1.45946	4.22893	-1.36614	0.0956521	0.703098
Dusp19	14448	chr2	68082	-1.64266	2.94338	-1.36416	0.0959777	0.705036
Smg9	23150	chr7	71997	1.35454	6.37597	1.36358	0.0960455	0.705078
Vps37d	5367	chr5	194309	2.75633	-0.605773	1.39243	0.0962217	0.705916
Gtpbp6	4221	chr5	107999	1.44746	6.12126	1.3612	0.0964135	0.706866
4930405A21Rik	6371	chr2	74846	1.58319	2.61988	1.3532	0.0976673	0.715284
Tmem53	16592	chr4	68777	2.46673	-1.67345	1.37013	0.0976876	0.715284
Lgals8	22324	chr13	56048	1.36971	5.23244	1.35175	0.0978833	0.716256
Fuom	2937	chr7	69064	1.80466	1.09463	1.34999	0.098286	0.71874
Trim2	144337	chr3	80890	1.66262	2.29331	1.3488	0.0983773	0.718945
Rhog	10996	chr7	56212	1.42883	6.23666	1.34737	0.0985707	0.719895
Mrpl16	4532	chr19	94063	-1.53574	3.43787	-1.34474	0.0989912	0.722502
Nipsnap3b	10136	chr4	66536	-2.28586	0.764994	-1.35449	0.0991193	0.722973
Eef2	5879	chr10	13629	1.73172	1.64458	1.34269	0.0993784	0.724398
D3Ertd751e	16322	chr3	73852	-1.94319	0.961433	-1.34396	0.0994711	0.724609
Syt1	513326	chr10	20979	-1.46029	7.94485	-1.34089	0.0995972	0.725063
Clcn5	160947	chrX	12728	-1.39408	5.53465	-1.33806	0.100046	0.727862
Nucb1	17735	chr7	18220	1.29674	5.88706	1.33705	0.100206	0.728564
1700023F02Rik	3456	chr10	69433	-2.51092	-0.240156	-1.35524	0.100526	0.73042
1190005I06Rik	25781	chr8	68918	2.18271	-0.509048	1.34174	0.100679	0.731062
Snord64	46	chr7	100217429	2.97168	-1.47021	1.37514	0.101237	0.734645
Pom121l2	7554	chr13	195236	-1.74468	2.48361	-1.32669	0.101959	0.739414
Pbx3	200128	chr2	18516	-1.37937	7.59802	-1.3256	0.102047	0.739581
Elovl5	67155	chr9	68801	-1.28417	6.9943	-1.3249	0.102159	0.739923
Bin1	58524	chr18	30948	-1.44301	6.49592	-1.32349	0.102389	0.741115
Pam	274539	chr14	105689	-1.62387	4.19641	-1.32109	0.102803	0.742987
Mir5114	61	chr19	100628619	1.7711	2.77764	1.32144	0.102838	0.742987
H3f3a	11036	chr1	15078	1.38282	7.34897	1.32069	0.102844	0.742987
Psmg3	3250	chr5	66506	1.41732	6.67802	1.32014	0.102933	0.74316
Vnn3	18382	chr10	26464	-1.48438	4.16463	-1.31858	0.103191	0.743575
Reep6	6297	chr10	70335	1.32855	6.65687	1.31851	0.1032	0.743575
Mks1	10455	chr11	380718	1.90061	0.350751	1.31941	0.103376	0.743575
Sytl1	9998	chr4	269589	-2.11447	0.273401	-1.32353	0.103397	0.743575
Sycp2	62363	chr2	320558	-2.21816	0.626433	-1.32654	0.103415	0.743575
2310022B05Rik	27614	chr8	69551	1.40537	3.95925	1.31706	0.103437	0.743575
Gpank1	3320	chr17	81845	1.35653	4.89331	1.31647	0.103534	0.743575
Loxl2	86359	chr6	16950	-1.71907	3.26519	-1.31687	0.103541	0.743575
Tnfrsf22	12914	chr7	79202	-1.98036	0.443652	-1.31915	0.103625	0.743575
Pxmp2	11883	chr5	19301	1.45717	3.46045	1.3158	0.103645	0.743575
Dtwd1	13137	chr2	69185	-1.48316	4.78156	-1.31432	0.103889	0.744583
Kdm4d	37902	chr9	244694	-1.76138	1.57825	-1.31482	0.103917	0.744583
Camk2a	62521	chr18	12322	-1.57799	3.0063	-1.31111	0.104427	0.747063
C030006K11Rik	2381	chr15	223665	1.46394	4.14681	1.31094	0.104444	0.747063
Pcdhb18	5039	chr18	93889	-1.738	1.88333	-1.31139	0.10446	0.747063
Echdc2	13872	chr4	52430	-1.37549	4.85434	-1.30974	0.10464	0.747881
Upb1	33162	chr10	103149	-1.71073	3.85191	-1.30911	0.104816	0.748669
Prss29	4031	chr17	114662	-2.4808	-0.388685	-1.32829	0.104982	0.749378
Wars2	79114	chr3	70560	-1.32813	7.14903	-1.30654	0.105168	0.750241
Pygo2	4292	chr3	68911	1.26299	7.37008	1.30484	0.105451	0.751787
Ltbp2	93284	chr12	16997	-1.39207	5.67373	-1.30014	0.106236	0.756337
Pfkfb3	82499	chr2	170768	-1.33841	6.01182	-1.29983	0.106287	0.756337
Kdm6a	116692	chrX	22289	-1.25596	8.34286	-1.29981	0.106289	0.756337
Aknad1	42652	chr3	329738	-2.38175	0.0119363	-1.31554	0.106438	0.756899
Vmn1r195	1088	chr13	171257	-2.41302	0.372657	-1.31659	0.106501	0.756899
Dapp1	50544	chr3	26377	1.5411	3.37527	1.29812	0.106581	0.756992
Tmem259	7211	chr10	216157	1.31097	6.11159	1.29579	0.106963	0.758843
Hif3a	31435	chr7	53417	2.14649	2.53276	1.30319	0.107034	0.758843
Megf10	164378	chr18	70417	1.40486	5.91255	1.29533	0.107042	0.758843
Pigq	15539	chr17	14755	1.30781	5.95697	1.29465	0.107156	0.75918
Zmym5	21132	chr14	219105	1.5642	4.88825	1.29302	0.107443	0.760738
Hsd17b7	19669	chr1	15490	-1.45673	4.59279	-1.29047	0.107863	0.763233
Zfp943	31808	chr17	74670	-1.80589	2.01473	-1.29012	0.108117	0.764555
Eif4b	23401	chr15	75705	1.24464	8.76934	1.28668	0.108504	0.766815
Il1f9	7092	chr2	215257	-2.49161	0.39832	-1.3084	0.108674	0.767539
Nr1h2	4291	chr7	22260	1.35395	5.90668	1.28393	0.108971	0.76916
Trpv2	25820	chr11	22368	1.5552	2.90391	1.28279	0.109179	0.770152
Slc7a11	78678	chr3	26570	-1.56543	4.24351	-1.2788	0.109864	0.774501
Snora69	122	chrX	104369	-1.87028	1.1321	-1.27937	0.110096	0.775658
Bbs4	31543	chr9	102774	-1.62863	2.92213	-1.27613	0.110345	0.776931
Snta1	31771	chr2	20648	1.5535	2.18919	1.27551	0.110427	0.777025
Gm5134	55076	chr10	333669	1.37196	6.36249	1.2742	0.110641	0.778047
Cand2	30999	chr6	67088	2.05755	0.885974	1.27889	0.110851	0.779041
Arsi	5529	chr18	545260	-2.39652	-0.551688	-1.29129	0.110966	0.779368
Megf11	323580	chr9	214058	-2.15146	0.360291	-1.27894	0.111359	0.781643
Stk33	159838	chr7	117229	-2.29616	0.124881	-1.28401	0.111461	0.781879
Thap11	1848	chr8	59016	1.386	6.28364	1.26906	0.111531	0.781886
Rab9	22616	chrX	56382	-1.35787	5.10956	-1.26413	0.11239	0.787425
Zfp641	9962	chr15	239652	-1.87113	1.26767	-1.26558	0.112518	0.787719
Dsg2	46411	chr18	13511	-1.92535	0.342452	-1.26618	0.112571	0.787719
Mycbp	7238	chr4	56309	1.40181	4.40448	1.26269	0.112642	0.787733
Atp1b2	6211	chr11	11932	1.98977	1.77017	1.2655	0.112934	0.789287
Limd1	42852	chr9	29806	1.24841	8.00635	1.25997	0.113118	0.790091
6330418K02Rik	2617	chr5	69004	-2.07779	1.18461	-1.26453	0.113537	0.792528
Creld2	7036	chr15	76737	1.68195	4.95313	1.25537	0.114009	0.794482
Speg	57010	chr1	11790	1.40498	4.96801	1.25476	0.114037	0.794482
Snora17	132	chr2	100306954	-1.42918	4.21389	-1.25462	0.114063	0.794482
Psmb11	4247	chr14	73902	2.08472	-0.327282	1.26142	0.114144	0.794482
Srcin1	65787	chr11	56013	2.54857	-1.34304	1.28221	0.114197	0.794482
Anapc10	65502	chr8	68999	-1.40217	4.75739	-1.25363	0.114237	0.794482
Llgl1	14499	chr11	16897	1.30905	5.02144	1.25255	0.114428	0.795111
Rnf128	109806	chrX	66889	-1.41324	5.02967	-1.25233	0.114467	0.795111
Itgb3bp	63717	chr4	67733	-1.61812	2.92009	-1.25124	0.114699	0.796239
Ccnj	17292	chr19	240665	1.34365	6.37964	1.24961	0.114951	0.797496
Sat1	3271	chrX	20229	1.49042	3.81834	1.24873	0.115111	0.798122
Gpatch2	135919	chr1	67769	-1.39344	5.5632	-1.24525	0.115727	0.801528
Epha5	362620	chr5	13839	1.37679	6.0717	1.24516	0.115743	0.801528
Dmwd	6576	chr7	13401	1.28928	6.44294	1.24247	0.116226	0.804379
Cbx7	16840	chr15	52609	1.48137	3.5699	1.24085	0.11652	0.805927
Pot1a	65492	chr6	101185	-1.33186	5.5401	-1.23912	0.116828	0.807561
Immp1l	60921	chr2	66541	-1.40474	4.48526	-1.23799	0.117031	0.808475
3110039M20Rik	17695	chr12	67293	-1.57045	2.84503	-1.23403	0.11777	0.813083
Slc4a10	280229	chr2	94229	-1.59179	4.71692	-1.23349	0.117876	0.813323
Slc38a9	77987	chr13	268706	-1.38388	5.34921	-1.227	0.119026	0.820763
Mtmr12	67147	chr15	268783	-1.44257	5.86243	-1.22589	0.119232	0.821684
Uchl3	42159	chr14	50933	-1.50866	4.31355	-1.22546	0.119318	0.821772
Dennd3	59683	chr15	105841	2.30789	-1.5216	1.24181	0.119586	0.823123
Ola1	121647	chr2	67059	-1.31725	7.4126	-1.22252	0.119847	0.824421
Ppapdc3	15170	chr2	227721	2.27438	-0.449384	1.23721	0.120167	0.826124
Cluh	21353	chr11	74148	1.22017	8.64693	1.22023	0.120268	0.826312
5730480H06Rik	18722	chr5	70592	-1.57739	3.15115	-1.21993	0.120353	0.826402
Adrb2	2144	chr18	11555	1.55739	3.50858	1.21897	0.120522	0.827061
Eri2	10233	chr7	71151	-1.39824	4.6109	-1.21688	0.120888	0.828691
Aloxe3	22739	chr11	23801	-2.06577	0.24733	-1.22472	0.120905	0.828691
Thsd4	544105	chr9	207596	2.62783	-0.498025	1.25284	0.121031	0.829051
B9d1	7756	chr11	27078	-1.99573	0.886974	-1.22128	0.121141	0.829303
Scrt1	5927	chr15	170729	-1.70471	2.32216	-1.21434	0.121496	0.830081
Pdlim5	156112	chr3	56376	-1.3486	5.28451	-1.21353	0.121508	0.830081
Rab2a	72059	chr4	59021	-1.31108	6.27361	-1.21339	0.121533	0.830081
Col4a3	135139	chr1	12828	-2.62571	-0.853496	-1.25023	0.121546	0.830081
Tonsl	13693	chr15	72749	1.37832	4.12612	1.20991	0.122182	0.833918
Ufsp2	21321	chr8	192169	-1.34381	4.8414	-1.20932	0.12229	0.834159
Gnaz	48647	chr10	14687	1.34775	8.14174	1.20718	0.12269	0.836383
Mir1934	83	chr11	100316840	-2.14199	0.163833	-1.21747	0.122878	0.837164
Xkr9	32953	chr1	381246	-1.51432	3.56652	-1.20556	0.123006	0.837534
Mamdc2	145714	chr19	71738	1.56394	3.40415	1.2038	0.123353	0.839388
Serpina6	10440	chr12	12401	-1.62898	2.60532	-1.20305	0.123532	0.840106
Lcorl	160357	chr5	209707	-1.30092	7.72158	-1.20009	0.124022	0.842935
Fam58b	1224	chr11	69109	-1.52336	3.65749	-1.19945	0.124158	0.843357
Sepn1	14275	chr4	74777	1.28549	5.71911	1.19897	0.124235	0.843373
Nav1	150776	chr1	215690	1.95299	-0.464028	1.20111	0.124798	0.846686
Glrx5	8222	chr12	73046	1.27609	6.73374	1.19494	0.124997	0.847341
Calcrl	94641	chr2	54598	-1.48202	2.79345	-1.19449	0.12509	0.847341
Adcy8	223262	chr15	11514	-2.18953	0.343735	-1.20783	0.125216	0.847341
Ero1l	35486	chr14	50527	-1.48195	7.32275	-1.19326	0.125324	0.847341
Cnnm4	37180	chr1	94220	1.62154	1.62125	1.19353	0.12533	0.847341
Ndufaf2	106037	chr13	75597	-1.46329	5.42266	-1.19295	0.125381	0.847341
Slc4a9	28121	chr18	240215	-1.7483	1.81952	-1.19381	0.125457	0.847341
Thap4	49448	chr1	67026	1.26611	5.70124	1.19234	0.125491	0.847341
Snord73a	68	chr3	19870	1.99763	1.71666	1.19826	0.125614	0.847668
Erbb3	20134	chr10	13867	2.32753	0.0539646	1.21033	0.126151	0.850792
Tspan32	14440	chr7	27027	1.35875	6.7188	1.18565	0.126771	0.854463
Mpp2	31499	chr11	50997	1.31986	5.503	1.18505	0.126885	0.854724
Amhr2	9273	chr15	110542	1.46071	3.76029	1.1843	0.127035	0.855231
Spata5	158816	chr3	57815	-1.3073	7.24562	-1.18337	0.127207	0.855783
Ddx4	53978	chr13	13206	-2.03518	1.41542	-1.19113	0.127281	0.855783
Mvb12a	5097	chr8	73711	1.50993	3.49559	1.18247	0.127396	0.855783
Ubac1	24803	chr2	98766	1.23351	6.18572	1.18227	0.127419	0.855783
Acot3	7414	chr12	171281	-2.70137	-0.985793	-1.22663	0.12765	0.856828
Lat2	14759	chr5	56743	-1.45402	3.08209	-1.17998	0.127866	0.857773
Eef1d	14541	chr15	66656	1.27994	7.99752	1.17804	0.128237	0.859751
Zxda	7005	chrX	668166	-1.97248	0.416759	-1.18386	0.128312	0.859751
Jup	28935	chr11	16480	1.61865	1.9535	1.17575	0.128753	0.862199
Snora44	117	chr4	100217418	-1.68363	3.9025	-1.17568	0.128847	0.862265
Mcat	8915	chr15	223722	1.35992	3.70717	1.17454	0.128915	0.862265
Gkap1	40838	chr13	56278	1.37787	4.84022	1.17192	0.129425	0.865169
Elovl4	27614	chr9	83603	-1.51731	3.39797	-1.17104	0.129615	0.865929
Trim72	7016	chr7	434246	-1.85531	1.39122	-1.17349	0.129762	0.866404
Eif3d	11827	chr15	55944	1.25641	8.1021	1.16976	0.129846	0.866453
Prkcd	30855	chr14	18753	1.30013	5.81442	1.16777	0.130235	0.86854
Zfp738	16072	chr13	408068	-1.88608	1.27653	-1.16926	0.130749	0.871457
Cdk5	5289	chr5	12568	1.44456	3.75645	1.16338	0.131103	0.8733
Gm16197	21488	chr17	100504267	1.80395	0.91609	1.16429	0.131395	0.874645
Ppfia2	463159	chr10	327814	1.47333	10.1392	1.16131	0.131514	0.874645
Nts	8663	chr10	67405	1.68506	2.86247	1.16179	0.131583	0.874645
Gm6981	46645	chr9	629557	-1.50063	3.2446	-1.16084	0.131612	0.874645
Gimap1	4749	chr6	16205	1.97768	0.194051	1.16705	0.131745	0.874753
4632427E13Rik	754	chr7	666737	-1.49647	4.50316	-1.15997	0.131783	0.874753
Zfp955a	15639	chr17	77652	-1.62505	3.55601	-1.15932	0.13199	0.875141
Tubb2b	3347	chr13	73710	-1.64187	1.86626	-1.15939	0.131995	0.875141
Lrrd1	21424	chr5	242838	-2.15318	0.260566	-1.17234	0.132178	0.875841
Pip4k2b	29548	chr11	108083	1.27693	6.38165	1.15674	0.132408	0.876855
Plch1	154758	chr3	269437	-2.09475	0.67697	-1.16576	0.13298	0.880066
Zcwpw1	34820	chr5	381678	2.15808	0.108122	1.16847	0.133048	0.880066
2210408I21Rik	478144	chr13	72371	-1.43524	4.61608	-1.15316	0.133125	0.880067
Tiam2	192825	chr17	24001	-1.36696	5.40156	-1.15257	0.133238	0.880301
Prkag1	18712	chr15	19082	1.34012	5.46013	1.15119	0.133513	0.881605
Cdk9	7003	chr2	107951	1.22412	7.66328	1.15035	0.133681	0.8822
Rhox2e	57665	chrX	100040016	-1.80679	0.603099	-1.15126	0.134034	0.88402
Cyp2b10	28961	chr7	13088	-1.35845	4.70972	-1.14661	0.13443	0.886114
Fam160a1	86147	chr3	229488	1.30928	6.37771	1.14447	0.13486	0.888431
Slc12a2	68144	chr18	20496	-1.42263	5.41767	-1.14184	0.135392	0.891359
Gata4	46346	chr14	14463	-1.46395	3.89169	-1.14153	0.135461	0.891359
Strbp	77418	chr2	20744	-1.30165	6.27357	-1.13861	0.13604	0.894378
Hmgb1	5810	chr5	15289	1.22985	7.26112	1.1378	0.136204	0.894378
Zfp235	9079	chr7	56525	-1.46226	3.90356	-1.1376	0.136254	0.894378
Pdcd2l	12151	chr7	68079	1.25186	6.38805	1.13727	0.136312	0.894378
Rab28	83180	chr5	100972	-1.34061	5.8841	-1.13678	0.136411	0.894378
Magi1	608450	chr6	14924	-1.34141	8.12365	-1.13665	0.136437	0.894378
Syf2	6558	chr4	68592	1.31868	5.64145	1.13632	0.136505	0.894378
Rasl12	16366	chr9	70784	1.90888	0.517916	1.1416	0.136549	0.894378
Sept6	78424	chrX	56526	1.38498	4.31054	1.13365	0.13705	0.897138
Lamc1	113865	chr1	226519	1.2948	6.43926	1.13222	0.137338	0.898509
Tmem106b	19511	chr6	71900	-1.42839	4.24769	-1.13168	0.137453	0.898741
Upk3a	5420	chr15	22270	-1.65683	3.47666	-1.12929	0.138105	0.90249
Pom121	18407	chr5	107939	1.27961	8.35721	1.12519	0.138777	0.906356
Dynlt3	8714	chrX	67117	2.40528	-1.33658	1.15633	0.13901	0.907358
Lrp5	101740	chr19	16973	1.70892	0.533521	1.1248	0.13915	0.907666
Sept1	4004	chr7	54204	-1.95659	0.150479	-1.13062	0.139217	0.907666
4632415L05Rik	4114	chr3	70808	-1.40152	4.54393	-1.12228	0.139378	0.90767
Kcnab3	6784	chr11	16499	-2.24822	-0.482808	-1.1445	0.139392	0.90767
Ggh	24060	chr4	14590	-1.42899	3.51279	-1.12134	0.139575	0.90767
1700037H04Rik	13696	chr2	67326	1.2615	6.58782	1.12082	0.139676	0.90767
Clec3b	6487	chr9	21922	-1.91847	0.778472	-1.12707	0.139687	0.90767
Metrn	2475	chr17	70083	1.42132	3.65864	1.12075	0.139697	0.90767
Limk1	32552	chr5	16885	1.48272	3.09273	1.11823	0.140229	0.910606
Emc2	50549	chr15	66736	-1.42321	4.52721	-1.1172	0.140431	0.911398
Polr2f	10401	chr15	69833	1.2738	5.94036	1.11151	0.141609	0.918519
Evpl	17533	chr11	14027	1.90722	-0.7229	1.11432	0.142347	0.922779
Btbd10	53696	chr7	68815	-1.29092	5.71171	-1.10749	0.142448	0.92291
1700028J19Rik	6193	chr7	70004	1.70619	0.157065	1.10739	0.142797	0.924638
Mthfr	20486	chr4	17769	1.194	7.90574	1.10461	0.143052	0.925275
Tigd3	2970	chr19	332359	1.44286	2.48419	1.10463	0.143058	0.925275
Zfp189	10329	chr4	230162	-1.5012	3.11332	-1.09914	0.144232	0.932342
Zfp963	8324	chr8	620419	-1.51937	3.34878	-1.09414	0.145304	0.938734
2610305D13Rik	30573	chr4	112422	-1.6742	2.33033	-1.09402	0.14556	0.939855
5830418P13Rik	37683	chr9	100529079	-1.47701	5.52864	-1.08935	0.146306	0.943684
Gm2061	8453	chr1	100039138	1.35237	3.55944	1.0892	0.146319	0.943684
Bcat2	19558	chr7	12036	1.23324	6.75496	1.0875	0.146681	0.945194
Tcf12	267568	chr9	21406	-1.28339	8.61121	-1.08732	0.14672	0.945194
Il1r2	40458	chr1	16178	-1.67813	1.58196	-1.08525	0.147463	0.949403
Mir3063	92	chr11	100526468	1.93158	0.53206	1.0917	0.14754	0.949403
Puf60	10765	chr15	67959	1.21549	6.96396	1.083	0.147648	0.94956
Esrrb	160512	chr12	26380	-2.47569	-0.0562707	-1.12459	0.147806	0.949893
Zfp367	20143	chr13	238673	1.21898	6.96171	1.08198	0.147867	0.949893
4930504O13Rik	6824	chr11	403200	-1.58212	2.91144	-1.07995	0.148413	0.952446
Jpx	12850	chrX	70252	-1.31052	6.27137	-1.07897	0.148517	0.952446
Zkscan14	6937	chr5	67235	1.33502	4.8489	1.07872	0.14857	0.952446
Them4	22401	chr3	75778	-2.18956	-0.959229	-1.10102	0.1486	0.952446
Ank1	175615	chr8	11733	1.20548	9.0264	1.07429	0.149529	0.957861
Arf3	25493	chr15	11842	1.29861	6.14482	1.07351	0.149699	0.958408
Kcnh2	32016	chr5	16511	-1.73456	4.60041	-1.07371	0.150201	0.960588
Rabep2	17141	chr7	70314	1.35753	4.03661	1.07118	0.150208	0.960588
Gm15091	43328	chrX	382244	-1.72223	0.975409	-1.07222	0.150477	0.961765
Zfp930	21494	chr8	234358	-1.27826	5.62655	-1.06877	0.150731	0.962848
Ccdc164	61080	chr5	381738	-2.36212	-1.07993	-1.10391	0.150834	0.962965
Esd	18099	chr14	13885	1.39065	4.03935	1.06563	0.151423	0.965697
Pgap3	11819	chr11	320655	1.46955	2.37401	1.06567	0.151432	0.965697
C1galt1	26819	chr6	94192	-1.28225	6.41393	-1.06347	0.151892	0.968007
Snord82	68	chr1	80828	2.66555	2.95647	1.1229	0.151964	0.968007
Olfr761	972	chr17	258094	-2.21264	-0.963281	-1.08809	0.152083	0.968219
Hps3	39366	chr3	12807	-1.27474	5.511	-1.06017	0.152617	0.971077
Rara	37247	chr11	19401	1.34556	5.09487	1.05936	0.152799	0.971523
Tmem117	466913	chr15	320709	-1.25151	9.05493	-1.05908	0.152859	0.971523
9130008F23Rik	5077	chr17	71583	-1.78648	1.33278	-1.0627	0.152944	0.971523
Mir690	109	chr16	751543	-1.73429	1.25541	-1.05915	0.15345	0.974196
2810474O19Rik	26250	chr6	67246	-1.28	6.65026	-1.05548	0.153654	0.974538
4930558J18Rik	18323	chr1	75323	-1.78802	0.198743	-1.05952	0.153676	0.974538
Dpp4	82159	chr2	13482	-2.64724	2.09102	-1.1125	0.154323	0.978087
Tdh	16746	chr14	58865	-1.36818	6.56371	-1.05209	0.154408	0.978087
BC030336	57235	chr7	233812	-1.22223	7.32365	-1.05168	0.154497	0.978107
Brcc3	39074	chrX	210766	-1.30906	4.71246	-1.04946	0.154993	0.9807
Cldn13	1281	chr5	57255	-1.48457	4.22996	-1.04856	0.155226	0.981312
Dixdc1	65232	chr9	330938	-2.24585	-0.0591892	-1.07759	0.155262	0.981312
Fry	237824	chr5	320365	1.37067	4.1965	1.04785	0.155354	0.981346
Gm20199	3997	chr9	100504377	-1.56664	1.86282	-1.04715	0.155624	0.982509
Acaa2	26996	chr18	52538	1.31719	4.4287	1.04546	0.155885	0.983609
Cnp	6801	chr11	12799	1.57763	1.11582	1.04563	0.155985	0.983692
Tgfbr1	61620	chr4	21812	1.37277	5.31692	1.04181	0.156707	0.987698
Slc30a7	68434	chr3	66500	-1.24359	6.64333	-1.03845	0.157459	0.991886
Cc2d2a	78592	chr5	231214	2.03137	1.11576	1.05358	0.157628	0.992403
Epm2aip1	7247	chr9	77781	-1.29877	6.80246	-1.03712	0.157759	0.992676
2700046G09Rik	1969	chr19	67188	-1.72272	1.12105	-1.03952	0.157863	0.992782
Sox12	4435	chr2	20667	1.33079	7.27263	1.03514	0.158209	0.994404
Frat1	2614	chr19	14296	1.30442	4.96006	1.03298	0.158697	0.99643
Hsd3b1	7598	chr3	15492	-1.84947	0.281756	-1.0399	0.158706	0.99643
Adc	30272	chr4	242669	2.24902	-0.082029	1.05976	0.15986	0.999999
Tollip	20822	chr7	54473	1.18563	8.33106	1.02573	0.160345	0.999999
Ppp1r35	1190	chr5	69871	1.44365	3.05596	1.02581	0.160347	0.999999
Atf4	2358	chr15	11911	1.22036	7.78989	1.02524	0.160458	0.999999
Sdhc	21447	chr1	66052	-1.36268	4.37554	-1.02337	0.160887	0.999999
Ehhadh	26550	chr16	74147	-1.60494	1.54731	-1.0239	0.160998	0.999999
Snora41	113	chr1	100217464	-1.90645	0.819875	-1.03284	0.161001	0.999999
Chd9	225674	chr8	109151	-1.28348	6.75239	-1.02279	0.161018	0.999999
Gdpd1	40344	chr11	66569	-1.48	3.0139	-1.02262	0.161097	0.999999
Aire	13589	chr10	11634	1.87712	0.653254	1.03063	0.161197	0.999999
Gpatch11	12793	chr17	53951	-1.80138	1.6861	-1.0257	0.161635	0.999999
4930429B21Rik	1950	chr3	67576	1.63247	0.685176	1.01619	0.162871	0.999999
Zfp119a	14004	chr17	104349	-1.83685	1.00251	-1.02191	0.162874	0.999999
Wdr31	17139	chr4	71354	1.72824	0.30029	1.01752	0.163029	0.999999
Arl8b	40665	chr6	67166	-1.21789	6.94559	-1.01233	0.163427	0.999999
Mafg	5195	chr11	17134	1.19615	6.43426	1.01095	0.163745	0.999999
Mex3a	9000	chr3	72640	1.39646	8.09711	1.01039	0.163884	0.999999
1810014B01Rik	4428	chr10	66263	-1.89826	1.12142	-1.01962	0.164123	0.999999
Dnajc21	23754	chr15	78244	-1.28311	5.80494	-1.0091	0.164175	0.999999
Paqr6	3953	chr3	68957	2.10817	-1.15462	1.03143	0.164459	0.999999
Evi2b	17205	chr11	216984	1.67918	1.0476	1.00447	0.165839	0.999999
Gm10845	8656	chr14	100038734	-1.69848	3.68511	-1.00453	0.165934	0.999999
Sesn2	17650	chr4	230784	1.248	6.55585	0.999035	0.166525	0.999999
Slc2a1	28585	chr4	20525	1.21453	7.96536	0.997731	0.166831	0.999999
Cyb5r4	55746	chr9	266690	-1.28375	5.23479	-0.997268	0.166941	0.999999
Taf9b	14285	chrX	407786	-2.11382	0.656589	-1.01945	0.167695	0.999999
Sft2d2	20093	chr1	108735	1.25586	5.29354	0.989933	0.168671	0.999999
Elp4	204392	chr2	77766	-1.25148	6.6326	-0.989796	0.168703	0.999999
Trim69	18328	chr2	70928	-1.60438	1.00752	-0.99071	0.168797	0.999999
Etv5	58258	chr16	104156	-1.6108	2.29588	-0.990201	0.168942	0.999999
Lrrk2	142901	chr15	66725	1.80304	13.9505	0.995071	0.16908	0.999999
Lgmn	45600	chr12	19141	1.31475	4.49683	0.984628	0.169931	0.999999
Ncaph2	17132	chr15	52683	1.22973	7.24331	0.984396	0.169985	0.999999
Mlf2	4762	chr6	30853	1.29589	6.2731	0.98362	0.170171	0.999999
Zfp11	15494	chr5	22648	-1.7338	0.388598	-0.987961	0.170191	0.999999
Nudt17	2669	chr3	78373	1.66721	0.352631	0.985872	0.170246	0.999999
Cd200r3	37703	chr16	74603	-1.5385	3.20605	-0.981917	0.170725	0.999999
Snhg3	1754	chr4	399101	-1.21078	8.00796	-0.981262	0.170733	0.999999
Zfp583	14770	chr7	213011	-1.45951	3.14228	-0.979135	0.171285	0.999999
Nudt18	4725	chr14	213484	1.68064	1.08209	0.978088	0.172228	0.999999
4933424G05Rik	58993	chr18	74456	-1.93751	-0.0571825	-0.989042	0.172419	0.999999
Lrrc8d	115247	chr5	231549	-1.24894	7.27077	-0.973662	0.172554	0.999999
Hspb6	2138	chr7	243912	-1.78562	1.71443	-0.980117	0.172622	0.999999
Ap5b1	3188	chr19	381201	1.28213	3.58593	0.97332	0.172637	0.999999
Mmab	12994	chr5	77697	-1.55574	3.62228	-0.97395	0.172687	0.999999
Arhgap23	52241	chr11	58996	1.21551	7.60549	0.972901	0.172737	0.999999
Tada1	14454	chr1	27878	1.26249	5.28563	0.971953	0.172966	0.999999
Xist	22861	chrX	213742	-1.31045	10.4641	-0.971603	0.173051	0.999999
Aamdc	29167	chr7	66273	1.29975	3.96362	0.969913	0.173459	0.999999
Fkbp2	2723	chr19	14227	1.35713	3.73805	0.963088	0.175117	0.999999
Pdia6	18176	chr12	71853	1.28943	5.38111	0.961779	0.17543	0.999999
Sox15	1691	chr11	20670	1.91687	0.600692	0.975057	0.175734	0.999999
Gltpd1	4718	chr4	79554	1.3407	4.85249	0.960434	0.175761	0.999999
Fam120aos	1794	chr13	68128	1.5139	2.83491	0.960393	0.175897	0.999999
Rom1	1975	chr19	19881	1.94917	0.643224	0.976281	0.175976	0.999999
Hist1h1c	1561	chr13	50708	-1.52297	4.26099	-0.958727	0.176324	0.999999
Mettl4	22813	chr17	76781	-1.47355	2.84429	-0.958209	0.17637	0.999999
Fzd9	2110	chr5	14371	-1.55196	2.95308	-0.957581	0.176678	0.999999
2700089E24Rik	5661	chr6	381820	-1.42179	3.83216	-0.95372	0.177427	0.999999
Lrrfip2	107558	chr9	71268	-1.22779	7.16105	-0.952053	0.177808	0.999999
Rnd1	8257	chr15	223881	1.80107	0.83736	0.959228	0.178132	0.999999
Tigd5	4801	chr15	105734	1.26192	4.73301	0.949908	0.178336	0.999999
Coa3	979	chr11	52469	-1.45962	2.46492	-0.949881	0.178402	0.999999
Ggta1	61247	chr2	14594	1.20477	7.7592	0.948833	0.1786	0.999999
Eif3b	24054	chr5	27979	1.25396	9.19164	0.944472	0.179677	0.999999
Cklf	14034	chr8	73381	-1.54888	2.45534	-0.943235	0.180231	0.999999
Thop1	12278	chr10	50492	1.20952	7.42462	0.941512	0.18041	0.999999
Brsk2	54493	chr7	75770	1.41589	3.98881	0.937835	0.181354	0.999999
Hsd17b3	30928	chr13	15487	-1.88121	1.41477	-0.948172	0.182292	0.999999
Tmem69	4416	chr4	230657	-1.29601	4.49507	-0.933472	0.182414	0.999999
Ap2m1	8550	chr16	11773	1.21212	5.73424	0.932295	0.182708	0.999999
Hexim1	3400	chr11	192231	1.32141	5.64678	0.932076	0.182765	0.999999
Foxp1	510004	chr6	108655	-1.30484	7.02186	-0.929607	0.183383	0.999999
Shc1	11479	chr3	20416	1.19468	7.09021	0.929573	0.18339	0.999999
Car1	42152	chr3	12346	-1.69747	0.748569	-0.934342	0.183407	0.999999
Tecr	22794	chr8	106529	-1.20277	7.41568	-0.927955	0.183796	0.999999
Rad1	7658	chr15	19355	-1.205	5.91118	-0.925713	0.18436	0.999999
Pcmtd2	19548	chr2	245867	-1.2709	5.24888	-0.922604	0.185145	0.999999
Eif2c3	88865	chr4	214150	-1.22863	5.59552	-0.919804	0.185853	0.999999
Dcpp2	2066	chr17	630537	-1.70223	1.26878	-0.92455	0.186014	0.999999
Gm11696	8877	chr11	100036768	1.57076	0.733018	0.918823	0.186508	0.999999
Swap70	61804	chr7	20947	-1.19121	6.55511	-0.915232	0.187013	0.999999
Tpd52	75080	chr3	21985	2.02279	-0.975479	0.941242	0.187274	0.999999
Msra	333283	chr14	110265	-1.51428	3.89922	-0.91327	0.187721	0.999999
Pgm2l1	51266	chr7	70974	-1.35715	4.84337	-0.911535	0.187965	0.999999
Tctn1	22946	chr5	654470	1.27215	4.10254	0.909845	0.188387	0.999999
Ctsl	7093	chr13	13039	-1.3016	4.22912	-0.909672	0.188433	0.999999
2310016D03Rik	56800	chr12	69566	-1.72802	1.34823	-0.915352	0.188759	0.999999
Slc4a1	16462	chr11	20533	1.25064	5.41126	0.907675	0.188942	0.999999
Gng8	3650	chr7	14709	1.73611	2.25349	0.914313	0.189144	0.999999
Tssk4	2356	chr14	71099	1.78124	-0.639865	0.916089	0.18932	0.999999
Sfxn3	8808	chr19	94280	1.41021	3.10384	0.90424	0.189861	0.999999
B3gat3	6844	chr19	72727	1.2945	3.67483	0.904051	0.189873	0.999999
Zfp647	15079	chr15	239546	1.34888	2.76195	0.903225	0.190093	0.999999
Dnm3	490733	chr1	103967	1.60451	2.14823	0.905353	0.190203	0.999999
Fshr	215724	chr17	14309	1.50435	1.52871	0.899794	0.191174	0.999999
Erap1	52004	chr13	80898	-1.39147	2.62265	-0.899016	0.191195	0.999999
Emx2	6668	chr19	13797	1.89578	0.448618	0.916347	0.191422	0.999999
Krtap10-4	902	chr10	100191037	1.68652	0.605187	0.902383	0.191738	0.999999
Rpa3	3206	chr6	68240	-1.43606	3.61648	-0.896689	0.191839	0.999999
Trabd	11012	chr15	67976	1.24724	5.54607	0.896086	0.191926	0.999999
Serpinb6b	13525	chr13	20708	-1.4508	2.78222	-0.895905	0.192064	0.999999
Muc5ac	30125	chr7	17833	1.90087	-0.617025	0.91286	0.192535	0.999999
Gpr45	82578	chr1	93690	-1.31958	4.44816	-0.893247	0.192666	0.999999
Pbx4	39589	chr8	80720	1.72158	-0.0402403	0.90019	0.192775	0.999999
Slc41a3	41533	chr6	71699	1.43586	2.47481	0.892045	0.193046	0.999999
Cep70	56936	chr9	68121	-1.19604	6.48394	-0.891645	0.193077	0.999999
Eif2c2	83323	chr15	239528	1.21181	9.04327	0.891343	0.193156	0.999999
Gm6548	2040	chr17	625054	1.39662	1.97047	0.891373	0.193181	0.999999
Tmem50b	23173	chr16	77975	1.32754	2.7988	0.88879	0.193826	0.999999
Mirlet7i	85	chr10	387251	1.69288	-0.201454	0.894643	0.193909	0.999999
Nrg3	1104240	chr14	18183	1.83709	2.92815	0.903042	0.19396	0.999999
Pdss2	243397	chr10	71365	-1.36852	5.61766	-0.887632	0.19414	0.999999
Dlat	25148	chr9	235339	-1.19874	6.46399	-0.887541	0.194146	0.999999
Plod3	9628	chr5	26433	1.23498	5.32788	0.887315	0.194205	0.999999
Plag1	37248	chr4	56711	1.23181	7.11384	0.886474	0.194424	0.999999
Dusp14	20313	chr11	56405	-1.68062	1.57469	-0.892067	0.19446	0.999999
Maf1	3085	chr15	68877	1.22303	4.74192	0.885229	0.194749	0.999999
S100a1	3297	chr3	20193	1.32	2.95277	0.884788	0.19487	0.999999
Upk1b	27020	chr16	22268	-1.76707	0.218458	-0.894719	0.194988	0.999999
Zfp182	35855	chrX	319535	-1.33117	3.78389	-0.883789	0.195133	0.999999
Hba-a1	1630	chr11	15122	1.32065	3.79454	0.883328	0.195252	0.999999
Brix1	11159	chr15	67832	-1.22828	6.74041	-0.8822	0.195542	0.999999
Gemin7	8395	chr7	69731	1.22358	6.15655	0.881369	0.19576	0.999999
Lrwd1	13009	chr5	71735	1.19647	6.69182	0.881307	0.195777	0.999999
Mrps12	2141	chr7	24030	-1.34121	4.11678	-0.877367	0.196821	0.999999
Ddx23	17383	chr15	74351	1.20951	7.50863	0.876765	0.19697	0.999999
Acbd6	129114	chr1	72482	-1.30818	6.31782	-0.87587	0.19721	0.999999
Grxcr2	12849	chr18	332309	-1.97466	0.128087	-0.901947	0.197623	0.999999
Gm14057	2136	chr2	100043766	1.55054	0.514796	0.874374	0.198088	0.999999
Aifm2	23998	chr10	71361	1.23263	4.68538	0.872493	0.198098	0.999999
Fermt3	20512	chr19	108101	1.4461	1.96933	0.872063	0.198321	0.999999
Cd276	16641	chr9	102657	1.18729	6.55415	0.87128	0.198418	0.999999
Cd74	8804	chr18	16149	-1.6024	1.38365	-0.874318	0.198476	0.999999
Dmpk	9972	chr7	13400	1.20871	5.59046	0.87079	0.198548	0.999999
Gtf2b	18359	chr3	229906	-1.39133	3.48917	-0.87067	0.198617	0.999999
P4hb	12633	chr11	18453	1.2037	6.9139	0.869432	0.198908	0.999999
Tmem65	41159	chr15	74868	1.26923	5.61209	0.868856	0.199061	0.999999
Lztfl1	19965	chr9	93730	-1.2802	4.56633	-0.867141	0.199517	0.999999
Cd59b	13948	chr2	333883	1.52941	0.235977	0.867957	0.199698	0.999999
Gstt1	14772	chr10	14871	1.25519	5.71038	0.865619	0.199921	0.999999
Hba-a2	1638	chr11	110257	1.31543	3.79836	0.865076	0.20007	0.999999
Glt28d2	17673	chr3	320302	1.25976	4.86739	0.863158	0.200576	0.999999
Slc25a2	1346	chr18	83885	-1.74785	0.102135	-0.873143	0.200745	0.999999
Pdxk-ps	15341	chr17	435518	-2.06334	-0.0875043	-0.899846	0.200933	0.999999
Serpina1f	7486	chr12	68348	-1.5094	2.20232	-0.862292	0.201131	0.999999
Kcnip3	64873	chr2	56461	-1.34631	4.04251	-0.859998	0.201433	0.999999
Gdap10	2793	chr12	100504486	-1.46914	1.77889	-0.859151	0.20183	0.999999
Tm6sf2	7121	chr8	107770	-1.55052	1.08372	-0.859682	0.202064	0.999999
Ddx10	149659	chr9	77591	-1.19492	6.90482	-0.856703	0.202301	0.999999
Mbnl2	156030	chr14	105559	-1.30874	5.80461	-0.855137	0.202726	0.999999
Zfp120	22272	chr2	104348	-1.29177	4.40999	-0.854959	0.202771	0.999999
4930486F22Rik	17732	chr10	78170	-1.49492	2.25418	-0.854972	0.203051	0.999999
Mesdc1	3847	chr7	80889	1.29673	6.35493	0.853325	0.203211	0.999999
4921513I03Rik	13155	chr10	70874	1.64775	0.953455	0.858482	0.20333	0.999999
Hibadh	94071	chr6	58875	-1.23706	6.37904	-0.851788	0.203621	0.999999
2610524H06Rik	1532	chr5	330173	1.36495	2.01079	0.851799	0.203644	0.999999
Phgdh	26799	chr3	236539	1.29179	5.75282	0.850122	0.204073	0.999999
Necap2	11834	chr4	66147	1.17994	6.33004	0.847272	0.204839	0.999999
Cmss1	304868	chr16	66497	-1.33266	7.17955	-0.844588	0.205577	0.999999
Tigd2	3164	chr6	68140	-1.49418	3.72324	-0.845574	0.20561	0.999999
Vwa5b2	15796	chr16	328643	1.95448	2.51063	0.871807	0.206329	0.999999
Tmem251	1638	chr12	320351	-1.33845	3.42073	-0.840391	0.206719	0.999999
Msh4	48992	chr3	55993	-1.71586	1.40853	-0.849734	0.206904	0.999999
Pnpla2	5556	chr7	66853	1.26896	5.41196	0.83656	0.207749	0.999999
Tdrd12	44135	chr7	71981	-1.69462	0.188893	-0.845087	0.207867	0.999999
Ston2	153428	chr12	108800	-1.34008	3.76414	-0.833061	0.20872	0.999999
Clk3	15150	chr9	102414	1.15508	7.59371	0.832138	0.208955	0.999999
Capns1	8107	chr7	12336	1.25044	5.16042	0.829817	0.209592	0.999999
Rora	725227	chr9	19883	1.52285	-0.0602322	0.830991	0.209801	0.999999
Spink10	112478	chr18	328971	-1.80814	0.706181	-0.843809	0.21077	0.999999
Aldh3a2	22373	chr11	11671	1.48537	2.36318	0.826007	0.210975	0.999999
Mir677	78	chr10	751518	1.6496	0.634067	0.831246	0.211129	0.999999
Car5b	51189	chrX	56078	1.76396	1.55514	0.838047	0.211405	0.999999
Men1	5916	chr19	17283	1.21732	5.31463	0.8217	0.211826	0.999999
Pde11a	347522	chr2	241489	1.52292	1.079	0.822419	0.212206	0.999999
Ocrl	53411	chrX	320634	-1.30144	3.96796	-0.819561	0.212424	0.999999
Terc	397	chr3	21748	-1.37558	2.75049	-0.819216	0.212562	0.999999
Baz2a	36521	chr10	116848	1.22508	6.56348	0.817493	0.21299	0.999999
Trim65	6421	chr11	338364	1.33387	2.66333	0.817109	0.213114	0.999999
Gm13251	20411	chr4	433791	-1.30479	4.97831	-0.815905	0.213438	0.999999
Kctd10	16934	chr5	330171	1.1914	6.29119	0.814236	0.213894	0.999999
Hspa13	11628	chr16	110920	-1.42165	2.84574	-0.813696	0.21418	0.999999
Gyg	33026	chr3	27357	-1.20842	5.21625	-0.812752	0.214306	0.999999
Cdh16	22482	chr8	12556	1.62631	0.688738	0.818941	0.21435	0.999999
Nlgn2	11727	chr11	216856	1.25815	6.31756	0.812342	0.214422	0.999999
Kif1a	86410	chr1	16560	-1.35508	3.72789	-0.811993	0.214551	0.999999
Krt16	2811	chr11	16666	-1.67678	0.476492	-0.820904	0.214647	0.999999
Cdk5rap3	8696	chr11	80280	1.25855	4.56958	0.811049	0.214782	0.999999
[truncated: 9,365 more rows]
